# Supplementary material for: Molecular Strategies of the Caenorhabditis elegans Dauer Larva to Survive Extreme Desiccation
Source: PLoS One. 2013 Dec 4;8(12):e82473. doi: 10.1371/journal.pone.0082473 (PMC3853187; doi:10.1371/journal.pone.0082473)
Supplement: Dataset S1 — List of genes that were significantly upregulated and downregulated at the transcriptional level upon preconditioning. (A) Upregulated genes. (B) Downregulated genes. The column names refer to: ID, the common name of the gene, if applicable, otherwise the systematic name of the gene; Class, gene class; Control and preconditioned, expression level as a measure of the mRNA abundance of the gene before and after preconditioning, respectively; Fold change, differential expression; q-value, Benjamini-Hochberg adjusted p-value of the t-test comparison of mean expression levels for four replicates; FCC, fold change cluster; Description, annotated function of the gene; WormbaseID, the unique WormBase ID code assigned to the gene. (XLSX) [file pone.0082473.s010.xlsx]

## Sheet: Upregulated
Gene	Class	Control	Preconditioned	Fold Change	q-value	FCC	Description	WormbaseID	GO Terms
F08H9.4		388.056	273108	703.784	6.9645e-11	High	F08H9.4 encodes a heat shock protein (HSP) of the HSP16 class; unlike most HSP16s in C. elegans, it is specifically expressed in a particular tissue (the excretory canal and ventral nerve-cord neurons), and its expression is only mildly induced by heat shock; however, F08H9.4 expression is increased by heat shock, is induced in a new tissue type (intestine) by heat shock, and probably aids heat s…	WBGene00008592	GO:0035966, GO:0006952
cdr-3	CaDmium Responsive	79.7474	39331.7	493.204	1.04998e-09	High		WBGene00008297	GO:0016021
ant-1.2	Adenine Nucleotide Translocator	58.1408	15482.6	266.296	1.89699e-09	High	ant-1.2 encodes an ortholog of the human adenine nucleotide translocase ANT genes, the other ANT genes in C. elegans include ant-1.1, ant-1.3 and ant-1.4; by homology, ANT-1.2 is predicted to mediate the exchange of ATP generated in the mitochondria for cytosolic ADP; ANT-1.2 GFP fusion protein is expressed in the seam cells in the larval stage, and in intestine, pharynx and head neurons througho…	WBGene00007057	GO:0055085, GO:0016021, GO:0006810, GO:0005743, GO:0005739, GO:0005215, GO:0000295
F11F1.4		16.7825	3235.14	192.769	2.90701e-09	High		WBGene00008716
djr-1.2	DJ-1 (mammalian transcriptional regulator) Related	936.177	173280	185.093	2.21264e-10	High		WBGene00016789
far-3	Fatty Acid/Retinol binding protein	1774.12	291155	164.112	2.49183e-09	High		WBGene00001387	GO:0008289
F11F1.5		26.1232	4200.07	160.779	2.31595e-09	High		WBGene00008717	GO:0016021
F11F1.8		27.6064	3844.23	139.252	1.71033e-09	High		WBGene00044399	GO:0016021
thn-3	THaumatiN family	128.892	17417	135.129	6.90092e-08	High		WBGene00009214	GO:0040010
F55C12.6		51.0898	5247.01	102.702	7.05682e-10	High		WBGene00018873
C37A5.6		28.0969	2489.84	88.6161	3.62442e-09	High		WBGene00014700
alh-2	ALdehyde deHydrogenase	2339.76	181192	77.4403	1.70597e-09	High		WBGene00000108	GO:0055114, GO:0016491, GO:0008152
C54F6.15		3791.67	278776	73.5233	6.9645e-11	High		WBGene00044113
F55B12.10		817.724	54516.1	66.6681	8.38436e-11	High		WBGene00077439
sod-5	SOD (superoxide dismutase)	5759.21	380773	66.1155	6.64183e-10	High	sod-5 encodes one of five superoxide (SOD) isozymes in C. elegans; along with SOD-1, SOD-5 is predicted to be one of two cytoplasmic Cu/Zn SODs in C. elegans; sod-5 expression is increased in sod-1 mutant animals and likewise, sod-1 expression is increased in sod-5 mutants, suggesting a possible mechanism of functional compensation between these two genes; the sod-5 promoter contains one copy of …	WBGene00007036	GO:0055114, GO:0046872, GO:0008340, GO:0006801, GO:0004784
D1005.2		286.274	18169	63.4669	1.53592e-09	High		WBGene00016996	GO:0016779, GO:0008152
F32F2.2		27.5975	1518.07	55.0076	8.92384e-09	High		WBGene00194792
R05H10.7		80.1984	3855.44	48.0737	1.67614e-09	High		WBGene00011046	GO:0008270, GO:0006508, GO:0004181
pepm-1	PEPtidase M1 domain containing	61.8673	2694.05	43.5457	5.75679e-10	High		WBGene00009807	GO:0008270, GO:0008237, GO:0006508
F08H9.3		149.574	5993.26	40.0688	2.49259e-09	High	F08H9.3 encodes a heat shock protein (HSP) of the HSP16 class; unlike most HSP16s in C. elegans, it is specifically expressed in a particular tissue (the larval pharynx and the anterior adult pharynx), and its expression is not strongly induced by heat shock; however, F08H9.3 expression is increased by heat shock (with adult expression in the full pharynx) and probably aids heat shock resistance,…	WBGene00008591	GO:0006952
C32D5.12		223.262	8610.32	38.5659	2.2899e-09	High		WBGene00016319	GO:0055114, GO:0050662, GO:0044237, GO:0040011, GO:0016616, GO:0016491, GO:0010171, GO:0009792, GO:0009058, GO:0006694, GO:0003854, GO:0003824, GO:0002119
R01B10.2		20.7855	797.816	38.3834	2.16468e-07	High		WBGene00019804
nspe-1	Nematode Specific Peptide family, group E	153.659	5128.88	33.3784	1.99749e-08	High		WBGene00012591	GO:0016021
sre-52	Serpentine Receptor, class E (epsilon)	18.0255	540.246	29.9712	1.70597e-09	High		WBGene00016828	GO:0019915, GO:0016021, GO:0007606, GO:0004888
gpx-6	Glutathione PeroXidase	107.966	2900.21	26.8622	1.70597e-09	High		WBGene00020373	GO:0055114, GO:0016491, GO:0016209, GO:0006979, GO:0004602
try-5	TRYpsin-like protease	58.0723	1546.1	26.6237	4.37116e-08	High		WBGene00006623	GO:0006508, GO:0004252
spp-12	SaPosin-like Protein family	386.217	9604.16	24.8673	3.2234e-09	High	spp-12 encodes a saposin-like caenopore; SPP-12 activity is required for the defense response to Bacillus thuringiensis; SPP-12 exhibits pH-dependent pore-forming activity, preferentially on membranes containing negatively charged phospholipids: SPP-12 is active highly active against Bacillus megaterium and can kill Bacillus thringiensis; SPP-12 can also permeabilize the cytoplasmic membranes of …	WBGene00004997	GO:0046930, GO:0035915, GO:0015267, GO:0009405, GO:0008340
acs-21	fatty Acid CoA Synthetase family	2478.1	59451.8	23.9909	2.01253e-09	High		WBGene00016849	GO:0008152, GO:0003824
glod-4	GLyOxalase Domain containing	4401.79	104674	23.7799	3.96449e-10	High	glod-4 encodes a glyoxalase required for normal lifespan, orthologous to human GLOD4; GLOD-4 is expressed in the larval and adult pharynx, pharyngeal-intestinal valve, intestine, anal sphincter, seam cells, amphids, and neurons, and in the adult reproductive system; overexpression of GLOD-4 increases glyoxalase activity 200-fold, reduces oxidative stress markers, and extends lifespan, probably by…	WBGene00006448	GO:0008340
F59A7.11		315.373	6970.38	22.102	2.65766e-09	High		WBGene00044519
dml-1	yeast DiM Like	678.538	14673.3	21.6248	2.16774e-09	High		WBGene00021871	GO:0009792
C40H1.3		28.5113	606.589	21.2754	4.45129e-09	High		WBGene00008039
R05D7.1		209.62	4429.03	21.1288	4.1611e-09	High		WBGene00011026	GO:0016021
C04G2.2		278.197	5800.85	20.8516	1.69432e-07	High		WBGene00007305	GO:0019915, GO:0006468, GO:0005524, GO:0004713, GO:0004674, GO:0004672
add-2	ADDucin	3728.03	77313	20.7383	1.17495e-09	High	add-2 encodes a protein containing an alpha-adducin-like head domain that while highly similar in sequence to the head domain of vertebrate and Drosophila adducins, atypically resides at the C-, rather than N-, terminus of the protein; by homology, ADD-2 is predicted to be a cell membrane-associated cytoskeletal protein that mediates cytoskeletal rearrangements in response to activation of signal…	WBGene00000073	GO:0046872
F13E9.14		235.407	4646.63	19.7387	5.36156e-08	High		WBGene00045207
Y67H2A.9		180.133	3466.99	19.2468	7.84808e-09	High		WBGene00014941
F32H5.3		202.386	3737.59	18.4676	4.96172e-09	High		WBGene00009349	GO:0016021
R05F9.6		941.172	16715.2	17.76	2.41881e-08	High		WBGene00019890	GO:0016868, GO:0009792, GO:0005975, GO:0000287
T23F2.4		1854.79	32646.3	17.6011	3.69254e-09	High		WBGene00020737	GO:0016021
F44E7.2		3668.8	62431.1	17.0167	1.43823e-09	High		WBGene00018424	GO:0016791, GO:0016787, GO:0008152, GO:0003824
fipr-22	FIP (Fungus-Induced Protein) Related	5834.62	97404.1	16.6942	2.70697e-08	High		WBGene00007989	GO:0016021
cdr-4	CaDmium Responsive	594.439	9871.78	16.6069	3.47476e-08	High		WBGene00010470	GO:0040010, GO:0016021, GO:0008340
Y6E2A.4		4842.61	76402.1	15.7771	3.2234e-09	High		WBGene00012398
Y51A2B.8		20.0051	307.795	15.3858	5.31899e-09	High		WBGene00013071
R05D7.2		68.7462	1056.45	15.3674	2.48714e-08	High		WBGene00011027
gst-15	Glutathione S-Transferase	1400.73	21448	15.312	2.20056e-08	High		WBGene00001763	GO:0005515
srd-53	Serpentine Receptor, class D (delta)	349.733	5167.35	14.7751	1.04998e-09	High		WBGene00005131	GO:0016021
nspe-2	Nematode Specific Peptide family, group E	53.8153	792.691	14.7298	1.33742e-06	High		WBGene00012604	GO:0016021
C08E8.5		37.8919	551.405	14.552	4.6861e-09	High		WBGene00007441
F48C1.9		44.1873	638.952	14.4601	2.05787e-07	High		WBGene00018601	GO:0016021
F14D7.12		286.909	4096.9	14.2795	8.02681e-10	High		WBGene00045331
C18D11.6		2271.36	32317.6	14.2283	9.65486e-07	High		WBGene00007682	GO:0016021
fipr-24	FIP (Fungus-Induced Protein) Related	77.3068	1072.49	13.8732	1.79993e-08	High		WBGene00007992	GO:0016021
tag-234	Temporarily Assigned Gene name	614.943	8489.61	13.8055	1.19009e-09	High		WBGene00018874	GO:0040011, GO:0019915, GO:0016021, GO:0000003
F53A9.2		1435.93	19599.7	13.6495	7.06292e-10	High		WBGene00018725
C35A5.3		101.18	1375.58	13.5955	1.38879e-08	High		WBGene00007947	GO:0055085, GO:0016021
fat-6	FATty acid desaturase	4699.78	63643.7	13.5418	6.83269e-08	High	fat-6 encodes a delta-9 fatty acid desaturase that is predicted to be mitochondrial.	WBGene00001398	GO:0055114, GO:0042759, GO:0040018, GO:0040011, GO:0040010, GO:0040007, GO:0019915, GO:0018991, GO:0016717, GO:0016021, GO:0009792, GO:0008340, GO:0007275, GO:0006898, GO:0006629, GO:0005792, GO:0004768, GO:0002119, GO:0000003
C37A5.5		69.6425	934.284	13.4154	7.29801e-08	High		WBGene00014699	GO:0016021
irld-65	Insulin/EGF-Receptor L Domain protein	167.788	2247.2	13.3931	1.61338e-09	High		WBGene00022715	GO:0016020
T28D9.9		30.9553	411.403	13.2902	9.47579e-07	High		WBGene00020898
nhr-1	Nuclear Hormone Receptor family	274.615	3589.98	13.0728	1.4998e-08	High	nhr-1 encodes a member of the nuclear receptor superfamily; phylogenetic analyses indicate that NHR-1 is a divergent nuclear receptor that likely arose from expansion and diversification of the HNF4 (NR2A) subgroup in C. elegans; nhr-1 reporter gene expression is detected in hypodermal cells from the 3-fold stage of embryogenesis until adulthood, but as loss of nhr-1 activity via mutation or larg…	WBGene00003600	GO:0043565, GO:0043401, GO:0008270, GO:0006355, GO:0005634, GO:0003707, GO:0003700, GO:0003677
K01A6.4		372.973	4874.92	13.0705	2.12592e-08	High		WBGene00010446	GO:0040011, GO:0040010, GO:0009792
F41C3.1		103.271	1340.87	12.984	2.01253e-09	High		WBGene00018267
K08F4.12		78.6164	1000.19	12.7225	4.33849e-07	Medium		WBGene00010680
Y55F3BR.10		172.05	2115.13	12.2937	2.58614e-07	Medium		WBGene00044742
fipr-26	FIP (Fungus-Induced Protein) Related	6792.56	82888.7	12.2029	3.87084e-08	Medium		WBGene00009963	GO:0016021
Y9C9A.16		698.562	8371.95	11.9845	6.64183e-10	Medium		WBGene00021183	GO:0055114, GO:0016491
F53A9.1		6139.79	73320.1	11.9418	1.43823e-09	Medium		WBGene00018724
F59A7.2		433.514	5136.48	11.8485	8.9777e-08	Medium		WBGene00019090
T01D1.4		2053.39	23668.3	11.5265	1.40419e-09	Medium		WBGene00020149	GO:0055114, GO:0010309, GO:0009792, GO:0006355
T27A3.8		27.6992	318.687	11.5053	4.97794e-08	Medium		WBGene00044611	GO:0016021
F49C5.3		584.636	6556.74	11.2151	6.88671e-09	Medium		WBGene00009866
F59B1.2		8605.48	95866.8	11.1402	2.2899e-09	Medium		WBGene00019097
C37H5.2		1331.66	14064	10.5612	2.9476e-08	Medium		WBGene00016506
F38E11.6		131.248	1380.03	10.5146	4.90292e-09	Medium		WBGene00009543	GO:0019205, GO:0006139, GO:0005524
F40E3.6		449.551	4681.45	10.4136	6.30845e-09	Medium		WBGene00018233
ZK1290.7		19.7908	204.139	10.3149	1.70695e-05	Medium		WBGene00022889	GO:0016021
C37A5.3		4028.04	41527.2	10.3095	3.1374e-08	Medium		WBGene00014698
oac-51	O-ACyltransferase homolog	32.1852	325.903	10.1259	6.88854e-09	Medium		WBGene00020976	GO:0016747, GO:0016021
F46F5.8		26.1429	264.358	10.1121	9.88935e-07	Medium		WBGene00018499
C54F6.5		4198.5	42352.7	10.0876	7.61822e-10	Medium		WBGene00016923	GO:0016021
T01B7.8		672.567	6774.55	10.0727	4.83508e-08	Medium		WBGene00011313	GO:0006952, GO:0005576
ins-39	INSulin related	228.121	2288.4	10.0315	1.15285e-06	Medium	ins-39 encodes an insulin-like peptide.	WBGene00017668
cex-1	CalEXcitin	1174.17	11773.6	10.0272	2.01253e-09	Medium		WBGene00023407
ZK682.2		2442.95	24464.7	10.0144	2.01253e-09	Medium		WBGene00022788	GO:0055085, GO:0019915, GO:0016021, GO:0016020, GO:0006810, GO:0005215
cwp-2	Coexpressed With Polycystins	81.6789	814.219	9.96853	2.41505e-06	Medium	cwp-2 encodes a nematode-specific protein that is coexpressed with lov-1 and pkd-2.	WBGene00000860
mam-6	MAM (Meprin, A5-protein, PTPmu) domain protein	28.7069	282.623	9.84511	2.66318e-08	Medium		WBGene00010359
rmd-1	Regulator of Microtubule Dynamics	1645.13	15636.2	9.50449	5.58476e-07	Medium		WBGene00011501	GO:0048477, GO:0009792, GO:0006915
fbxa-87	F-box A protein	49.3413	464.294	9.40984	2.55936e-08	Medium		WBGene00044660
dos-1	Delta and OSM-11-like	124.213	1158.73	9.32859	3.73312e-06	Medium	dos-1 encodes an unfamilar protein with no clear orthologs outside of nematodes; DOS-1 is paralogous to OSM-7, K02F3.7, and ZK507.4, has a predicted signal sequence with 12 conserved cysteine residues, and may be secreted; DOS-1 has no obvious function in mass RNAi assays.	WBGene00013980
W03B1.3		317.947	2936.97	9.2373	3.53235e-09	Medium		WBGene00020973
C09G9.5		202.611	1870.9	9.23392	2.76813e-09	Medium		WBGene00007495	GO:0016021
B0563.5		233.726	2153.03	9.21175	2.90701e-09	Medium		WBGene00015262
F58F9.6		19.7338	181.352	9.18992	3.62442e-09	Medium		WBGene00019059
T26C5.4		1930.88	17622.8	9.12683	1.22716e-08	Medium		WBGene00012034
nhr-97	Nuclear Hormone Receptor family	416.96	3718.61	8.91839	1.42617e-08	Medium		WBGene00003687	GO:0043565, GO:0043401, GO:0008270, GO:0006355, GO:0005634, GO:0003707, GO:0003700, GO:0003677
asm-2	Acid SphingoMyelinase	1188.53	10565.3	8.88938	1.70597e-09	Medium	asm-2 encodes a protein similar to human acid sphingomyelinase (ASM) or sphingomyelin phosphodiesterase 1; the ASM-2 protein has a putative secretory signal peptide at the N-terminus, saposin-like and proline-rich domains and putative N-linked glycosylation sites; asm-2 shows phosphodiesterase activity when expressed in COS-7 cells; like mammalian ASM, asm-2 is probably both intracellular and sec…	WBGene00000212	GO:0016787, GO:0006685, GO:0006629, GO:0005622, GO:0005576, GO:0004767
Y6E2A.7		249.883	2211.14	8.8487	2.01253e-09	Medium		WBGene00012400
mtl-1	MeTaLlothionein	17841.8	154931	8.6836	1.04998e-09	Medium	mtl-1 encodes one of two C. elegans metallothioneins, small, cysteine-rich, metal-binding proteins; MTL-1 functions in metal detoxification and homeostasis and in stress adaptation; in addition, mtl-1 plays a role in regulating growth and fertility; mtl-1 is constitutively expressed in the terminal bulb of the pharynx and expression is induced in larval intestinal cells following exposure to cadm…	WBGene00003473	GO:0046686, GO:0040010, GO:0040007, GO:0009408, GO:0008340
nep-25	NEPrilysin metallopeptidase family	28.4111	243.149	8.55825	2.29207e-07	Medium	ZK1248.1 encodes a neprilysin; neprilysins are thermolysin-like zinc metallopeptidases, found on the outer surface of animal cells, that negatively regulate small signalling peptides (e.g., enkephalin, tachykinin, insulin, and natriuretic peptides) by cleaving them; ZK1248.1 has no clear orthologs in other organisms.	WBGene00022874	GO:0006508, GO:0004222
ZK669.3		554.819	4734.5	8.5334	1.14725e-07	Medium		WBGene00014053
ttr-38	TransThyretin-Related family domain	134.41	1135.24	8.44609	2.2899e-09	Medium		WBGene00044788	GO:0005615
F40G12.5		2970.64	25075.3	8.44103	7.39892e-09	Medium		WBGene00009600
C56E6.2		282.731	2373.09	8.39347	7.61822e-10	Medium		WBGene00016970	GO:0016020, GO:0015031, GO:0007264, GO:0007165, GO:0006913, GO:0006886, GO:0006184, GO:0005737, GO:0005634, GO:0005622, GO:0005525, GO:0003924
F08C6.5		31.156	261.483	8.39272	1.67325e-07	Medium		WBGene00017243	GO:0016021
clec-201	C-type LECtin	23.5633	197.002	8.36054	2.2589e-07	Medium		WBGene00007821	GO:0030246
F36G9.15		69.3924	575.463	8.29289	6.65839e-08	Medium		WBGene00009491	GO:0016021
comt-4	Catechol-O-MethylTransferase family	465.497	3798.87	8.16089	4.87974e-08	Medium		WBGene00021491	GO:0008171
K08E3.5		844.407	6819.02	8.07551	3.46823e-08	Medium		WBGene00010665	GO:0055120, GO:0040010, GO:0040007, GO:0030017, GO:0016779, GO:0009792, GO:0008340, GO:0008152, GO:0005783, GO:0002119
Y61A9LA.4		525.307	4198.6	7.99266	4.26171e-08	Medium		WBGene00022016
K07A1.14		39.1784	311.566	7.95248	5.99094e-08	Medium		WBGene00010618
K09H11.7		15140.2	119137	7.86891	3.60183e-09	Medium		WBGene00019604	GO:0016791, GO:0016787, GO:0008152, GO:0003824
gst-31	Glutathione S-Transferase	83.1483	649.325	7.80924	1.43512e-07	Medium		WBGene00001779	GO:0005515
ftn-1	FerriTiN	14804.2	115423	7.79663	7.04356e-09	Medium	ftn-1 encodes one of two C. elegans ferritin heavy chain homologs; ftn-1 activity is essential for normal lifespan under iron stress conditions and, in addition, has been reported to be essential for embryogenesis; an ftn-1::gfp reporter is expressed in the intestine at all stages of development and its expression, as well as that of ftn-1 mRNA, increases under iron stress conditions and in the b…	WBGene00001500	GO:0009792, GO:0008340, GO:0008199, GO:0006879, GO:0006826
pssy-1	PhosphatidylSerine SYnthase	734.567	5716.48	7.78211	1.3683e-08	Medium	pssy-1 encodes a phosphatidylserine (PS) synthase; by homology, PSSY-1 is predicted to function in the biosynthesis of phosphatidylserine; loss of pssy-1 function suppresses endocytic recyling defects in animals containing a mutation in tat-1, a P4-ATPase that functions to transport phosphatidylserine and in animals overexpressing NUM-1A, an isoform of the C. elegans Numb ortholog.	WBGene00013920	GO:0040018, GO:0016021, GO:0006659
Y50E8A.12		85.0319	659.9	7.76061	8.76144e-07	Medium	Y50E8A.12 encodes a protein with a THAP or THAP-like domain that is required for normal levels of fat storage; other proteins with THAP or THAP-like domains include LIN-15A, LIN-15B, LIN-36, and HIM-17 (which all interact with LIN-35/Rb), as well as CDC-14B, CTB-1, GON-14, and ~100 other proteins such as Drosophila P element transposase and human nuclear proapoptotic factor THAP1.	WBGene00013055	GO:0019915, GO:0003676
ttr-17	TransThyretin-Related family domain	5801.53	44952.9	7.74845	1.56738e-09	Medium		WBGene00012383	GO:0005615
W02D7.5		137.924	1057.35	7.66618	2.78077e-08	Medium		WBGene00020941
F47B8.2		7816.58	59828.4	7.65405	1.40419e-09	Medium		WBGene00009803	GO:0016021
skr-21	SKp1 Related (ubiquitin ligase complex component)	335.356	2558.61	7.62954	1.04998e-09	Medium	The skr-21 gene encodes a homolog of Skp1 in S. cerevisiae that has no known function in vivo, since skr-21(RNAi) animals are at least superficially normal.	WBGene00004827	GO:0006511
F57A8.7		42.1922	321.378	7.61699	2.17213e-08	Medium		WBGene00010182	GO:0055085, GO:0016021
cyp-34A6	CYtochrome P450 family	456.035	3462.35	7.59231	4.86192e-09	Medium		WBGene00015041	GO:0055114, GO:0020037, GO:0016705, GO:0016021, GO:0009055, GO:0005506, GO:0004497
F47B8.1		318.693	2414.35	7.57578	1.50544e-07	Medium		WBGene00009802	GO:0016021
fbxb-5	F-box B protein	25.3951	191.221	7.52983	2.65492e-07	Medium	This gene encodes a protein containing an F-box, a motif predicted to mediate protein-protein interactions either with homologs of yeast Skp-1p or with other proteins; its encoded protein also contains a Pfam-B45 motif of presently unknown function.	WBGene00018445	GO:0005515
srx-92	Serpentine Receptor, class X	178.254	1333.84	7.48281	2.00712e-08	Medium		WBGene00005983	GO:0016021
F41D3.9		40.3437	301.571	7.47506	2.38444e-06	Medium		WBGene00009614	GO:0016021
fbxc-7	F-box C protein	153.413	1132.71	7.38337	5.44571e-08	Medium		WBGene00016302
F19B2.5		260.054	1916.13	7.36822	6.19964e-08	Medium		WBGene00008944	GO:0005524, GO:0003677
tag-243	Temporarily Assigned Gene name	9540.05	69961.6	7.33346	1.71033e-09	Medium		WBGene00044078
R09D1.7		18.2675	133.818	7.32543	2.12592e-08	Medium		WBGene00011163	GO:0006032, GO:0005975, GO:0004568, GO:0004553
cyp-37B1	CYtochrome P450 family	1298.19	9499.92	7.31779	4.72607e-09	Medium		WBGene00009226	GO:0055114, GO:0020037, GO:0016705, GO:0016021, GO:0009055, GO:0005506, GO:0004497
R07E3.2		2270.51	16595.9	7.30934	5.31899e-09	Medium		WBGene00011103
F31A3.3		181.337	1322.06	7.29063	4.97794e-08	Medium		WBGene00017938
upb-1	UreidoPropionase Beta	3094.9	22555.9	7.28809	3.82562e-08	Medium	upb-1 encodes the C. elegans ortholog of 3-ureidopropionase; UPB-1 exhibits enzymatic activity in vitro, catalyzing the catabolism of 3-ureidopropionate and 2-methyl-3-ureidopropionate; a UPB-1::GFP fusion is expressed throughout larval development and in adults; UPB-1::GFP localizes to the dense body of striated body wall muscles, suggesting that UPB-1 may play a role in synthesis of carnosin-li…	WBGene00017440	GO:0055120, GO:0033396, GO:0016810, GO:0006807, GO:0006212, GO:0006210, GO:0003837, GO:0000003
F07G11.9		236.282	1704.68	7.21461	4.75998e-08	Medium		WBGene00017233	GO:0016998, GO:0008061, GO:0006032, GO:0005975, GO:0004568, GO:0004553
D1086.9		73421	526170	7.16648	2.84263e-09	Medium		WBGene00008396
pitr-2	PIT (mammalian phosphate transporter) Related	203.576	1447.72	7.11144	1.54375e-07	Medium		WBGene00015054	GO:0016021, GO:0016020, GO:0006817, GO:0005315
Y71A12B.8		374.496	2648.95	7.07339	4.16556e-09	Medium		WBGene00013505
K11G9.2		66.3672	467.51	7.04429	2.15787e-08	Medium		WBGene00019653	GO:0016787, GO:0008152
R03H10.1		38.9617	272.427	6.99218	1.46472e-07	Medium	This gene encodes a protein containing an F-box, a motif predicted to mediate protein-protein interactions either with homologs of yeast Skp-1p or with other proteins.	WBGene00019854
K11D12.13		226.942	1584.95	6.98396	2.99757e-06	Medium		WBGene00044535	GO:0004867
sod-3	SOD (superoxide dismutase)	13822.7	96522	6.98285	3.3542e-09	Medium	sod-3 encodes a iron/manganese superoxide dismutase, predicted to be mitochondrial, that might defend against oxidative stress and promote normal lifespan; sod-3 mRNA levels are diminished by mutation of daf-16 and chromatin immunoprecipitation (ChIP) studies demonstrate that DAF-16 can directly bind the sod-3 promoter; heterologously expressed SOD-3 in E. coli protects against methyl viologen-in…	WBGene00004932	GO:0055114, GO:0048675, GO:0046872, GO:0040007, GO:0008340, GO:0006801, GO:0005739, GO:0004784, GO:0002119
F54F7.3		483.421	3372.87	6.97709	5.99094e-08	Medium		WBGene00010065
srd-43	Serpentine Receptor, class D (delta)	63.9748	441.695	6.90421	5.03562e-08	Medium		WBGene00005121	GO:0016021
sru-38	Serpentine Receptor, class U	34.7905	238.312	6.84992	3.33385e-07	Medium		WBGene00005701	GO:0016021
srbc-12	Serpentine Receptor, class BC (class B-like)	26.0559	178.46	6.84914	2.9476e-08	Medium		WBGene00019558	GO:0016021
T21F4.1		339.579	2322.64	6.83978	1.16422e-07	Medium	T21F4.1 is orthologous to the human gene Arginase Type I Erythroid Variant (ARG1), which contributes most of the arginase activity in the liver.	WBGene00020658	GO:0046872, GO:0016813, GO:0008270, GO:0005515
F02C12.1		124.103	844.901	6.80805	5.67398e-08	Medium		WBGene00008515	GO:0016021, GO:0008270
srb-3	Serpentine Receptor, class B (beta)	46.2656	314.642	6.80078	4.70494e-08	Medium		WBGene00005068	GO:0016021, GO:0007606, GO:0004888
ZK455.5		200.731	1356.05	6.75553	2.90701e-09	Medium		WBGene00013975	GO:0016021
R09D1.12		85.4762	574.105	6.71655	1.09095e-08	Medium	R09D1.12 encodes a protein kinase that is a member of the KIN-16 family of C. elegans receptor protein tyrosine kinases.	WBGene00011168	GO:0016021, GO:0006468, GO:0005524, GO:0004713, GO:0004672
Y54G11A.7		2406.54	16120.4	6.69857	2.01253e-09	Medium		WBGene00013216	GO:0009792
ttr-44	TransThyretin-Related family domain	8369.91	55976.5	6.68782	7.61822e-10	Medium		WBGene00008341	GO:0005615
cdr-2	CaDmium Responsive	2734.81	18283.2	6.68537	8.02937e-09	Medium		WBGene00008296	GO:0060626, GO:0016021
K01A6.7		3933.25	26238.6	6.67097	2.2899e-09	Medium		WBGene00045096
maa-1	Membrane Associated Acyl-CoA binding protein	1343.52	8957.64	6.66727	8.40915e-09	Medium	maa-1 encodes a novel, transmembrane acyl-CoA-binding protein; maa-1 activity, together with that of rme-1, is required for normal rates of endosomal recycling and for proper endosomal shape and morphology; a rescuing MAA-1::GFP fusion protein is expressed in the hypodermis (excluding the seam cells) and the intestine, as well as in an area near the dorsal and ventral nerve cords; within the hypo…	WBGene00007680	GO:0055038, GO:0045178, GO:0045177, GO:0032504, GO:0032456, GO:0031303, GO:0030173, GO:0016049, GO:0016021, GO:0007032, GO:0000299, GO:0000062
F15D3.4		43.8928	292.55	6.66511	4.82764e-06	Medium		WBGene00008854	GO:0000003
Y39A3CL.4		3694.45	24534.8	6.64099	1.69843e-07	Medium		WBGene00021442	GO:0034984, GO:0008340
F44A6.5		836.779	5543.01	6.62422	7.85418e-09	Medium	F44A6.5 encodes a novel protein conserved amongst nematodes.	WBGene00009677
ZK105.5		235.198	1556.08	6.61605	4.0953e-09	Medium		WBGene00022656
ZC196.2		112.197	736.366	6.56313	1.29556e-08	Medium		WBGene00022546	GO:0005198
R11E3.1		253.198	1658.91	6.55183	6.35324e-08	Medium		WBGene00020003	GO:0006468, GO:0005524, GO:0005515, GO:0004713, GO:0004672
mrpr-1	MRP (Mitochondrial RNA Processing) non-coding RNA	724.521	4740.94	6.54356	7.04356e-09	Medium	mrpr-1 encodes the RNA component of the endoribonuclease RNase MRP (OMIM:157660, mutated in cartilage-hair hypoplasia); RNAse MRP cleaves mitochondrial RNA in mitochondrial DNA synthesis, nucleolar pre-rRNA in ribosome synthesis, and at least one mRNA (CLB2) involved in cell-cycle regulation; MRP shares several protein subunits with the endoribonuclease RNAse P, which processes tRNA.	WBGene00045095
ugt-58	UDP-GlucuronosylTransferase	2382.45	15540.4	6.52286	4.45129e-09	Medium		WBGene00009450	GO:0030259, GO:0030246, GO:0016758, GO:0016021, GO:0008152, GO:0005975
ttr-25	TransThyretin-Related family domain	15259.9	99400.8	6.51386	3.50049e-08	Medium		WBGene00013078	GO:0005615
ugt-1	UDP-GlucuronosylTransferase	1527.76	9934.32	6.50252	1.02491e-06	Medium		WBGene00007072	GO:0040010, GO:0030259, GO:0030246, GO:0016758, GO:0016021, GO:0008340, GO:0008152, GO:0005975
ZK899.1		1254.35	8132.31	6.48331	7.3475e-09	Medium		WBGene00014140
kin-34	protein KINase	2847.44	18426.5	6.47123	1.85485e-09	Medium		WBGene00019815	GO:0006468, GO:0005524, GO:0004713, GO:0004674, GO:0004672
cnc-5	CaeNaCin (Caenorhabditis bacteriocin)	1164.17	7519.78	6.45938	2.63926e-07	Medium	cnc-5 encodes one of eleven C. elegans caenacin peptides; CNC-5 is predicted to be a secreted protein that, based upon similarity to CNC-2, -4, and -6, may function as an antimicrobial peptide in the innate immune response.	WBGene00000559	GO:0050832, GO:0045087, GO:0016021, GO:0009611
T04A8.7		1912.57	12330.7	6.44719	4.72607e-09	Medium	T04A8.7 is orthologous to human GLUCOSIDASE, ACID BETA (GBA; OMIM:606463), which when mutated leads to Gaucher disease.	WBGene00011409	GO:0048477, GO:0043169, GO:0040010, GO:0010171, GO:0009792, GO:0006915, GO:0005975, GO:0004553, GO:0003824, GO:0000003
C37H5.3		3270.14	21050	6.43704	1.87715e-07	Medium		WBGene00016507	GO:0040011, GO:0019915
comt-5	Catechol-O-MethylTransferase family	481.425	3051.2	6.33786	1.17908e-07	Medium		WBGene00021492	GO:0040010, GO:0008171
C55B6.1		79.6061	504.038	6.33166	2.18985e-07	Medium		WBGene00016939	GO:0016773, GO:0005975
W03F9.4		3041.19	19196.4	6.31212	1.59241e-06	Medium		WBGene00021002	GO:0016746, GO:0016021
C17H12.11		47.6639	300.028	6.29465	5.17455e-07	Medium		WBGene00015936
str-101	Seven TM Receptor	58.2332	366.374	6.2915	6.06812e-09	Medium		WBGene00006156	GO:0016021
F58E6.11		402.53	2529.9	6.28499	3.90518e-09	Medium		WBGene00010258	GO:0016021
hmit-1.2	H(+) MyoInositol coTransporter	632.777	3974.18	6.28055	3.33475e-09	Medium	hmit-1.2 encodes one of three C. elegans proton (H+)-dependent myo-inositol transporters; loss of hmit-1.2 activity via large-scale RNAi result in no obvious abnormalities but by homology, HMIT-1.2 is predicted to function as a plasma membrane protein required for the regulated uptake of myo-inositol and thus potentially for regulation of cell signaling and intracellular osmolarity.	WBGene00013074	GO:0055085, GO:0022891, GO:0022857, GO:0016021, GO:0016020, GO:0006810, GO:0005215
glb-1	GLoBin related	2435.45	15271.1	6.27036	4.6861e-09	Medium	glb-1 encodes a globin; glb-1 transcription is uninduced by anoxia, but repressed by DAF-2 signalling in a DAF-16 dependent manner; glb-1 is expressed in distal germline, late embryonic cells that are probably hypodermal precursors, and young adults; glb-1 transcription is lower in L3 larvae than in adults, while in adults it is higher than that of most other globins; glb-1 has no obvious functio…	WBGene00014030	GO:0020037, GO:0019825, GO:0015671, GO:0005506
B0416.2		39.1784	244.908	6.2511	1.62212e-08	Medium		WBGene00015178
math-21	MATH (meprin-associated Traf homology) domain containing	60.5621	378.552	6.25064	1.78743e-08	Medium		WBGene00016556	GO:0040017, GO:0040011, GO:0005515
R11F4.3		207.362	1294.58	6.24312	3.2706e-07	Medium		WBGene00020009
str-113	Seven TM Receptor	34.2772	213.949	6.24174	7.85418e-09	Medium		WBGene00006164	GO:0016021
Y70C5A.2		28.7576	178.247	6.19827	5.23853e-07	Medium		WBGene00013490	GO:0016021
dao-3	Dauer or Aging adult Overexpression	3823.87	23625.5	6.17844	9.92153e-08	Medium	dao-3 encodes a protein containing tetrahydrofolate dehydrogenase/cyclohydrolase catalytic and NAD(P)-binding domains; by similarity to mammalian enzymes, DAO-3 is predicted to function in one-carbon unit metabolism and thus, in amino acid and nucleotide biosynthesis; dao-3 expression appears to be regulated by daf-2-mediated insulin signaling: microarray experiments suggest that it is upregulate…	WBGene00000929	GO:0055114, GO:0009396, GO:0008340, GO:0004488, GO:0003824
ZK666.13		31.2116	192.695	6.17382	6.32327e-08	Medium		WBGene00044046
F13E9.4		38.7491	239.03	6.16864	1.20688e-06	Medium		WBGene00008753
ZC317.2		170.89	1043.74	6.10766	8.95941e-08	Medium		WBGene00022588	GO:0016021
C44C10.3		94.0726	572.759	6.08847	1.09908e-07	Medium		WBGene00008084	GO:0055085, GO:0022857, GO:0016021
F32A11.1		1170.79	7123.1	6.08402	8.6477e-08	Medium		WBGene00009307	GO:0040011, GO:0016021, GO:0010171, GO:0008340
gpx-2	Glutathione PeroXidase	3007.47	18276.9	6.07715	1.12587e-07	Medium		WBGene00011045	GO:0055114, GO:0016491, GO:0016209, GO:0006979, GO:0004602
T28F4.4		347.416	2100.75	6.04678	4.29023e-07	Medium		WBGene00012139
clec-144	C-type LECtin	116.408	702.783	6.03726	1.32811e-06	Medium		WBGene00012086	GO:0030246
ttr-49	TransThyretin-Related family domain	1306.67	7880.85	6.03127	2.52448e-09	Medium		WBGene00023485	GO:0005615
Y48A6B.7		2302.8	13839.7	6.00994	3.69254e-09	Medium	Y48A6B.7 encodes a cytidine deaminase; by homology the product of Y48A6B.7 is predicted to function in deamination of cytidine to uracil.	WBGene00012968	GO:0016787, GO:0008270
fbxa-50	F-box A protein	64.0682	382.877	5.97608	2.78466e-07	Medium	This gene encodes a protein containing an F-box, a motif predicted to mediate protein-protein interactions either with homologs of yeast Skp-1p or with other proteins; this gene's encoded protein also contains an FTH/DUF38 motif, which may also mediate protein-protein interaction.	WBGene00013844	GO:0005515
sri-19	Serpentine Receptor, class I	36.2087	216.053	5.96689	2.0038e-07	Medium		WBGene00005531	GO:0016021
C15H11.11		517.054	3085.01	5.96652	1.55594e-08	Medium		WBGene00007619	GO:0016021
T04C12.1		1628.35	9707.65	5.96166	1.22269e-07	Medium		WBGene00011427	GO:0016021
hsp-70	Heat Shock Protein	16734	99507.8	5.94644	1.14471e-08	Medium	hsp-70 encodes a heat-shock protein that is a member of the hsp70 family of molecular chaperones.	WBGene00002026	GO:0030968, GO:0008340, GO:0000902
gst-17	Glutathione S-Transferase	27.2532	161.553	5.92786	9.97089e-07	Medium		WBGene00001765
C56G2.9		362.636	2140.66	5.90305	1.18283e-06	Medium		WBGene00016982
E01G4.5		17919.7	105541	5.88968	2.78973e-08	Medium		WBGene00008447
pyk-2	PYruvate Kinase	263.315	1548.5	5.88078	2.18194e-09	Medium	pyk-2 encodes one of two C. elegans pyruvate kinases; large-scale expression studies show that pyk-2 is expressed in the larval and adult intestine.	WBGene00014001	GO:0071688, GO:0055120, GO:0030955, GO:0030017, GO:0016830, GO:0006725, GO:0006096, GO:0005783, GO:0004743, GO:0000287
sup-10	SUPpressor	45.6907	268.288	5.87182	1.22088e-08	Medium		WBGene00006319	GO:0055120, GO:0016021, GO:0009986, GO:0005887
ptc-2	PaTChed family	581.331	3408.51	5.86328	1.25534e-08	Medium	ptc-2 encodes an ortholog of Drosophila PATCHED (PTC) and human PTCH (OMIM:601309, mutated in basal cell nevus syndrome), which defines one of seven paralogous families of sterol sensing domain (SSD) proteins; PTC-2 is required for normal fat storage; PTC-2 is also required for normal egg osmotic integrity, locomotion, egg laying, and viability in mass RNAi assays.	WBGene00004209	GO:0040011, GO:0040007, GO:0019915, GO:0018991, GO:0016021, GO:0016020, GO:0009792, GO:0008158, GO:0006898, GO:0002119, GO:0000003
fpn-1.1	FerroPortiN	1012.18	5868.85	5.79824	6.02419e-08	Medium		WBGene00021354	GO:0034755, GO:0016021, GO:0005381
uggt-2	UDP-Glucose Glycoprotein glucosylTransferase	29.2656	168.724	5.76528	1.42176e-06	Medium	uggt-2 encodes one of two C. elegans homologs of UDP-Glc:glycoprotein glucosyltransferase (UGGT), an endoplasmic reticulum enzyme involved in quality control of glycoprotein folding; loss of uggt-2 activity via RNAi indicates that uggt-2 is an essential embryonic gene that is also required for regulating the rate of larval developmental; uggt-2 interacts genetically with ire-1 with respect to bas…	WBGene00009178	GO:0061062, GO:0045995, GO:0030968, GO:0016757, GO:0006486, GO:0005783, GO:0003980
sra-33	Serpentine Receptor, class A (alpha)	253.805	1463.2	5.76505	5.3529e-08	Medium		WBGene00005059	GO:0016021, GO:0007606, GO:0004888
F46H5.5		266.516	1534.48	5.75753	7.07827e-08	Medium		WBGene00018521
C52E2.4		426.133	2450.44	5.7504	4.86192e-09	Medium		WBGene00016883	GO:0005515
sri-24	Serpentine Receptor, class I	35.0577	201.329	5.74281	2.85282e-07	Medium		WBGene00005536	GO:0016021
fbxa-36	F-box A protein	26.984	154.538	5.72702	1.53677e-07	Medium		WBGene00022479	GO:0005515
C32D5.1		237.379	1356.28	5.71355	1.50294e-08	Medium		WBGene00016310
fbxb-93	F-box B protein	43.067	244.97	5.6881	2.48544e-07	Medium	This gene encodes a protein containing an F-box, a motif predicted to mediate protein-protein interactions either with homologs of yeast Skp-1p or with other proteins.	WBGene00013408	GO:0007413, GO:0005515
F15B9.6		553.85	3122.3	5.63745	7.05178e-08	Medium		WBGene00008850	GO:0016021
F28D1.6		1257.2	7086.79	5.63699	1.71033e-09	Medium		WBGene00009216	GO:0016021
asic-2	Acid-sensing/Amiloride-Sensitive Ion Channel family	46.9003	263.534	5.61903	2.64742e-08	Medium		WBGene00012137	GO:0016021, GO:0016020, GO:0006814, GO:0005272
W02D7.11		11658.7	65482.2	5.61658	2.20427e-08	Medium		WBGene00020946	GO:0016021
C31H5.7		840.961	4717.43	5.60957	8.05626e-09	Medium		WBGene00007858
F35D11.3		1168.68	6527.88	5.58568	5.01355e-08	Medium		WBGene00018044	GO:0016021
W05H9.1		26276.3	146226	5.56492	2.63343e-08	Medium		WBGene00021048	GO:0016021
acs-12	fatty Acid CoA Synthetase family	3235.48	18004.4	5.56467	8.92449e-09	Medium		WBGene00009106	GO:0008152, GO:0003824
B0462.4		3909.01	21671.5	5.54398	1.67037e-07	Medium		WBGene00007183
dhs-12	DeHydrogenases, Short chain	7292.26	40385.2	5.53809	5.11979e-08	Medium		WBGene00000975	GO:0016491, GO:0008152
swt-7	SWEET sugar transporter family	2047.47	11319	5.52828	2.78973e-08	Medium		WBGene00019645	GO:0016021, GO:0006952
ttr-5	TransThyretin-Related family domain	9265.43	50831.5	5.48615	8.44685e-09	Medium	C40H1.5 encodes a protein containing a predicted signal sequence followed by a transthyretin-like domain; the product of C40H1.5 belongs to a family of apparently nematode-specific proteins whose function is not yet known.	WBGene00008040	GO:0008340, GO:0005615
Y71F9AL.10		2050.26	11145.9	5.43632	2.57764e-07	Medium		WBGene00022115	GO:0008270, GO:0005515
M60.4		33697.9	182754	5.4233	2.16774e-09	Medium		WBGene00019780	GO:0016021
fat-4	FATty acid desaturase	16985.6	92082.9	5.42122	2.01253e-09	Medium	fat-4 encodes a delta-5 fatty acid desaturase; when expressed heterologously in S. cerevisiae, FAT-4 converts di-homo-gamma-linolenic acid (20:3delta8,11,14) to arachidonic acid (20:4delta5,8,11,14), an important precursor in eicosanoid metabolism, as well as on other fatty acids (C18 to C20); FAT-4 is is required in vivo for delta-5 unsaturated fatty acid synthesis.	WBGene00001396	GO:0055114, GO:0035264, GO:0020037, GO:0016717, GO:0016021, GO:0008340, GO:0006636, GO:0006633, GO:0006629, GO:0005506, GO:0004768
abf-2	AntiBacterial Factor related	76.4883	413.317	5.40367	1.89699e-09	Medium	The abf-2 gene encodes an antimicrobial peptide that is homologous to antibacterial factor ASABF from Ascaris suum and closely related to ABF-1.	WBGene00000013
T08G5.3		74.5541	402.5	5.39877	5.28966e-08	Medium		WBGene00011624
C37C3.7		215.046	1158.96	5.38936	8.67243e-09	Medium		WBGene00016499	GO:0016021
C07A9.13		66.5442	358.017	5.38014	2.01253e-09	Medium		WBGene00044227
D1053.3		219.956	1181.75	5.37268	2.2899e-09	Medium		WBGene00008368
F49E12.10		132.062	708.321	5.36354	1.77691e-07	Medium		WBGene00009903	GO:0055114, GO:0016491, GO:0016021, GO:0006633, GO:0005506
C31H5.6		881.221	4717.47	5.35333	2.699e-08	Medium		WBGene00007857	GO:0016790, GO:0006637
K04C2.5		88.8725	474.488	5.33897	6.60717e-06	Medium		WBGene00019382	GO:0040010, GO:0002119, GO:0000003
srh-73	Serpentine Receptor, class H	10.4046	55.4186	5.32636	0.000210644	Medium		WBGene00005294	GO:0016021
lgc-36	Ligand-Gated ion Channel	124.848	664.903	5.32571	1.42239e-07	Medium		WBGene00008551	GO:0045211, GO:0016021, GO:0016020, GO:0006811, GO:0006810, GO:0005230
pcbd-1	Pterin CarBinolamine Dehydratase	11779.9	62690.8	5.32185	2.14097e-09	Medium	pcbd-1 is orthologous to the human gene PTERIN-4-ALPHA-CARBINOLAMINE DEHYDRATASE (PCBD or TCF1; OMIM:126090), which when mutated leads to hyperphenylalaninemia with primapterinuria.	WBGene00020397	GO:0071688, GO:0008124, GO:0006729
F53E10.1		4403.15	23397.2	5.31375	1.5619e-08	Medium		WBGene00018758	GO:0030170, GO:0030151, GO:0003824
T24D3.2		438.012	2326.46	5.31141	1.11261e-06	Medium		WBGene00023492
btb-15	BTB (Broad/complex/Tramtrack/Bric a brac) domain protein	28.8329	152.953	5.30479	1.48989e-06	Medium		WBGene00015594	GO:0005515
K06A9.2		138.916	733.755	5.28199	3.21333e-07	Medium	This gene encodes a protein containing an F-box, a motif predicted to mediate protein-protein interactions either with homologs of yeast Skp-1p or with other proteins.	WBGene00019436	GO:0043565, GO:0006355, GO:0005634, GO:0005515
unc-84	UNCoordinated	687.985	3628.6	5.27424	4.97794e-08	Medium	unc-84 encodes an inner nuclear membrane protein that contains a SUN domain with homology to S. pombe Sad1 and is paralogous to sun-1; SUN proteins include Drosophila Klaroid and CG6589, and mammalian SUN1, SUN2, SUN3 and Spag4; SUN-domain proteins bind lamins and the KASH domain proteins of the outer nuclear membrane; UNC-84 affects nuclear migration and anchoring of various cell types together …	WBGene00006816	GO:0040025, GO:0040011, GO:0030334, GO:0018991, GO:0016021, GO:0009792, GO:0009791, GO:0007399, GO:0007097, GO:0005638, GO:0005637, GO:0005635, GO:0000299
Y106G6E.1		17.6047	92.6187	5.26103	6.76684e-06	Medium		WBGene00013705	GO:0006468, GO:0005524, GO:0004713, GO:0004674, GO:0004672
C29F9.5		32.3197	169.217	5.23571	9.60638e-08	Medium		WBGene00016220	GO:0008270, GO:0006355, GO:0005634, GO:0004402, GO:0003712
tps-2	Trehalose 6-Phosphate Synthase	37.1788	194.233	5.22429	7.21837e-07	Medium	tps-2 encodes one of two trehalose-6-phosphate synthase proteins in C. elegans, and RNAi of both enzymes leads to a more than 90% reduction decrease in trehalose levels, but does not appear to affect viability or development; the tps-2 mRNA is expressed throughout development.	WBGene00006603	GO:0008340, GO:0005992, GO:0003824
gst-29	Glutathione S-Transferase	980.842	5116.62	5.21656	1.161e-07	Medium		WBGene00001777	GO:0005515
W01B11.6		2625.69	13649.9	5.1986	7.85418e-09	Medium		WBGene00020917	GO:0045454, GO:0015035, GO:0009055, GO:0006662
R102.7		65.8176	342.054	5.197	2.56196e-06	Medium		WBGene00011294
Y38F1A.8		1373.97	7139.7	5.19642	5.72512e-08	Medium		WBGene00012610	GO:0016021
F59C12.4		23468.4	121759	5.1882	6.15918e-07	Medium		WBGene00045272
F13H8.11		977.077	5063.39	5.18218	2.76813e-09	Medium		WBGene00017443	GO:0016788, GO:0016021, GO:0006629
ZC196.1		122.313	633.717	5.18112	7.88326e-08	Medium		WBGene00022545
F10G2.2		115.194	596.515	5.17836	3.3096e-08	Medium		WBGene00017363	GO:0009792, GO:0000003
cyp-13A6	CYtochrome P450 family	187.011	967.231	5.17206	2.62506e-08	Medium	cyp-13A6 encodes one of ~80 C. elegans cytochrome P450s: membrane-associated, heme-containing NADPH-dependent monooxygenases that catalyze the oxidative metabolism of a variety of exogenous compounds and endogenous substrates; loss of cyp-13A6 activity in large-scale RNAi screens results in decreased and/or slow growth and cadmium hypersensitivity; cyp-13A6 expression is upregulated in response t…	WBGene00011673	GO:0055114, GO:0040010, GO:0020037, GO:0016705, GO:0016021, GO:0009055, GO:0005506, GO:0004497
ugt-10	UDP-GlucuronosylTransferase	147.34	760.959	5.16463	5.51074e-07	Medium		WBGene00020594	GO:0040010, GO:0030259, GO:0030246, GO:0016758, GO:0016021, GO:0008152, GO:0005975
D2096.5		112.597	580.158	5.1525	1.40948e-08	Medium		WBGene00017072	GO:0016021
ugt-46	UDP-GlucuronosylTransferase	4901.74	25216.4	5.14439	6.06812e-09	Medium		WBGene00015141	GO:0030259, GO:0030246, GO:0016758, GO:0016021, GO:0008152, GO:0005975
R03A10.5		660.086	3387.08	5.13128	2.43048e-07	Medium		WBGene00010985
F44E7.3		147.794	756.176	5.11642	1.01598e-08	Medium		WBGene00018425
C05D12.2		207.492	1057.42	5.09619	6.31792e-09	Medium		WBGene00007340
srx-68	Serpentine Receptor, class X	514.599	2614.27	5.08022	1.453e-07	Medium		WBGene00005959	GO:0016021, GO:0016020, GO:0007606, GO:0007186, GO:0004888
T21D12.11		136.936	692.051	5.05384	3.06192e-07	Medium		WBGene00020650
cgt-1	Ceramide Glucosyl Transferase	593.146	2992.41	5.04497	1.19995e-07	Medium	cgt-1 encodes a transmembrane protein that is one of three C. elegans ceramide glucosyltransferases; by homology, CGT-1 is predicted to localize to the Golgi membrane and catalyze the transfer of glucose from UDP-glucose to ceramide to synthesize glucosylceramide, a glycosphingolipid precursor; although cgt-1 mutant worms show no obvious defects, animals doubly mutant for cgt-1 and cgt-3 arrest d…	WBGene00011517	GO:0016757, GO:0016021
clec-213	C-type LECtin	19.0068	95.7496	5.03764	1.97914e-06	Medium		WBGene00016815
M03B6.5		492.27	2479.4	5.03665	2.55011e-08	Medium		WBGene00010837	GO:0016021
srx-117	Serpentine Receptor, class X	82.1809	413.039	5.02597	3.599e-08	Medium		WBGene00006008	GO:0016021
AH9.3		505.927	2537.43	5.0154	6.43357e-09	Medium		WBGene00014999
F31D5.2		1542.56	7724.41	5.00752	1.3911e-08	Medium		WBGene00017945	GO:0055085, GO:0016021
C52D10.1		994.993	4975.45	5.00049	2.47054e-09	Medium		WBGene00016875
cyp-33C9	CYtochrome P450 family	455.396	2268.16	4.98064	2.31424e-08	Medium		WBGene00016860	GO:0055114, GO:0020037, GO:0016705, GO:0016021, GO:0009055, GO:0005506, GO:0004497
ZK596.3		62.0503	308.434	4.97071	1.82725e-05	Medium		WBGene00014008	GO:0016021
otpl-2	OToPetrin-Like	89.9619	446.679	4.96521	6.71455e-08	Medium	otpl-2 encodes an ortholog of otopetrins such as human OTOP1 (OMIM:607806), OTOP2 (OMIM:607827), and OTOP3 (OMIM:607828), along with other homologs in fish and insects (such as crustacean OTOPLb); otopetrins are predicted to have 12 transmembrane helices; by homology with OTOP1 and OTOPLb, OTPL-2 might regulate intracellular calcium fluxes during extracellular stimuli, promote extracellular calci…	WBGene00017034	GO:0016021
dhs-13	DeHydrogenases, Short chain	241.46	1198.31	4.96276	1.88292e-07	Medium	dhs-13 encodes a short-chain dehydrogenase predicted to be mitochondrial.	WBGene00000976	GO:0055114, GO:0016491, GO:0009239, GO:0008667, GO:0008152
W02H5.8		11029.1	54623.2	4.95262	3.3086e-07	Medium		WBGene00020962	GO:0006071, GO:0005524, GO:0004371, GO:0000003
nhr-92	Nuclear Hormone Receptor family	944.659	4652.98	4.92557	1.99749e-08	Medium		WBGene00003682	GO:0043565, GO:0043401, GO:0008270, GO:0006355, GO:0005634, GO:0003707, GO:0003700
R10E8.4		46.3739	228.154	4.91988	1.13033e-07	Medium		WBGene00011210
C35B8.4		932.739	4585.58	4.91625	1.03363e-08	Medium		WBGene00044743	GO:0016021
smf-1	yeast SMF (divalent cation transporter) homolog	1435.06	7018.29	4.8906	1.21709e-08	Medium	smf-1 encodes one of three C. elegans divalent-metal ion transporters (DMTs) orthologous to the mammalian DMT1 transporters and Saccharomyces cerevisiae Smf proteins; in C. elegans, SMF-1 plays a minor role in manganese uptake, although mutations in smf-1 do display an increased tolerance to manganese exposure; SMF-1 is broadly expressed from late embryogenesis through adulthood, with strongest e…	WBGene00004876	GO:0055072, GO:0055071, GO:0046915, GO:0016324, GO:0016021, GO:0016020, GO:0010042, GO:0010038, GO:0006810, GO:0005215, GO:0000041
T03E6.9		220.06	1075.36	4.88667	2.15705e-08	Medium		WBGene00045356	GO:0016021
clec-218	C-type LECtin	91.0941	444.811	4.88299	1.0971e-06	Medium		WBGene00020938	GO:0030246, GO:0005515
C01G5.9		130.798	637.251	4.87204	2.49243e-08	Medium		WBGene00015311	GO:0016021
T27E7.3		98.8184	478.859	4.84585	9.08693e-07	Medium		WBGene00012088	GO:0016021
C01C4.3		729.657	3534.94	4.84466	7.28768e-08	Medium	C01C4.3 encodes a serine/threonine protein kinase.	WBGene00015293	GO:0006468, GO:0005524, GO:0004713, GO:0004672
npr-31	NeuroPeptide Receptor family	266.758	1284.02	4.81343	2.49957e-08	Medium		WBGene00020319	GO:0016021, GO:0007186
lbp-8	Lipid Binding Protein	25.0429	120.491	4.81138	1.15932e-06	Medium	lpb-8 belongs to a family of small intracellular fatty acid binding proteins (FABPs) that includes As-p18, found in the parasitic nematode Ascaris suum; lpb-8 shares 55% identity with bovine heart FABP but only 25% identity with As-p18 and lacks a secretory signal	WBGene00002260	GO:0008289, GO:0006869, GO:0006810, GO:0005215
col-55	COLlagen	16.3075	78.2701	4.79964	5.54486e-06	Medium		WBGene00000632	GO:0042302, GO:0016021
ttr-42	TransThyretin-Related family domain	96.6794	463.975	4.79911	5.06282e-06	Medium		WBGene00045268	GO:0005615
srt-56	Serpentine Receptor, class T	23.761	113.833	4.79073	4.79572e-07	Medium		WBGene00022266	GO:0016021
srd-8	Serpentine Receptor, class D (delta)	40.8846	195.68	4.78615	2.04258e-07	Medium		WBGene00005086	GO:0016021
R10E4.6		43.6447	208.519	4.77766	2.08501e-06	Medium		WBGene00011202	GO:0016021, GO:0000003
F18G5.5		52.1052	248.924	4.77734	2.87663e-07	Medium		WBGene00017581
nmgp-1	Neuronal Membrane GlycoProtein	449.075	2142.52	4.77096	4.6861e-09	Medium	F13H8.4 encodes a homolog of the human neuronal membrane glycoproteins PLP1 (OMIM:300401, mutated in Pelizaeus-Merzbacher disease and spastic paraplegia), M6A (OMIM:601275), and M6B (300051); the presence of a myelin-related protein in C. elegans is currently unexplained, but suggests that some evolutionary precursor of myelin may exist in invertebrates, perhaps involving septate junctions betwee…	WBGene00017437	GO:0016021
R08F11.1		83.7672	399.22	4.76583	9.85891e-08	Medium		WBGene00019965	GO:0016021, GO:0016020, GO:0006680, GO:0006665, GO:0004348
ZK593.2		1801.5	8580.83	4.76317	2.66315e-09	Medium		WBGene00014002
R07B7.8		124.942	594.522	4.75838	2.31024e-08	Medium		WBGene00011092	GO:0016788, GO:0016021, GO:0006629
nspe-5	Nematode Specific Peptide family, group E	17.3081	82.0972	4.74328	0.000240782	Medium		WBGene00012594	GO:0016021
flp-23	FMRF-Like Peptide	30.7446	145.377	4.72853	7.39892e-09	Medium		WBGene00017693
W04G5.3		16.6175	78.0469	4.69668	7.32742e-07	Medium		WBGene00012264
C07A4.2		333.786	1559.85	4.67319	1.46909e-07	Medium		WBGene00007397	GO:0005576
C13A2.6		56.2711	262.497	4.66487	6.4511e-06	Medium		WBGene00015723
clec-118	C-type LECtin	51.2472	239.039	4.66443	5.54196e-07	Medium		WBGene00021032	GO:0030246
cyp-35D1	CYtochrome P450 family	421.196	1953.88	4.63889	2.54111e-07	Medium		WBGene00008829	GO:0055114, GO:0020037, GO:0016705, GO:0016021, GO:0009055, GO:0005506, GO:0004497
ces-2	CEll death Specification	54.1019	250.722	4.63426	5.17386e-08	Medium	ces-2 encodes a basic region leucine-zipper (bZIP) transcription factor, most similar in sequence and binding specificity to the PAR (proline- and acid-rich) subfamily of bZIP proteins; ces-2 is required to activate programmed cell death in the sister cells of the serotoninergic neurosecretory motor (NSM) neurons, and is transcriptionally inhibited by activated LET-60(G12V); in regulating program…	WBGene00000469	GO:0046983, GO:0045449, GO:0043565, GO:0043068, GO:0019987, GO:0008356, GO:0006915, GO:0006355, GO:0003700, GO:0001012
F58F9.3		255.858	1182.98	4.62357	2.26976e-08	Medium		WBGene00019057
Y72A10A.1		1142.31	5273.09	4.61615	2.56483e-09	Medium		WBGene00022202
gyg-1	GlYcoGenin like	1155.85	5328.05	4.60964	9.4335e-08	Medium		WBGene00006863	GO:0055120, GO:0040007, GO:0016757, GO:0009792, GO:0006486, GO:0005737, GO:0002119, GO:0000003
H23N18.4		103.878	478.375	4.60515	1.45889e-06	Medium		WBGene00019235	GO:0040010, GO:0030259, GO:0030246, GO:0016758, GO:0016021, GO:0008152, GO:0005975
rdy-2	Rod-like lethal, DYe-filling defective	66.3875	305.698	4.60475	1.33279e-06	Medium		WBGene00004328	GO:0016021, GO:0005524
clec-266	C-type LECtin	152.764	701.245	4.59037	6.41924e-05	Medium		WBGene00016088	GO:0030246, GO:0016021
cpi-2	Cysteine Protease Inhibitor	296.364	1357.69	4.58117	8.04052e-08	Medium	cpi-2 encodes a protein that contains a cystatin-like domain.	WBGene00000534	GO:0016021, GO:0004869, GO:0000003
ZK6.6		48.6116	222.615	4.57947	5.04352e-07	Medium		WBGene00022641	GO:0055085, GO:0016021
wrt-3	WaRThog (hedgehog-like family)	338.88	1551.24	4.57753	2.75567e-09	Medium	wrt-3 encodes a hedgehog-like protein, with an N-terminal signal sequence, a Wart domain, and a region of low-complexity sequence; WRT-3 is expressed in the trinucleate pharyngeal gland cell g1 beginning at the three-fold stage of embryogenesis, in seam cells and hypodermis, and in single muscle cells and the distal tip cells of late stage larvae and adults; the Wart domain is predicted to form a…	WBGene00006949	GO:0040018, GO:0040011
dhhc-1	DHHC-types zinc finger protein	926.933	4239.05	4.57319	6.88671e-09	Medium		WBGene00008606	GO:0016021, GO:0008270
Y82E9BR.21		313.986	1428.97	4.55107	5.92935e-08	Medium		WBGene00022353
F59B1.6		32.8355	149.307	4.54712	4.70848e-07	Medium		WBGene00019099	GO:0016021, GO:0009792
cnc-11	CaeNaCin (Caenorhabditis bacteriocin)	1955.68	8888.36	4.5449	1.14e-05	Medium	cnc-11 encodes one of eleven C. elegans caenacin peptides; CNC-11 is predicted to be a secreted protein that functions as an antimicrobial peptide in the innate immune response; cnc-11 expression is upregulated in response to infection with the fungus Drechmeria coniospora and also in response to injury (needle wounding); cnc-11 expression is also modestly upregulated in response to osmotic stres…	WBGene00044900	GO:0050832, GO:0045087, GO:0016021, GO:0009611, GO:0006970
Y26D4A.21		35.5324	161.341	4.54068	5.78868e-07	Medium		WBGene00077684
C50H11.8		98.219	445.887	4.53972	5.25599e-08	Medium		WBGene00016855	GO:0016021
C52D10.3		108.194	491.053	4.53864	2.699e-08	Medium		WBGene00016877
srh-92	Serpentine Receptor, class H	723.727	3267.16	4.51436	1.71103e-08	Medium		WBGene00005313	GO:0016021
ugt-41	UDP-GlucuronosylTransferase	1775.74	8006.04	4.50857	8.4095e-07	Medium		WBGene00017336	GO:0030259, GO:0030246, GO:0016758, GO:0016021, GO:0008152, GO:0005975
T10H4.4		17.6313	79.2706	4.49601	8.36788e-07	Medium		WBGene00011697
M03B6.1		335.766	1508.99	4.49415	7.84651e-08	Medium		WBGene00010833
Y53C12B.7		385.203	1731.05	4.49387	1.53677e-07	Medium		WBGene00013146	GO:0016021
C29F9.6		466.261	2093.37	4.48969	1.48292e-08	Medium		WBGene00016221	GO:0008270, GO:0006355, GO:0005634, GO:0004402, GO:0003712
nhr-287	Nuclear Hormone Receptor family	1521.28	6827.84	4.48823	3.49033e-08	Medium		WBGene00021521	GO:0043401, GO:0006355, GO:0005634, GO:0003707, GO:0003700
F37C4.4		690.283	3097.2	4.48685	1.40286e-07	Medium		WBGene00018144	GO:0016021, GO:0009792, GO:0008340, GO:0000003
afmd-1	ArylForMamiDase	335.887	1505.42	4.48194	4.35831e-09	Medium		WBGene00017051	GO:0016787, GO:0008152
acy-3	Adenylyl CYclase	1164.01	5206.99	4.4733	1.98413e-06	Medium	acy-3 encodes a predicted member of the adenylyl cyclase family with highest similarity to human adenylate cyclase type 5; expressed in the support cells of ciliated neurons, in the head and tail ganglia, in two pairs of neurons in the retrovesicular ganglia, and in the spermatheca.	WBGene00000070	GO:0035556, GO:0019915, GO:0016849, GO:0016021, GO:0009190, GO:0007188, GO:0005886, GO:0004016
sre-2	Serpentine Receptor, class E (epsilon)	72.271	322.382	4.46074	1.22088e-08	Medium		WBGene00005150	GO:0016021, GO:0007606, GO:0004888
C16B8.2		52.7532	235.256	4.45956	5.45095e-08	Medium		WBGene00015822
F14F8.8		67.1214	298.788	4.45145	5.72512e-08	Medium		WBGene00008816
C37C3.12		591.324	2624.19	4.43781	1.18128e-06	Medium		WBGene00016504	GO:0016021
T03D8.6		3293.59	14590.5	4.42998	1.13289e-08	Medium		WBGene00011393	GO:0016021, GO:0006749, GO:0003840
rmd-5	Regulator of Microtubule Dynamics	60.1143	266.097	4.42652	3.7067e-07	Medium		WBGene00020711
arrd-5	ARRestin Domain protein	190.641	841.568	4.41441	2.29256e-08	Medium		WBGene00014161
poml-4	PON (paraoxonase) and MEC-6 Like	617.082	2722.98	4.41267	5.20606e-08	Medium		WBGene00044697	GO:0016021, GO:0004064
C55H1.1		20.8632	91.854	4.40269	1.00227e-06	Medium		WBGene00016959	GO:0016758, GO:0008152
srw-3	Serpentine Receptor, class W	15.1695	66.6606	4.39439	1.3986e-06	Medium		WBGene00005750	GO:0016021
R11A5.3		1140.27	5006.86	4.39094	1.17566e-06	Medium		WBGene00011231
ZK1290.10		277.615	1218.55	4.38937	2.01253e-09	Medium		WBGene00022891
ins-19	INSulin related	18.4259	80.8213	4.38629	1.67963e-06	Medium	ins-19 encodes an insulin-like peptide of the insulin superfamily of proteins (OMIM:176730, 147440); INS-19 is one of 38 insulin-like peptides in C. elegans, and although overexpression with INS-31 can result in low levels of larval lethality, the precise role of INS-19 in C. elegans development is not yet clear; INS-19/31 overexpression does not enhance dauer arrest in either a wild-type or daf-…	WBGene00002102	GO:0016021, GO:0005576, GO:0005179
str-137	Seven TM Receptor	14.8677	65.1433	4.38152	1.42176e-06	Medium		WBGene00006185
clec-155	C-type LECtin	24.8251	108.531	4.37183	5.67398e-08	Medium		WBGene00011405
poml-3	PON (paraoxonase) and MEC-6 Like	1288.76	5622.06	4.36237	6.31205e-08	Medium		WBGene00077701	GO:0016021, GO:0004064
F59D6.7		152.084	662.561	4.35655	9.74006e-09	Medium		WBGene00019108	GO:0007165, GO:0005578, GO:0005509
Y51B9A.9		274.717	1195.18	4.35057	4.58475e-08	Medium		WBGene00013091	GO:0006468, GO:0005524, GO:0004713, GO:0004674, GO:0004672
gst-42	Glutathione S-Transferase	528.839	2299.21	4.34766	1.00299e-08	Medium	gst-42 is orthologous to the human gene GLUTATHIONE TRANSFERASE ZETA-1 (also known as MALEYLACETOACETATE ISOMERASE; GSTZ1; OMIM:603758), which when mutated is thought to lead to a variety of type I tyrosinemia.	WBGene00001790	GO:0015035, GO:0009072, GO:0009055, GO:0005737, GO:0005515, GO:0003824
ced-8	CEll Death abnormality	138.935	603.047	4.3405	8.27051e-08	Medium	The ced-8 gene encodes a homolog of the human putative membrane transporter XK; ced-8 is required for apoptosis to occur with normal speed during embryonic development.	WBGene00000422	GO:0043652, GO:0016021, GO:0012501, GO:0009790, GO:0005886, GO:0005215
R05H5.7		68.5604	296.448	4.32389	3.47509e-08	Medium		WBGene00011041
Y57A10C.8		75.2686	325.453	4.32389	2.31024e-08	Medium		WBGene00013286	GO:0016021, GO:0007186, GO:0005507
F48E8.8		187.277	808.159	4.31531	5.44113e-07	Medium		WBGene00044410
F56H9.7		113.016	483.957	4.28219	1.38253e-07	Medium		WBGene00050977
srw-4	Serpentine Receptor, class W	13.5637	57.9494	4.2724	1.77522e-05	Medium		WBGene00005751	GO:0016021
Y45F10D.4		3117.11	13270	4.25713	3.46823e-08	Medium	Y45F10D.4 encodes a putative iron-sulfur cluster assembly enzyme that is required for embryonic and larval viability, and that is orthologous to human NIFUN and budding yeast ISU1 and ISU2; Y45F10D.4 expression levels are unusually stable, with relatively little variation between adults, dauers, and L3 larvae, or between wild-type and daf-2(e1370ts) or daf-16(m26) mutant adults; by orthology with…	WBGene00012885	GO:0051536, GO:0040007, GO:0016226, GO:0009792, GO:0005506, GO:0002119
K06A1.2		81.9246	348.423	4.25298	4.78559e-06	Medium		WBGene00019425	GO:0016021
C14H10.2		202.12	858.556	4.24776	2.52844e-08	Medium		WBGene00007592
alh-8	ALdehyde deHydrogenase	8589.51	36376.4	4.23498	2.8429e-09	Medium	alh-8 is orthologous to the human gene METHYLMALONATE-SEMIALDEHYDE DEHYDROGENASE (ALDH6A1; OMIM:603178), which when mutated leads to MMSDH deficiency.	WBGene00000114	GO:0055114, GO:0016491, GO:0008152, GO:0005739, GO:0004491
srw-1	Serpentine Receptor, class W	37.533	158.765	4.23001	3.69583e-08	Medium		WBGene00005748	GO:0016021
T28C12.4		4498.25	19017.6	4.22778	3.60816e-06	Medium	T28C12.4 encodes a protein with visible similarity to human neuroligin 4 (mutated in autism), but also belongs to a large family of carboxylesterases that happen to include NLG-1; normally, T28C12.4 is expressed in hypodermal cells; transcription of T28C12.4 is immediately induced by exposure to ethanol, and with glr-2 is one of a few genes that may be specifically responsive to ethanol (as oppos…	WBGene00020891	GO:0016787, GO:0008152
H03A11.2		1707.32	7165.85	4.19715	5.18224e-07	Medium		WBGene00010357
R07B7.10		472.324	1975.18	4.18183	2.47131e-09	Medium		WBGene00011094	GO:0016021
lbp-6	Lipid Binding Protein	16378.5	68438.3	4.17855	2.41685e-07	Medium		WBGene00002258	GO:0008340, GO:0008289, GO:0006810, GO:0005215
C45G7.4		489.901	2046.4	4.17717	4.22217e-07	Medium		WBGene00016671	GO:0008270, GO:0005515
ttr-40	TransThyretin-Related family domain	138.589	578.863	4.17684	7.91733e-08	Medium		WBGene00017091	GO:0005615
cbs-1	Cystathionine Beta-Synthase	1595.4	6654.42	4.171	7.38212e-08	Medium	The ZC373.1 gene encodes an ortholog of the human gene CYSTATHIONINE-BETA-SYNTHASE (CBS), which when mutated leads to homocystinuria (OMIM:236200).	WBGene00013866	GO:0044272, GO:0030170, GO:0020037, GO:0005737, GO:0004124, GO:0004122
nlp-28	Neuropeptide-Like Protein	1105.84	4590.65	4.1513	5.56806e-09	Medium		WBGene00003766	GO:0016021
clec-221	C-type LECtin	340.821	1414.44	4.1501	5.90244e-06	Medium		WBGene00008916	GO:0030246
cyp-34A9	CYtochrome P450 family	5369.84	22239.8	4.14161	6.96442e-08	Medium		WBGene00015044	GO:0055114, GO:0020037, GO:0016705, GO:0016021, GO:0009055, GO:0008340, GO:0005506, GO:0004497
hsp-12.3	Heat Shock Protein	3255.74	13428.3	4.12452	1.40948e-08	Medium	hsp-12.3 encodes a small heat-shock protein that forms heterotetramers with HSP-12.2 and has no chaperone-like activity; structurally, HSP-12.3 is mostly a beta-sheet; at least one HSP-12 (which may or may not be HSP-12.2) is ubiquitously expressed in L1 larvae, and later expressed in adult spermatids (and perhaps spermatocytes), and some adult vulval cells; hsp-12.3 is upregulated in daf-2 mutan…	WBGene00002012	GO:0031072
F26D11.6		84.8212	347.619	4.09825	1.17929e-07	Medium		WBGene00017823
sri-26	Serpentine Receptor, class I	24.9667	102.011	4.08588	1.1711e-06	Medium		WBGene00005538	GO:0016021
srh-267	Serpentine Receptor, class H	34.2822	139.885	4.08038	2.60932e-08	Medium		WBGene00005473
folt-3	FOLate Transporter family	65.6515	267.648	4.07679	4.18957e-08	Medium	folt-3 encodes a putative folate transporter; FOLT-3 is orthologous to the human folate transporters SLC19A1, SLC19A2, and SLC19A3 (Solute Carrier Family 19 (thiamine transporter), Member 1, 2 or 3); FOLT-3 does not seem to have any obvious function, perhaps because of genetic redundancy with its paralogs FOLT-1 and FOLT-2.	WBGene00044738	GO:0016021, GO:0016020, GO:0008518, GO:0006810, GO:0005542
C23H4.8		298.005	1211.53	4.06549	1.42617e-08	Medium		WBGene00044132	GO:0016021
C01G6.10		27.7797	112.814	4.06102	3.77392e-09	Medium		WBGene00014663
F08D12.7		1785.82	7251.09	4.06037	1.40948e-08	Medium	F08D12.7 encodes a novel protein conserved amongst Caenorhaditis species; although loss of F08D12.7 activity via RNAi results in no obvious defects, F08D12.7 transcripts are enriched in L1-stage muscle and upregulated in L2 larvae in response to overexpression of hlh-2 and hlh-8; in addition, in analyses of the early embryonic transcriptome, F08D12.7 transcripts are classified as strictly materna…	WBGene00017250
K06A4.7		3786.01	15297.2	4.04047	2.25634e-06	Medium		WBGene00010597
Y38A10A.2		400.837	1618.86	4.0387	2.15787e-08	Medium		WBGene00021389	GO:0040007, GO:0002119
Y53G8B.1		521.213	2096.81	4.02295	1.27293e-08	Medium		WBGene00021817	GO:0015035, GO:0009072, GO:0009055, GO:0005737, GO:0005515, GO:0003824
F59F5.4		76.0883	306.055	4.02237	2.40409e-08	Medium		WBGene00010343	GO:0042302, GO:0016021
Y54G2A.18		8757.08	35166.5	4.01577	2.74834e-09	Medium		WBGene00021883	GO:0016021, GO:0006886, GO:0005783
fbxb-77	F-box B protein	48.0524	192.82	4.0127	1.6326e-07	Medium		WBGene00021204
F59F5.3		61.9785	248.665	4.01212	3.12225e-07	Medium		WBGene00010342	GO:0016021, GO:0006468, GO:0005524, GO:0004713, GO:0004672
H12D21.6		40.1442	161.034	4.01139	2.03568e-05	Medium		WBGene00010382
nhr-3	Nuclear Hormone Receptor family	6761.26	27085.6	4.006	4.45129e-09	Medium	nhr-3 encodes a member of the superfamily of nuclear receptors which is one of the most abundant class of transcriptional regulators; nuclear receptors have a well conserved DNA binding domain and a less conserved C-terminal ligand binding domain; nhr-3 has been identified and characterised as a gene affected by ethanol exposure in a microarray analysis of all C. elegans ORFs.	WBGene00003602	GO:0045471, GO:0045449, GO:0043565, GO:0043401, GO:0030528, GO:0008270, GO:0006355, GO:0005634, GO:0003707, GO:0003700
ceh-79	C. Elegans Homeobox	297.914	1192.49	4.0028	6.2767e-08	Medium		WBGene00007749
irld-4	Insulin/EGF-Receptor L Domain protein	522.717	2091.83	4.00183	7.62126e-07	Medium		WBGene00008772	GO:0016021, GO:0016020
F09B12.5		28.2197	112.738	3.99502	1.79848e-06	Medium		WBGene00008609	GO:0005515
srh-15	Serpentine Receptor, class H	52.634	210.083	3.9914	2.44869e-08	Medium		WBGene00005240	GO:0016021
srz-28	Serpentine Receptor, class Z	19.8927	79.3126	3.98702	8.53244e-07	Medium		WBGene00021182	GO:0016021
C25E10.8		3177.45	12648.1	3.98059	3.69129e-08	Medium	C25E10.8 encodes a putative secreted TIL-domain protease inhibitor paralogous to SWM-1, ISL-1, and the products of 11 other C. elegans genes; C25E10.8 and its relatives are collectively similar to other TIL-domain protease inhibitors from nematodes, insects, and vertebrates; despite both swm-1 and C25E10.8 being mutated by the swm-1(ok1193) deletion, transgenic rescue of swm-1(ok1193) by SWM-1 al…	WBGene00016097
F26D2.8		31.7757	126.464	3.97989	5.02167e-07	Medium		WBGene00014745
ugt-23	UDP-GlucuronosylTransferase	4703.28	18673.2	3.97024	3.94528e-09	Medium		WBGene00007650	GO:0030259, GO:0030246, GO:0016758, GO:0016021, GO:0008152, GO:0005975
aex-1	ABoc, EXpulsion (defecation) defective	210.16	833.269	3.96493	3.5345e-08	Medium	aex-1 encodes a novel, C2 calcium-binding domain protein that is similar to human BAP3 proteins and rat Munc13; in C. elegans, AEX-1 functions in retrograde signaling to regulate presynaptic activity and localization of the synaptic vesicle fusion protein UNC-13; AEX-1 is required for the defecation motor program, specifically the anterior body wall and enteric muscle contractions, and for normal…	WBGene00000084	GO:0060179, GO:0040011, GO:0035418, GO:0030421, GO:0018991, GO:0016079, GO:0014057, GO:0005622, GO:0004871
cdr-6	CaDmium Responsive	1991.7	7896.49	3.96471	2.70697e-08	Medium		WBGene00010471	GO:0016021, GO:0008340
C50F2.4		212.641	842.104	3.96021	1.55056e-06	Medium		WBGene00016838	GO:0071688
srh-80	Serpentine Receptor, class H	16.6476	65.3836	3.92751	3.40949e-07	Medium		WBGene00005301	GO:0016021
F35C5.1		531.812	2079.7	3.91059	1.59982e-08	Medium		WBGene00009390	GO:0016021
F30F8.5		551.487	2156.2	3.90979	2.52844e-08	Medium		WBGene00009274
C04A11.5		104.302	407.683	3.90866	3.8731e-07	Medium		WBGene00007288
cyp-32A1	CYtochrome P450 family	551.913	2156.56	3.90743	6.11938e-08	Medium		WBGene00016147	GO:0055114, GO:0020037, GO:0016705, GO:0016021, GO:0009055, GO:0006614, GO:0005525, GO:0005506, GO:0004497
btb-13	BTB (Broad/complex/Tramtrack/Bric a brac) domain protein	810	3152.26	3.89168	6.7895e-07	Medium		WBGene00022561	GO:0009792, GO:0005515
gspd-1	Glucose Six (6) Phosphate Dehydrogenase	4249.32	16523.6	3.88854	2.46855e-07	Medium	gspd-1 encodes a protein orthologous to human GLUCOSE-6-PHOSPHATE DEHYDROGENASE (G6PD; OMIM:305900), which when mutated leads to disease.	WBGene00007108	GO:0055114, GO:0050661, GO:0040010, GO:0009792, GO:0006006, GO:0004345
Y53C12B.2		388.381	1508.51	3.8841	9.74006e-09	Medium		WBGene00013144	GO:0040035, GO:0009792, GO:0007276, GO:0003723, GO:0000003
twk-8	TWiK family of potassium channels	724.872	2801.64	3.86501	6.99762e-06	Medium	twk-8 encodes one of more than 40 TWK (two-P domain K+) potassium channels in C. elegans that contain two pore regions and four transmembrane domains; expressed in body-wall muscle.	WBGene00006663	GO:0071805, GO:0019915, GO:0016021, GO:0016020, GO:0005267
gst-5	Glutathione S-Transferase	2119.11	8182.74	3.8614	3.07668e-08	Medium	gst-5 encodes a glutathione-S-transferase that inhibits CEP-1- and HUS-1-dependent germline apoptosis, as do BMK-1, RAD-50, and RAD-51.	WBGene00001753	GO:0008340, GO:0006915, GO:0005515
fbxa-147	F-box A protein	21.8567	84.3401	3.85877	2.37122e-06	Medium	This gene encodes a protein containing an F-box, a motif predicted to mediate protein-protein interactions either with homologs of yeast Skp-1p or with other proteins; this gene's encoded protein also contains an FTH/DUF38 motif, which may also mediate protein-protein interaction.	WBGene00011135	GO:0005515
pgp-8	P-GlycoProtein related	41.5645	160.309	3.85687	4.21788e-06	Medium	pgp-8 encodes an ATP-binding protein that is a member of the P-glycoprotein subclass of the ATP-binding cassette (ABC) transporter superfamily; PGP-8 is predicted to function as a transmembrane protein that couples energy to transport of various molecules across membranes, but as loss of pgp-8 activity via RNAi results in no obvious defects, the precise role of PGP-8 in C. elegans development and…	WBGene00004002	GO:0055085, GO:0042626, GO:0017111, GO:0016887, GO:0016021, GO:0006810, GO:0005524, GO:0000166
pqn-16	Prion-like-(Q/N-rich)-domain-bearing protein	58.5524	225.814	3.85662	4.7345e-08	Medium	The protein product of this gene is predicted to contain a glutamine/asparagine (Q/N)-rich ('prion') domain, by the algorithm of Michelitsch and Weissman (as of the WS77 release of WormBase, i.e., in wormpep77).	WBGene00004107
nmur-4	NMUR (NeuroMedin U Receptor) homolog	1607.38	6197.84	3.85587	9.34851e-07	Medium		WBGene00016265	GO:0040007, GO:0016021, GO:0009792, GO:0007186, GO:0002119, GO:0000003
aman-1	Alpha MANnosidase	289.456	1114.87	3.85159	4.80212e-07	Medium	aman-1 encodes an ortholog of human lysosomal mannosidase (MAN2B1; OMIM:609458, mutated in alpha-mannosidosis); AMAN-1 is predicted to help digest glycoproteins by removing mannose residues from their N-linked oligosaccharides; AMAN-1 has seven predicted N-glycosylation sites; AMAN-1 is biochemically active in vitro, has optimal activity at pH 4-4.5, and is unaffected by Co(II); however, AMAN-1 e…	WBGene00018877	GO:0071688, GO:0015923, GO:0008270, GO:0006013, GO:0005975, GO:0004559, GO:0004553
R05F9.7		43.4733	167.412	3.85093	2.63926e-07	Medium		WBGene00019891	GO:0016021, GO:0007606, GO:0004888
F22B8.4		15.2469	58.6172	3.84453	9.44691e-07	Medium		WBGene00009047
W02D7.8		227.411	872.979	3.83878	6.41883e-09	Medium		WBGene00020943	GO:0016021
srh-95	Serpentine Receptor, class H	16.6833	64.0021	3.8363	1.85226e-07	Medium		WBGene00005315	GO:0016021
paqr-3	Progestin and AdipoQ Receptor family	93.4221	358.287	3.83514	1.57494e-07	Medium		WBGene00013457	GO:0016021
sre-28	Serpentine Receptor, class E (epsilon)	14.7163	56.3398	3.82839	3.59469e-05	Medium		WBGene00011570	GO:0016021, GO:0007606, GO:0004888
T18D3.6		491.562	1881.48	3.82757	2.31024e-08	Medium		WBGene00011823	GO:0040011
lea-1	plant Late Embryo Abundant (LEA) related	14868.6	56874.4	3.82513	4.86192e-09	Medium	The lea-1 gene encodes a protein that is predicted to be hydrophilic and heat-resistant, and that might participate in anhydrobiosis.	WBGene00002263	GO:0006950
gst-36	Glutathione S-Transferase	1010.74	3862.43	3.8214	3.98662e-08	Medium		WBGene00001784	GO:0005515
M04C7.3		247.058	942.604	3.81531	4.15413e-06	Medium		WBGene00010854
Y38H6C.17		359.351	1367.27	3.80483	1.21709e-08	Medium	Y38H6C.17 encodes a putative amino acid transporter that inhibits CEP-1- and HUS-1-dependent germline apoptosis, as do BMK-1, RAD-50, and RAD-51; Y38H6C.17 has 11 predicted transmembrane alpha-helices; Y38H6C.17 has multiple C. elegans paralogs and non-nematode orthologs, including budding yeast AVT3 and AVT4 and human SLC36A1 (OMIM:606561).	WBGene00012629	GO:0016021, GO:0006915
cnc-1	CaeNaCin (Caenorhabditis bacteriocin)	98.3321	373.518	3.79854	1.0497e-05	Medium	cnc-1 encodes one of eleven C. elegans caenacin peptides; CNC-1 is predicted to be a secreted protein that functions as an antimicrobial peptide in the innate immune response; cnc-1 expression is induced in response to infection with the fungus Drechmeria coniospora and also in response to injury (needle wounding); overexpression of a genomic cluster containing cnc-1, along with the five other cn…	WBGene00000555	GO:0050832, GO:0045087, GO:0016021, GO:0009611
nhr-189	Nuclear Hormone Receptor family	35.244	133.707	3.79377	1.46841e-07	Medium		WBGene00018545	GO:0043565, GO:0043401, GO:0008270, GO:0006355, GO:0005634, GO:0003707, GO:0003700
clec-120	C-type LECtin	19.1136	72.4944	3.79282	2.02575e-06	Medium		WBGene00017917
srv-7	Serpentine Receptor, class V	257.555	975.979	3.7894	3.71542e-08	Medium		WBGene00005718	GO:0016021, GO:0016020, GO:0007606, GO:0004888
gst-24	Glutathione S-Transferase	2579.62	9772.99	3.78854	5.76219e-08	Medium		WBGene00001772	GO:0005515
srv-5	Serpentine Receptor, class V	139.058	525.458	3.77869	1.17929e-07	Medium		WBGene00005716	GO:0016021, GO:0016020, GO:0007606, GO:0004888
ZK673.1		1478.1	5584.42	3.77811	1.04769e-05	Medium		WBGene00014057	GO:0016021
F13B12.2		208.369	785.507	3.76979	3.71542e-08	Medium		WBGene00008730	GO:0055085, GO:0022891, GO:0022857, GO:0016021, GO:0016020, GO:0006810, GO:0005215
F58H1.6		211.872	796.133	3.75762	1.97237e-06	Medium		WBGene00010289	GO:0019915, GO:0016021
srbc-19	Serpentine Receptor, class BC (class B-like)	24.5122	91.9957	3.75306	8.65825e-07	Medium		WBGene00016696	GO:0016021
srg-27	Serpentine Receptor, class G (gamma)	29.7445	111.531	3.74965	5.82938e-06	Medium		WBGene00005184	GO:0016021, GO:0016020, GO:0007606, GO:0004888
F20G2.2		2587.53	9697.07	3.74762	1.92835e-08	Medium		WBGene00008986	GO:0016491, GO:0008152
sra-34	Serpentine Receptor, class A (alpha)	214.309	802.936	3.74662	1.16805e-06	Medium		WBGene00005060	GO:0016021, GO:0007606, GO:0004888
T23B3.2		2531.11	9472.95	3.7426	1.28044e-08	Medium		WBGene00020710	GO:0016021
F35C8.1		52.9242	197.681	3.73516	1.4387e-06	Medium		WBGene00018034	GO:0006468, GO:0005524, GO:0004713, GO:0004674, GO:0004672
F58F9.8		44.3793	165.693	3.73356	2.52446e-07	Medium		WBGene00044306
F17C11.4		5640.66	21049	3.73165	6.40177e-08	Medium		WBGene00008915
R11.2		65.5232	244.266	3.72793	1.44309e-06	Medium		WBGene00011227
D2013.6		1252.36	4662.93	3.72332	1.20624e-07	Medium		WBGene00008404	GO:0040010, GO:0006898, GO:0000003
C07A9.10		54.7509	203.808	3.72246	1.25807e-07	Medium		WBGene00007406
F19C6.5		219.127	814.612	3.71754	2.69757e-08	Medium		WBGene00008954	GO:0016021
F47B7.1		2904.73	10785.4	3.71304	5.2968e-09	Medium		WBGene00018532	GO:0016021
F42C5.4		593.116	2202.2	3.71293	1.01727e-08	Medium		WBGene00018346	GO:0008270, GO:0005515
F47E1.1		365.753	1357.81	3.71235	2.61487e-08	Medium		WBGene00018565	GO:0016021
ZK666.12		1041.65	3863.77	3.70928	1.08985e-08	Medium		WBGene00014050	GO:0016021
T05E7.4		1011.37	3742.71	3.70064	6.17506e-08	Medium		WBGene00020260	GO:0016021
C18H9.5		4304.83	15914.3	3.69684	2.26976e-08	Medium		WBGene00016003	GO:0055085, GO:0022857, GO:0019915, GO:0016021
F28C6.5		2472.28	9109.86	3.6848	3.5345e-08	Medium		WBGene00009205	GO:0009795, GO:0001703
nac-1	NADC (Na+-coupled dicarboxylate transporter) family	1273.65	4682.17	3.67617	1.86832e-08	Medium	nac-1 encodes a low-affinity sodium-coupled dicarboxylate transporter homologous to INDY in D. melanogaster and to mammalian NaDC1 and NaDC3; nac-1 has no obvious function in either mass or individual RNAi assays; nac-1 is expressed in the intestine, in larvae and adults.	WBGene00003517	GO:0055085, GO:0016021, GO:0016020, GO:0015744, GO:0015361, GO:0015141, GO:0006814, GO:0005215
T28F4.5		20119	73944.7	3.67537	1.13702e-07	Medium	The T28F4.5 gene encodes a homolog of Death Associated Protein 1 (DAP-1) protein that may be involved in apoptosis.	WBGene00012140
ZK1037.13		15.6352	57.2902	3.66419	5.84631e-07	Medium		WBGene00045515	GO:0043565, GO:0043401, GO:0008270, GO:0006355, GO:0005634, GO:0003707, GO:0003700
fbxa-144	F-box A protein	59.7032	218.702	3.66316	7.43047e-06	Medium	This gene encodes a protein containing an F-box, a motif predicted to mediate protein-protein interactions either with homologs of yeast Skp-1p or with other proteins; this gene's encoded protein also contains an FTH/DUF38 motif, which may also mediate protein-protein interaction.	WBGene00009709
nlp-32	Neuropeptide-Like Protein	46.4933	170.295	3.66279	2.83688e-06	Medium		WBGene00003770	GO:0016021
T12D8.5		7760.12	28418.7	3.66214	6.24156e-08	Medium		WBGene00011733	GO:0040010
C39H7.2		46.6875	170.779	3.65793	2.56829e-07	Medium		WBGene00023252
T08G11.3		122.664	448.578	3.65696	3.29791e-07	Medium		WBGene00011630
ceh-7	C. Elegans Homeobox	25.1755	91.9691	3.65312	2.47624e-06	Medium	ceh-7 encodes a homeodomain transcription factor; expressed in cells around the rectum of the male tail.	WBGene00000432	GO:0043565, GO:0006355, GO:0005634, GO:0003700
hda-5	Histone DeAcetylase	2061.9	7528.95	3.65146	8.67243e-09	Medium		WBGene00009663
C13E3.1		1449.81	5287.77	3.64722	1.29556e-08	Medium		WBGene00015740
C05D11.7		428.776	1562.79	3.64477	5.2095e-07	Medium		WBGene00015484	GO:0016021, GO:0006629, GO:0005811
T10C6.15		809.903	2943.25	3.63407	2.55833e-06	Medium		WBGene00050899
C12D5.3		93.9995	341.548	3.6335	5.28919e-06	Medium		WBGene00015706	GO:0051082, GO:0006457, GO:0005524
F22D3.4		85.9455	311.659	3.62623	1.60243e-08	Medium		WBGene00017700
clc-5	CLaudin-like in Caenorhabditis	351.75	1274.9	3.62444	2.73988e-08	Medium	clc-5 encodes a claudin homolog that may be required for normal cohesion of apical junctions in epithelia; CLC-5 is worm-specific, with obvious homologs only in C. elegans; CLC-5 has no obvious function in mass RNAi assays; claudins are integral membrane proteins with four transmembrane sequences that are found in mammalian tight junctions (TJs), induce TJs when transgenically expressed in cells …	WBGene00000526	GO:0016021
irld-66	Insulin/EGF-Receptor L Domain protein	21.3474	77.3391	3.62288	1.08873e-06	Medium		WBGene00022716	GO:0016020
R53.5		3235.05	11709.3	3.61951	5.37507e-08	Medium		WBGene00011274
eat-2	EATing: abnormal pharyngeal pumping	386.229	1396.41	3.61551	2.14786e-08	Medium	eat-2 encodes a ligand-gated ion channel subunit most closely related to the non-alpha-subunits of nicotinic acetylcholine receptors (nAChR); EAT-2 functions postsynaptically in pharyngeal muscle to regulate the rate of pharyngeal pumping; eat-2 is also required for normal life span and defecation; a functional EAT-2::GFP fusion protein localizes to two small dots near the junction of pharyngeal …	WBGene00001133	GO:0045211, GO:0043051, GO:0043050, GO:0040014, GO:0040007, GO:0031594, GO:0019915, GO:0016021, GO:0016020, GO:0010260, GO:0009792, GO:0009408, GO:0008340, GO:0007274, GO:0006811, GO:0006810, GO:0006412, GO:0005230, GO:0005216, GO:0004889, GO:0002119, GO:0001508
ZK938.3		86.5619	312.731	3.6128	2.33982e-06	Medium		WBGene00014160	GO:0005524, GO:0005515
T04A8.8		3474.94	12553.6	3.61261	3.42921e-08	Medium		WBGene00011410	GO:0009792
ptr-6	PaTched Related family	101.223	365.604	3.61186	1.57786e-07	Medium	ptr-6 encodes an ortholog of Drosophila and human PTCHD3, which defines one of seven paralogous families of sterol sensing domain (SSD) proteins; PTR-6 is weakly required for normal molting from L4 to adult stages; however, PTR-6 in conjunction with PTR-1 and PTR-10 is strongly required for both molting and viability, with triple ptr-1/-6/-10 RNAi animals showing pronounced molting defects and le…	WBGene00004221	GO:0040018, GO:0040011, GO:0018996, GO:0016021, GO:0016020, GO:0009792, GO:0008158
Y40C7B.4		14.392	51.9348	3.60859	5.96986e-07	Medium		WBGene00021500
T10B10.9		11.453	41.2695	3.6034	2.26442e-05	Medium		WBGene00011685
T12G3.1		23882.2	86015.5	3.60165	2.41881e-08	Medium		WBGene00011737	GO:0008270, GO:0005737
H37A05.4		511.63	1838.24	3.59291	1.90892e-06	Medium		WBGene00044200
F41E7.1		398.826	1432.9	3.59281	3.60876e-07	Medium		WBGene00009617	GO:0055085, GO:0040011, GO:0018996, GO:0016021, GO:0015299, GO:0006812, GO:0002009
srb-4	Serpentine Receptor, class B (beta)	27.4645	98.6157	3.59066	7.24198e-07	Medium		WBGene00005069
cpt-4	Carnitine Palmitoyl Transferase	3449.6	12354.6	3.58148	1.95126e-07	Medium		WBGene00019644	GO:0016746
arrd-11	ARRestin Domain protein	618.19	2212.71	3.57934	1.07825e-07	Medium		WBGene00011052
R05A10.4		761.144	2723.11	3.57765	3.372e-08	Medium		WBGene00011021
faah-3	Fatty Acid Amide Hydrolase homolog	1520.6	5434.81	3.57411	4.6166e-07	Medium		WBGene00019068	GO:0016884, GO:0016811
F21H7.12		1079.43	3852.84	3.56931	2.61623e-07	Medium		WBGene00009033	GO:0016021
srt-8	Serpentine Receptor, class T	42.3337	150.843	3.5632	3.20603e-06	Medium		WBGene00016850	GO:0016021
H29C22.1		193.577	687.828	3.55325	4.32856e-06	Medium		WBGene00045261
F58F9.10		17.6432	62.631	3.54987	3.55997e-07	Medium		WBGene00044308
srh-263	Serpentine Receptor, class H	21.2506	75.3892	3.54763	2.56103e-08	Medium		WBGene00005469
T10H9.8		1972.48	6995.94	3.54676	2.7692e-08	Medium		WBGene00044779
F20G2.1		533.183	1882.94	3.53151	5.29989e-08	Medium		WBGene00008985	GO:0016491, GO:0008152
Y40B10A.5		15.0312	53.047	3.52913	3.25447e-07	Medium		WBGene00021490	GO:0016021, GO:0007186
fat-2	FATty acid desaturase	24073.3	84834.9	3.52403	4.78917e-09	Medium	fat-2 encodes a delta-12 fatty acyl desaturase that increases membrane fluidity when expressed in yeast, and that may protect against cold stress; FAT-2's substrate is unknown, but may be acyl-CoA; FAT-2 is required in vivo for normal levels of C18 or C20 polyunsaturated fatty acids (PUFAs); FAT-2 is fully required for a sperm-attracting cue (perhaps an eicosanoid) secreted by oocytes, and partia…	WBGene00001394	GO:0055114, GO:0040018, GO:0040010, GO:0035264, GO:0035188, GO:0030497, GO:0019915, GO:0018991, GO:0016720, GO:0016717, GO:0016021, GO:0009792, GO:0007592, GO:0006898, GO:0006636, GO:0006629, GO:0004768, GO:0002119, GO:0000003
srh-231	Serpentine Receptor, class H	19.3564	68.1945	3.52309	5.46352e-06	Medium		WBGene00005439	GO:0016021
fbxa-98	F-box A protein	145.854	513.79	3.52262	1.51412e-08	Medium	This gene encodes a protein containing an F-box, a motif predicted to mediate protein-protein interactions either with homologs of yeast Skp-1p or with other proteins; this gene's encoded protein also contains an FTH/DUF38 motif, which may also mediate protein-protein interaction.	WBGene00007453	GO:0005515
str-16	Seven TM Receptor	83.9604	295.733	3.52229	4.03903e-07	Medium		WBGene00006084	GO:0016021
dgn-1	DystroGlycaN	68.1966	240.168	3.52171	2.41167e-05	Medium	dgn-1 encodes dystroglycan, a basement membrane component.	WBGene00000961	GO:0048846, GO:0043236, GO:0040039, GO:0040017, GO:0040013, GO:0035262, GO:0016021, GO:0016020, GO:0005604, GO:0005509, GO:0002009, GO:0000003
math-24	MATH (meprin-associated Traf homology) domain containing	663.616	2336.13	3.5203	1.90445e-08	Medium	The C46F9.3 gene encodes a protein with a meprin-associated Traf homology (MATH) domain that may be involved in apoptosis.	WBGene00016719	GO:0005515
ztf-17	Zinc finger putative Transcription Factor family	2168.41	7627.09	3.51737	1.15477e-07	Medium		WBGene00011639	GO:0071688, GO:0008270, GO:0005622
F34H10.3		515.51	1810.3	3.51167	1.28884e-07	Medium		WBGene00009380
isl-1	Inhibitor of Serine protease Like protein	2144.74	7530.82	3.5113	6.59234e-09	Medium	isl-1 encodes a putative secreted TIL-domain protease inhibitor paralogous to SWM-1 and the products of 13 other C. elegans genes; ISL-1 and its relatives are collectively similar to other TIL-domain protease inhibitors from nematodes, insects, and vertebrates, such as Ascaris suum trypsin inhibitor ATI and Onchocerca volvulus SPI-1.	WBGene00023416
F23F1.6		812.769	2853.26	3.51055	6.54639e-09	Medium		WBGene00017747	GO:0055085, GO:0019915, GO:0016021, GO:0016020, GO:0015171, GO:0006865, GO:0006810, GO:0003333
madf-10	MADF domain transcription factor	1115.62	3907.96	3.50294	1.86832e-08	Medium		WBGene00013717
T04A8.5		3190.84	11136.9	3.49028	4.91452e-07	Medium		WBGene00011407	GO:0040007, GO:0009116, GO:0009113, GO:0008152, GO:0004044, GO:0002119
T01D1.8		243.031	847.53	3.48733	9.81554e-08	Low		WBGene00044641
ZK637.12		32.3608	112.743	3.48394	2.32255e-07	Low		WBGene00014029
scl-5	SCP-Like extracellular protein	694.599	2413.73	3.475	1.50887e-07	Low	scl-5 encodes a predicted extracellular protein that is a member of the C. elegans family of SCP/TAPS domain-containing proteins.	WBGene00008027
R11.1		1358.73	4721.28	3.47478	1.16705e-07	Low		WBGene00011226	GO:0055085
R07B1.8		535.75	1860.61	3.47291	4.41765e-07	Low		WBGene00001608
hint-3	HIstidiNe Triad nucleotide-binding protein	1361.78	4726.38	3.47074	2.15807e-08	Low		WBGene00016150	GO:0016021
clc-2	CLaudin-like in Caenorhabditis	375.449	1301.41	3.46628	1.1397e-07	Low	clc-2 encodes a claudin homolog, closely similar to CLC-1, that is required for normal cohesion of apical junctions in epithelia; claudins are integral membrane proteins with four transmembrane sequences that are found in mammalian tight junctions (TJs), induce TJs when transgenically expressed in cells normally lacking them, and can mediate the specific conductance of of specific ions (e.g., mag…	WBGene00000523	GO:0016021, GO:0005923, GO:0005198
F42F12.3		902.743	3127.51	3.46445	7.78289e-09	Low		WBGene00009635	GO:0055114, GO:0016627, GO:0016021, GO:0016020, GO:0008202, GO:0006629, GO:0005737, GO:0003865
irld-18	Insulin/EGF-Receptor L Domain protein	511.752	1764.91	3.44876	2.61578e-06	Low		WBGene00013299	GO:0016021, GO:0016020
F11C3.1		108.172	372.599	3.44451	6.46653e-08	Low		WBGene00008695
T22C8.1		52.1102	178.71	3.42948	2.06902e-06	Low		WBGene00011922	GO:0016021
C23H5.11		936.956	3212.56	3.42872	4.28327e-07	Low		WBGene00044649	GO:0016021
Y4C6B.5		993.679	3404.24	3.42589	3.5345e-08	Low		WBGene00021159	GO:0055085, GO:0016021
mel-32	Maternal Effect Lethal	8695.89	29531.4	3.39601	2.29789e-08	Low	mel-32 encodes a serine hydroxymethyltransferase; by homology, MEL-32 is predicted to catalyze the biochemical reaction that converts serine to glycine and in the process transfers a methyl group to tetrahydrofolate and, thus, into the one-carbon pool used for a variety of cellular metabolic processes; in C. elegans MEL-32 activity is required maternally for embryonic development past the 100-cel…	WBGene00003214	GO:0030170, GO:0009792, GO:0006563, GO:0006544, GO:0004372
T23G7.2		3304.73	11215.6	3.39381	1.83785e-07	Low		WBGene00011965	GO:0016787, GO:0016021
T02B11.4		1296.7	4399.67	3.39297	6.88854e-09	Low		WBGene00020156
str-141	Seven TM Receptor	45.7285	154.992	3.3894	1.13702e-07	Low		WBGene00006189	GO:0016021
gcy-8	Guanylyl CYclase	355.25	1202	3.38354	4.48106e-08	Low	gcy-8 encodes a receptor-type guanylyl cyclase that, along with gcy-18 and gcy-23, constitutes a subfamily of guanylyl cyclase genes in C. elegans; gcy-8 functions redundantly with gcy-18 and gcy-23, and upstream of tax-4, to regulate thermotaxis via the AFD thermosensory neurons, although of the three guanylyl cyclases required, genetic analyses suggest that GCY-18 is the primary guanylyl cyclas…	WBGene00001535	GO:0043679, GO:0040040, GO:0035556, GO:0016849, GO:0016021, GO:0009408, GO:0009190, GO:0007168, GO:0006468, GO:0005524, GO:0004713, GO:0004672, GO:0004383
Y17G7B.21		2019.52	6831.25	3.38262	1.09342e-08	Low		WBGene00012472
srx-130	Serpentine Receptor, class X	45.811	154.89	3.38108	2.20056e-08	Low		WBGene00006021	GO:0016021
C14A4.7		193.271	652.739	3.37733	2.69757e-08	Low		WBGene00007558	GO:0016021
W08A12.2		2299.2	7760.88	3.37546	6.2767e-08	Low		WBGene00021079	GO:0016021
F16F9.1		1156.3	3902.7	3.37516	2.66189e-07	Low		WBGene00017513	GO:0016021
cah-4	Carbonic AnHydrase	2004.19	6763.4	3.37463	1.23391e-07	Low	cah-4 encodes a carbonic anhydrase homolog, which is rather divergent from other such homologs in C. elegans (with at most 38% identity to any other carbonic anhydrase, in or out of C. elegans); it is individually dispensable for viability and for grossly normal postembryonic morphology, and thus may have a more subtle biological function than the basic cytoprotective functions expected for carbo…	WBGene00000282	GO:0044281, GO:0040011, GO:0010171, GO:0004089
fbxa-143	F-box A protein	40.8889	137.958	3.37397	4.17719e-06	Low		WBGene00044661	GO:0005515
F38E11.8		35.6587	120.252	3.37231	1.99822e-06	Low		WBGene00014752
T28B4.4		1324.23	4465.05	3.3718	3.48821e-08	Low	T28B4.4 encodes a claudin homolog that may be required for normal cohesion of apical junctions in epithelia; T28B4.4 is worm-specific, weakly similar to CLC-1; T28B4.4 has no obvious function in mass RNAi assays; claudins are integral membrane proteins with four transmembrane sequences that are found in mammalian tight junctions (TJs), induce TJs when transgenically expressed in cells normally la…	WBGene00020887	GO:0016021
F21H7.2		642.273	2164.14	3.3695	4.69176e-07	Low		WBGene00009028
W04G3.5		156.188	526.205	3.36905	2.41984e-06	Low		WBGene00012258	GO:0009165, GO:0004749, GO:0000287
R07B7.4		307.566	1035.61	3.36712	6.06812e-09	Low		WBGene00011088	GO:0016491, GO:0016021, GO:0008152
EEED8.2		1277.98	4302.87	3.36694	8.98474e-08	Low		WBGene00017133	GO:0008289, GO:0006810, GO:0005215
C52E2.5		56.0376	188.209	3.35862	1.56278e-08	Low		WBGene00016884	GO:0005515
R09D1.2		963.517	3236.04	3.35857	3.49033e-08	Low		WBGene00011158	GO:0016021, GO:0006032, GO:0005975, GO:0004568, GO:0004553
R12G8.1		1298.59	4352.72	3.35187	1.50471e-07	Low		WBGene00011254	GO:0035556, GO:0006468, GO:0005524, GO:0004697
F53F8.4		706.292	2367.31	3.35174	2.31977e-08	Low		WBGene00010001
oac-52	O-ACyltransferase homolog	24.5368	82.1701	3.34886	1.06203e-05	Low		WBGene00020977	GO:0016747, GO:0016021
F47E1.4		79.2748	265.376	3.34754	1.09949e-07	Low		WBGene00018568	GO:0055085, GO:0016021, GO:0016020, GO:0009792, GO:0006810, GO:0005215
C17G1.5		1072.72	3590.89	3.34748	3.7679e-08	Low		WBGene00007652
F29D10.1		84.4222	282.342	3.34441	3.43654e-07	Low		WBGene00009250	GO:0016021
C50F2.1		14.9449	49.9624	3.3431	0.000202087	Low		WBGene00016835
F41C3.6		209.956	701.846	3.34282	7.70666e-05	Low		WBGene00018272
nex-1	anNEXin family	4187.98	13984.6	3.33923	5.43483e-08	Low	nex-1 encodes an annexin, a member of a family of calcium-dependent phospholipid binding proteins; NEX-1 is required for efficient engulfment of apoptotic cell corpses in the pharynx, and may also function in other membrane fusion events, such as exocytosis; NEX-1 in vitro can bind phosphatidylserine, phosphatidylinositol, heparin, heparan sulfate, and chondroitin sulfate; NEX-1 is expressed in t…	WBGene00003588	GO:0043652, GO:0043231, GO:0008429, GO:0008201, GO:0005886, GO:0005545, GO:0005544, GO:0005509, GO:0001786
F10E7.3		50.8524	169.529	3.33375	3.40329e-07	Low		WBGene00017345	GO:0048477, GO:0040010, GO:0040007, GO:0016021, GO:0009792, GO:0006915, GO:0002119, GO:0000003
Y53F4B.44		175.121	582.834	3.32818	2.63343e-08	Low		WBGene00044727
clx-1	CoLlagen sequence X-hybridizing	273.847	910.982	3.32661	1.34512e-05	Low	clx-1 encodes a protein that contains 23 copies of a 15 amino acid repeat, possibly derived from a collagen triplet; there is no transcript evidence for this locus.	WBGene00000551
H40L08.3		679.377	2257.89	3.32347	8.95517e-08	Low		WBGene00010434
Y71F9B.1		2584.92	8588.53	3.32255	1.62115e-07	Low		WBGene00022125	GO:0016021
tps-1	Trehalose 6-Phosphate Synthase	2795.76	9261.82	3.31281	2.47018e-08	Low		WBGene00006602	GO:0008340, GO:0005992, GO:0003824
F21C10.9		152.972	505.899	3.30713	1.0971e-06	Low		WBGene00017658	GO:0008080
sre-48	Serpentine Receptor, class E (epsilon)	24.4994	80.9888	3.30575	2.54111e-07	Low		WBGene00012724	GO:0016021, GO:0007606, GO:0004888
fbxa-70	F-box A protein	71.0015	234.627	3.30454	6.21601e-07	Low		WBGene00020458
sra-27	Serpentine Receptor, class A (alpha)	24.9948	82.5655	3.30331	3.72648e-07	Low		WBGene00005053	GO:0016021, GO:0007606, GO:0007186, GO:0004888
AH9.4		105.451	348.017	3.30027	1.05507e-06	Low		WBGene00015000	GO:0016021, GO:0007186
F18C5.10		4261.96	14049.7	3.29653	7.00111e-06	Low		WBGene00017563	GO:0016021
hlh-15	Helix Loop Helix	283.138	932.156	3.29223	1.99502e-07	Low	hlh-15 encodes one of 42 C. elegans basic helix-loop-helix transcription factors; HLH-15 physically interacts with HLH-2, the C. elegans E/Daughterless homolog; an hlh-15::gfp promoter fusion is expressed in head and tail neurons.	WBGene00001959	GO:0046983, GO:0019915, GO:0006357, GO:0005634, GO:0001085, GO:0001076, GO:0000981
F20D6.11		527.16	1734.98	3.29119	8.67243e-09	Low	F20D6.11 encodes a putative flavin-adenine dinucleotide (FAD)-binding oxidoreductase orthologous to human AIFM3 (AIFL), and paralogous to WAH-1 and mammalian PDCD8 (AIF; OMIM:300169, mutated in Harlequin mice); F20D6.11 is expressed in pharynx, anal depressor and body wall muscles, the reproductive system (including spermatheca), and unidentified tail cells; given its orthology to AIFM3, F20D6.11…	WBGene00017640	GO:0055114, GO:0051537, GO:0050660, GO:0016491
Y106G6E.4		380.933	1249.83	3.28097	1.07673e-07	Low		WBGene00013708	GO:0030272, GO:0009396, GO:0005524
R102.11		266.521	871.626	3.27039	4.1814e-08	Low		WBGene00077714
C33A12.19		1364.09	4451.98	3.26369	2.71389e-07	Low		WBGene00007890
fbxa-59	F-box A protein	308.779	1007.39	3.26249	2.90705e-08	Low	This gene encodes a protein containing an F-box, a motif predicted to mediate protein-protein interactions either with homologs of yeast Skp-1p or with other proteins; this gene's encoded protein also contains an FTH/DUF38 motif, which may also mediate protein-protein interaction.	WBGene00020455	GO:0019915, GO:0005515
Y41G9A.2		100.798	328.816	3.26212	9.28399e-06	Low		WBGene00021526	GO:0016021
bath-36	BTB and MATH domain containing	1239.07	4041.07	3.26137	4.54926e-07	Low		WBGene00013569	GO:0009792, GO:0005515
K05D4.9		34.0234	110.934	3.26052	2.85066e-07	Low		WBGene00010591	GO:0016021
ttr-20	TransThyretin-Related family domain	246.717	804.236	3.25975	1.8762e-07	Low		WBGene00018085	GO:0016021, GO:0005615
fbxa-49	F-box A protein	33.0167	107.457	3.25463	2.54032e-05	Low	This gene encodes a protein containing an F-box, a motif predicted to mediate protein-protein interactions either with homologs of yeast Skp-1p or with other proteins; this gene's encoded protein also contains an FTH/DUF38 motif, which may also mediate protein-protein interaction.	WBGene00013843
ram-5	abnormal RAy Morphology	70.1613	228.148	3.25177	1.12142e-07	Low	ram-5 encodes a novel transmembrane protein; during male tail development, ram-5 activity is required in ray structural cells for proper sensory ray morphogenesis; a RAM-5::GFP fusion protein is expressed in all of the ray structural cells of the male tail, as well as additional sensory support cells in both hermaphrodites and males, including those of the inner labial sensilla as well as the ADE…	WBGene00004301	GO:0045138, GO:0016021, GO:0005887
T01C3.11		1710.18	5553.29	3.24719	2.74109e-06	Low		WBGene00011325	GO:0048477, GO:0040007, GO:0018996, GO:0016021, GO:0009792, GO:0006915, GO:0002119, GO:0000003
ZC434.9		789.301	2558.42	3.24137	1.57704e-07	Low		WBGene00013895	GO:0016021, GO:0008270, GO:0006508, GO:0006418, GO:0005737, GO:0005524, GO:0004812, GO:0004181, GO:0004180, GO:0000166
srh-184	Serpentine Receptor, class H	24.3383	78.6835	3.23292	2.51898e-08	Low		WBGene00005399	GO:0016021
sre-8	Serpentine Receptor, class E (epsilon)	143.533	463.8	3.23132	5.64408e-06	Low		WBGene00009596	GO:0016021, GO:0007606, GO:0004888
F08B12.4		909.754	2934.16	3.22523	9.40954e-06	Low		WBGene00008572	GO:0005634
C32D5.8		7126.05	22936.5	3.21869	3.98662e-08	Low		WBGene00016316	GO:0055114, GO:0045454, GO:0016491, GO:0016209, GO:0009792
W02F12.2		823.588	2649.35	3.21684	5.7497e-07	Low		WBGene00020947	GO:0046512, GO:0030173, GO:0017040, GO:0016811, GO:0016021, GO:0006672
C03B1.13		564.027	1814.07	3.21629	4.97551e-07	Low		WBGene00015381	GO:0055085, GO:0022857, GO:0016021, GO:0016020, GO:0006810, GO:0005215
W07G4.5		21667.7	69664.2	3.21511	4.53735e-08	Low		WBGene00012339
srx-67	Serpentine Receptor, class X	135.641	435.68	3.21202	9.17656e-07	Low		WBGene00005958	GO:0016021, GO:0007186
F26D11.2		67.5586	216.949	3.21127	3.05376e-07	Low		WBGene00017819
srd-30	Serpentine Receptor, class D (delta)	69.4422	222.919	3.21014	7.12233e-07	Low		WBGene00005108	GO:0016021
F59D6.1		41.4702	133.054	3.20842	2.4603e-06	Low		WBGene00019103
pqn-62	Prion-like-(Q/N-rich)-domain-bearing protein	756.857	2428.03	3.20805	6.32327e-08	Low	The protein product of this gene is predicted to contain a glutamine/asparagine (Q/N)-rich ('prion') domain, by the algorithm of Michelitsch and Weissman (as of the WS77 release of WormBase, i.e., in wormpep77).	WBGene00004145	GO:0003676
F57B10.9		1904.9	6101.13	3.20286	3.5345e-08	Low	F57B10.9 is orthologous to the human gene SPARTIN (TAHCCP1; OMIM:607111), which when mutated leads to disease.	WBGene00019006	GO:0045033, GO:0005780
pho-5	intestinal acid PHOsphatase	1952.62	6253.1	3.20241	7.05178e-08	Low		WBGene00015161	GO:0016021, GO:0003993
F52H3.5		2367.94	7580.93	3.20148	3.77121e-06	Low		WBGene00009947	GO:0005515
nspe-7	Nematode Specific Peptide family, group E	17.4205	55.7306	3.19914	4.97534e-05	Low		WBGene00012593	GO:0016021
C32B5.15		56.0982	179.169	3.19384	6.29257e-07	Low	This gene encodes a protein containing an F-box, a motif predicted to mediate protein-protein interactions either with homologs of yeast Skp-1p or with other proteins.	WBGene00016308
dct-6	DAF-16/FOXO Controlled, germline Tumor affecting	693.311	2213.86	3.19317	1.24838e-08	Low		WBGene00017773
F27D9.2		231.127	736.079	3.18474	1.07666e-07	Low		WBGene00017861	GO:0055085, GO:0016021
cyp-14A4	CYtochrome P450 family	35.4386	112.844	3.18421	1.68525e-06	Low	cyp-14A4 encodes one of ~80 C. elegans cytochrome P450s: membrane-associated, heme-containing NADPH-dependent monooxygenases that catalyze the oxidative metabolism of a variety of exogenous compounds and endogenous substrates.	WBGene00011009	GO:0055114, GO:0043652, GO:0020037, GO:0016705, GO:0016021, GO:0009055, GO:0005506, GO:0004497
K11H12.8		4081.51	12992.7	3.18331	6.75918e-06	Low		WBGene00019664	GO:0016021
C12D8.9		119.732	379.725	3.17146	1.32215e-06	Low		WBGene00007538
Y38H6C.15		80.4717	255.139	3.17054	4.78559e-06	Low		WBGene00012627	GO:0016021
T28F4.6		74.1955	234.829	3.165	2.23073e-06	Low		WBGene00012141
ZC239.15		312.645	988.951	3.16317	2.34235e-07	Low		WBGene00022573	GO:0051260, GO:0005515
hsp-12.6	Heat Shock Protein	58176.2	183969	3.16227	3.21845e-08	Low	hsp-12.6 encodes a small heat-shock protein with very short N- and C-terminal domains flanking its central region of similarity to alpha-crystallins; HSP-12.6 is required in vivo for normal lifespan; HSP-12.6 is predominantly and ubiquitously expressed in L1 larvae without any obvious induction by stressors; but, in adult hermaphrodites, at least one HSP-12 is also expressed in spermatids (and pe…	WBGene00002013	GO:0051082, GO:0042802, GO:0008340, GO:0006950, GO:0005737
gob-1	Gut OBstructed or defective	2533.62	8010.85	3.16182	4.61242e-08	Low	gob-1 encodes an experimentally confirmed trehalose-6-phosphatase, which belongs to the HAD-like hydrolase superfamily; heat-shock induction of transgenic ELT-2 causes ectopic expression of gob-1; gob-1 first has ELT-2-dependent expression in the 8E cell stage of embryonic intestine, but later is expressed more widely; gob-1 mutants are lethal as early larvae, at least partly because of their int…	WBGene00001649	GO:0040017, GO:0040010, GO:0005992, GO:0005737, GO:0004805
R12C12.9		1352.42	4271.88	3.15869	4.39916e-08	Low		WBGene00020029	GO:0016021
C05D12.1		358.149	1130.63	3.15687	3.78607e-08	Low		WBGene00007339	GO:0016021
VW02B12L.2		382.094	1204.21	3.15159	1.02709e-08	Low		WBGene00012155	GO:0006470, GO:0004725
T23F2.5		499.26	1569.67	3.14399	1.36297e-07	Low		WBGene00020738	GO:0016021
F59C12.3		2431.03	7641.82	3.14346	3.07483e-08	Low		WBGene00019102
Y37E11AL.4		79.3367	249.377	3.14327	0.000209874	Low		WBGene00021360	GO:0030704
ttr-37	TransThyretin-Related family domain	4319.21	13573.5	3.14259	2.44721e-06	Low		WBGene00017667	GO:0043652, GO:0005615
trp-1	TRP (transient receptor potential) channel family	3390.42	10647	3.14033	1.1108e-07	Low	trp-1 encodes a transient receptor potential (TRP) channel that, along with TRP-2 and SPE-41, constitutes the three C. elegans members of the TRPC subfamily; trp-1, along with trp-2, control nicotine-dependent behavior; a TRP-1::GFP reporter fusion is expressed in motor neurons, interneurons, vulval and intestinal muscles, and the BAG sensory neuron.	WBGene00006614	GO:0070588, GO:0055085, GO:0016021, GO:0016020, GO:0006811, GO:0005515, GO:0005262, GO:0005216
hsp-6	Heat Shock Protein	2210.04	6935.29	3.13809	2.92731e-08	Low	hsp-6 encodes a mitochondrial-specific chaperone that is a member of the DnaK/Hsp70 superfamily of molecular chaperones; hsp-6 is believed to be involved in the mitochondrial unfolded protein response, as hsp-6 expression, normally broadly detected from the L1 larval through adult stages of development, is greatly increased in response to treatments that disrupt mitochondrial protein handling; lo…	WBGene00002010	GO:0051082, GO:0040010, GO:0040007, GO:0030968, GO:0009795, GO:0009792, GO:0008340, GO:0006457, GO:0005739, GO:0005524, GO:0002119, GO:0000003
sre-45	Serpentine Receptor, class E (epsilon)	166.111	519.947	3.13012	2.15705e-08	Low		WBGene00010071	GO:0016021, GO:0007606, GO:0004888
swt-5	SWEET sugar transporter family	117.07	366.008	3.12641	4.67921e-07	Low		WBGene00010594	GO:0016021
D1054.6		34.1926	106.835	3.12451	1.7787e-06	Low		WBGene00008373
cutl-17	CUTiclin-Like	57.2467	178.803	3.12337	5.37507e-08	Low		WBGene00009541	GO:0016021
C06G3.3		4219.39	13178.5	3.12332	4.04454e-07	Low		WBGene00015549
fbxa-195	F-box A protein	40.901	127.681	3.12171	2.2669e-07	Low	This gene encodes a protein containing an F-box, a motif predicted to mediate protein-protein interactions either with homologs of yeast Skp-1p or with other proteins; this gene's encoded protein also contains an FTH/DUF38 motif, which may also mediate protein-protein interaction.	WBGene00019976	GO:0005515
F57A8.6		25.3852	79.1925	3.11963	8.86661e-06	Low		WBGene00010181
sra-7	Serpentine Receptor, class A (alpha)	28.7625	89.6139	3.11565	6.51515e-07	Low	sra-7 encodes a seven transmembrane receptor predicted to function as a G protein-coupled chemosensory receptor; an SRA-7::GFP fusion protein is expressed in the ASK amphid sensory neurons.	WBGene00005033	GO:0016021, GO:0007606, GO:0004888
tpi-1	Triose Phosphate Isomerase	1590.18	4949.04	3.11226	9.65853e-08	Low	tpi-1 encodes a putative triosephosphate isomerase orthologous to human TPI1 (OMIM:190450, mutated in TPI deficiency) and Drosophila WASTED AWAY; loss of tpi-1 activity via RNAi results in increased resistance to exogenous oxidants and shortening of natural adult lifespan, both presumably due to alterations in the redox state of cells.	WBGene00006601	GO:0071688, GO:0045454, GO:0030016, GO:0008340, GO:0008152, GO:0005622, GO:0004807
sdz-35	SKN-1 Dependent Zygotic transcript	52.9928	164.712	3.1082	5.0463e-06	Low		WBGene00022570	GO:0051260, GO:0005515
cyp-13A7	CYtochrome P450 family	78.0687	242.614	3.1077	5.33597e-06	Low	cyp-13A7 encodes a homolog of cytochrome P450 proteins; these proteins are membrane proteins with a heme prosthetic group that catalyze the synthesis of steroid hormones (and bile salts), and also detoxify foreign substances (xenobiotic compounds); loss of cyp-13A7 activity in large-scale RNAi screens results in uncoordinated locomotion and decreased and/or slow growth; a cyp-13A7::gfp promoter f…	WBGene00000372	GO:0055114, GO:0020037, GO:0016705, GO:0016021, GO:0009055, GO:0005506, GO:0004497
try-3	TRYpsin-like protease	339.237	1053.11	3.10434	4.29023e-07	Low		WBGene00006621	GO:0006508, GO:0004252
sulp-3	SULfate Permease family	56.528	175.402	3.10292	4.56957e-07	Low	sulp-3 encodes one of eight C. elegans members of the sulfate permease family of anion transporters; by homology, SULP-3 is predicted to function as an anion transporter that regulates cellular pH and volume via transmembrane movement of electrolytes and fluids; a sulp-3::GFP transcriptional fusion is expressed exclusively in the pharyngeal muscles.	WBGene00018283	GO:0055085, GO:0016021, GO:0016020, GO:0015116, GO:0008272, GO:0008271
aldo-2	ALDOlase (fructose bisphosphate aldolase)	33404.3	103482	3.09788	6.42949e-08	Low	aldo-2 encodes a fructose-bisphosphate aldolase homologous to human ALDOB, which when mutated leads to fructosemia, hereditary fructose intolerance (OMIM:229600).	WBGene00017166	GO:0040011, GO:0040010, GO:0018991, GO:0009792, GO:0006096, GO:0004332, GO:0000003
F37C4.6		515.616	1596.44	3.09617	1.78199e-08	Low		WBGene00018146	GO:0055114, GO:0016491
C53A3.2		8301.26	25701.6	3.09611	2.9551e-07	Low		WBGene00016892	GO:0016791, GO:0016787, GO:0008152, GO:0003824
F23B2.10		144.156	446.249	3.0956	4.31377e-08	Low		WBGene00009077
F18C12.4		41.0877	127.168	3.09503	6.87272e-06	Low		WBGene00008935	GO:0016021
ctns-1	CysTiNoSin (lysosomal protein) homolog	5073.27	15680.9	3.09089	8.98474e-08	Low	ctns-1 encodes an ortholog of the human cystinosin gene (CTNS; OMIM:606272, which when mutated leads to nephropathic cystinosis (OMIM:219800); CTNS-1 is a lysosomal membrane protein.	WBGene00008052	GO:0016021, GO:0005765, GO:0005764
Y41C4A.12		348.514	1076.93	3.09007	1.57786e-07	Low		WBGene00012758
W06A11.1		33.8719	104.652	3.08964	4.0542e-06	Low		WBGene00021052
C44B12.9		33.3133	102.783	3.08533	1.15574e-05	Low		WBGene00044462
C53C11.2		2959.78	9127.95	3.084	1.87592e-08	Low		WBGene00016900	GO:0016021
dnj-19	DNaJ domain (prokaryotic heat shock protein)	3352.66	10332.2	3.08179	2.76888e-07	Low	This gene encodes a protein containing a DnaJ ('J') domain.	WBGene00001037	GO:0051082, GO:0035966, GO:0031072, GO:0008340, GO:0006457
T05D4.2		58.9274	181.374	3.07792	1.79418e-05	Low		WBGene00011475
C37E2.2		188.509	580.197	3.07781	2.60693e-06	Low		WBGene00007994	GO:0016021
C25E10.12		1793.12	5506	3.07062	6.0351e-08	Low	C25E10.12 encodes one of three C. elegans metallophoshopesterase that are related to human 239FB, which is encoded by a gene in the 11p13-p14 chromosomal region associated with various tumors and WAGR (Wilms' tumor, aniridia, genitourinary anomalies, and mental retardation) syndrome; large-scale expression studies suggest that C25E10.12 is expressed in a number of different tissues including the …	WBGene00016101	GO:0016787
C08G5.7		26.682	81.901	3.06952	1.3442e-06	Low		WBGene00044418	GO:0016021
ttr-23	TransThyretin-Related family domain	5129.35	15741.8	3.06896	1.54809e-06	Low		WBGene00011894	GO:0005615
T23G4.2		477.389	1464.51	3.06775	4.57996e-07	Low		WBGene00011958	GO:0006508, GO:0004252, GO:0004176
F14F9.2		24872.3	76283.2	3.067	7.28768e-08	Low		WBGene00017465
tni-1	TropoNin I	1249.44	3830.35	3.06564	3.46823e-08	Low	tni-1 encodes a member of the troponin family that affects body morphology, locomotion, egg laying, and epithelial morphogenesis in a large-scale RNAi analysis.	WBGene00006584	GO:0043057, GO:0040011, GO:0030421, GO:0030172, GO:0018991, GO:0010171, GO:0009792, GO:0007409, GO:0005862, GO:0002009
cyp-36A1	CYtochrome P450 family	69.6519	213.505	3.06531	2.12198e-07	Low		WBGene00007913	GO:0055114, GO:0020037, GO:0016705, GO:0016021, GO:0009055, GO:0005506
gstk-2	Glutathione S-Transferase Kappa protein	6475.61	19833.9	3.06287	9.30723e-08	Low	gstk-2 encodes one of two C. elegans kappa class glutathione transferases; while gstk-2(RNAi) animals exhibit no obvious developmental or morphological abnormalities, animals doubly mutant for gstk-2 and gstk-1 exhibit decreased respiration and a lower concentration of the monounsaturated fatty acid cis-vaccenic acid; GSTK-2 is expressed primarily in the pharynx, muscles, and epidermis and locali…	WBGene00017054	GO:0015035, GO:0005739
Y51H1A.2		174.732	534.343	3.05807	1.05507e-06	Low		WBGene00013093	GO:0018996, GO:0009792
Y105C5A.1268		164.582	503.274	3.05789	2.63926e-07	Low		WBGene00185102	GO:0071688
cct-1	Chaperonin Containing TCP-1	6970.55	21269.5	3.05134	5.4015e-08	Low	cct-1 encodes a putative alpha subunit of the eukaryotic cytosolic ('T complex') chaperonin, orthologous to human TCP1 (OMIM:186980), and required for normal pronuclear-centrosome rotation, positioning of the mitotic spindle, meiosis, and distal tip cell migration; CCT-1 is also required to repress SKN-1-dependent transcription of gst-4, and for fertility and viability; CCT-1 is expressed in larv…	WBGene00000377	GO:0051082, GO:0044267, GO:0042026, GO:0040039, GO:0040035, GO:0040010, GO:0040007, GO:0009792, GO:0006915, GO:0006898, GO:0006457, GO:0005737, GO:0005524, GO:0002119, GO:0000003
Y62H9A.12		66.2171	201.989	3.05041	1.38384e-07	Low		WBGene00013400	GO:0016021
F53C11.9		4005.18	12210	3.04855	3.93008e-08	Low	F53C11.9 encodes a putative secreted TIL-domain protease inhibitor paralogous to SWM-1, ISL-1, and the products of 11 other C. elegans genes; F53C11.9 and its relatives are collectively similar to other TIL-domain protease inhibitors from nematodes, insects, and vertebrates.	WBGene00044921
srw-2	Serpentine Receptor, class W	128.333	390.783	3.04508	1.65213e-06	Low		WBGene00005749	GO:0016021
srh-220	Serpentine Receptor, class H	28.5333	86.852	3.04388	4.87732e-06	Low	srh-220 encodes a seven transmembrane G protein-coupled receptor; an srh-220::gfp reporter fusion is expressed in the ADL amphid chemosensory neurons.	WBGene00005430	GO:0016021
frm-4	FERM domain (protein4.1-ezrin-radixin-moesin) family	6481.06	19714.7	3.0419	3.26129e-07	Low	frm-4 encodes a predicted transmembrane protein that contains an N-terminal FERM (Band 4.1-ezrin-radixin-moesin) domain; by homology, FRM-4 is predicted to function as a membrane-cytoskeleton linker protein that plays a role in cell adhesion, migration, or organization of cell surface structures; however, as loss of frm-4 activity via large-scale RNAi screens does not result in any obvious abnorm…	WBGene00001491	GO:0016021
F14B8.4		186.644	567.586	3.04101	8.57399e-07	Low		WBGene00017446	GO:0016021, GO:0009792
hyls-1	HYLS1 (human HYdroLethalus Syndrome) homolog	343.219	1042.08	3.03618	1.25016e-07	Low	hyls-1 encodes a novel, conserved protein orthologous to human HYLS1, mutations in which are associated with hydrolethalus syndrome (OMIM:610693), a lethal, perinatal ciliopathy; in C. elegans, hyls-1 is required for initiation of ciliogenesis; hyls-1 is not required for intraflagellar transport nor for centriole assembly or centrosome function; HYLS-1 localizes to centrioles and to the base of m…	WBGene00015466	GO:0060756, GO:0042384, GO:0031513, GO:0005814, GO:0005515
R13F6.5		99.1008	300.282	3.03006	1.13702e-07	Low		WBGene00020066	GO:0016021, GO:0008270
dpy-19	DumPY: shorter than wild-type	683.783	2071.79	3.0299	2.32021e-07	Low	The dpy-19 gene encodes a novel transmembrane protein whose human homolog is expressed in brain, and that is required for correct polarization and migration of the neuroblasts QL and QR.	WBGene00001078	GO:0048471, GO:0016021, GO:0005737
grl-12	GRound-Like (grd related)	132.11	400.232	3.02953	1.61197e-05	Low	grl-12 encodes a hedgehog-like protein, with an N-terminal signal sequence and a C-terminal Ground-like (Grl) domain; the Grl domain is predicted to form a cysteine-crosslinked protein involved in intercellular signalling, and it has subtle similarity to the N-terminal Hedge domain of HEDGEHOG proteins.	WBGene00001721
fkh-9	ForKHead transcription factor family	744.309	2251.66	3.02516	3.03473e-06	Low	fkh-9 encodes a member of the forkhead domain transcription factor family.	WBGene00001441	GO:0043565, GO:0006355, GO:0003700
srh-163	Serpentine Receptor, class H	16.0017	48.3933	3.02427	3.71019e-06	Low		WBGene00005379
chw-1	CHp/Wrch Rho-like protein homolog	425.227	1285.28	3.02258	1.4586e-06	Low	chw-1 encodes a member of the Rho subfamily of Ras small GTP-binding proteins that is related to the human RhoU and RhoV atypical Rho GTPases.	WBGene00009059	GO:0016020, GO:0015031, GO:0007264, GO:0007165, GO:0006184, GO:0005622, GO:0005525, GO:0003924
fbxc-57	F-box C protein	24.9107	75.2006	3.01881	1.19108e-07	Low		WBGene00016305
mboa-3	Membrane Bound O-Acyl transferase, MBOAT	2646.31	7974.83	3.01357	7.94281e-07	Low	mboa-3 encodes a putative transmembrane O-acyl transferase (MBOAT) orthologous to human MBOAT1 (OMIM:611732), and paralogous to C08F8.4 and ZK550.1; MBOA-3 has no obvious function in mass RNAi assays, and mboa-3(RNAi) animals incorporate exogenous arachidonic acid into phosphatidylcholine (PC), phosphatidylserine (PS) and phosphatidylethanolamine (PE) normally.	WBGene00016934	GO:0016021
F32D8.8		44.9345	135.398	3.01323	8.22987e-06	Low		WBGene00009332	GO:0016021
F48E3.2		53.9891	162.472	3.00934	8.01062e-08	Low		WBGene00018603	GO:0055085, GO:0022857, GO:0016021, GO:0016020, GO:0009792, GO:0006810, GO:0005215
T24D8.6		38.1008	114.427	3.00328	2.20618e-06	Low		WBGene00020769
R13D7.5		80.7817	242.438	3.00116	6.55647e-07	Low		WBGene00023330	GO:0040011, GO:0009792, GO:0007067
thn-8	THaumatiN family	25.7549	77.2531	2.99955	2.72774e-06	Low		WBGene00044285
nhr-51	Nuclear Hormone Receptor family	68.7481	206.211	2.99952	1.01053e-07	Low		WBGene00003641	GO:0043565, GO:0043401, GO:0008270, GO:0006355, GO:0005634, GO:0003707, GO:0003700
fbxa-163	F-box A protein	538.353	1611.92	2.99417	1.01053e-07	Low	This gene encodes a protein containing an F-box, a motif predicted to mediate protein-protein interactions either with homologs of yeast Skp-1p or with other proteins; this gene's encoded protein also contains an FTH/DUF38 motif, which may also mediate protein-protein interaction.	WBGene00015598	GO:0040010, GO:0005515
eif-3.G	Eukaryotic Initiation Factor	2895.54	8653.48	2.98855	2.56978e-08	Low	eif-3.G encodes a homolog of eukaryotic translation initiation factor 3, subunit 4 that affects embryonic viability, fertility, and growth.	WBGene00001230	GO:0040010, GO:0040007, GO:0010171, GO:0009792, GO:0003676, GO:0002119, GO:0000003
C55A1.6		76.1818	227.529	2.98665	8.05693e-08	Low		WBGene00008323	GO:0016021
clec-55	C-type LECtin	60.1074	179.365	2.98407	5.06402e-07	Low		WBGene00008597	GO:0030246
fbxa-141	F-box A protein	118.485	353.444	2.98302	3.51441e-08	Low	This gene encodes a protein containing an F-box, a motif predicted to mediate protein-protein interactions either with homologs of yeast Skp-1p or with other proteins; this gene's encoded protein also contains an FTH/DUF38 motif, which may also mediate protein-protein interaction.	WBGene00008355	GO:0006418, GO:0005737, GO:0005524, GO:0004812, GO:0000166
mpz-5	Multiple PDZ domain protein	172.078	513.132	2.98197	7.62325e-06	Low		WBGene00011241
AC3.5		1122.4	3337.41	2.97347	1.42684e-07	Low		WBGene00007071	GO:0016021, GO:0008270, GO:0008237, GO:0006508
sri-18	Serpentine Receptor, class I	34.1239	101.283	2.96811	1.35481e-06	Low		WBGene00005530	GO:0016021
M163.8		119.189	353.506	2.96592	6.69832e-07	Low		WBGene00010940
C08G5.5		636.512	1886.44	2.96371	8.97563e-07	Low		WBGene00015617
rab-37	RAB family	236.412	700.604	2.96349	7.28768e-08	Low	rab-37 encodes a member of the Rab subfamily of Ras small GTP-binding proteins that is related to human Rab37 and Rab26; a rab-37 reporter fusion is reportedly expressed in head and tail neurons.	WBGene00004285	GO:0016020, GO:0015031, GO:0007264, GO:0007165, GO:0006913, GO:0006886, GO:0006184, GO:0005737, GO:0005634, GO:0005622, GO:0005525, GO:0003924
cnx-1	CalNeXin	11959.6	35433.9	2.9628	1.07825e-07	Low	cnx-1 encodes the C. elegans ortholog of calnexin, a type I Ca2+-binding integral membrane protein of the endoplasmic reticulum (ER); CNX-1 binds calcium and is predicted to function as a molecular chaperone required for glycoprotein folding and maturation as well as regulation of intracellular calcium homeostasis; in C. elegans, cnx-1 activity is required at 25 degrees C for wild-type levels of …	WBGene00000567	GO:0040010, GO:0016021, GO:0009792, GO:0007281, GO:0005509, GO:0002119
tor-1	human TORsin related	21.1444	62.6082	2.96099	8.49233e-06	Low	tor-1 encodes a AAA+ ATPase that, along with TOR-2 and OOC-5, comprise the three C. elegans orthologs of human TorsinA, mutations in which are associated with Torsion Dystonia (OMIM:605204).	WBGene00006597	GO:0051085, GO:0017111, GO:0005524, GO:0000166
fbxb-72	F-box B protein	59.651	176.544	2.95961	3.16793e-05	Low		WBGene00019243	GO:0000003
T25B9.9		10709.4	31661.5	2.95643	3.78579e-08	Low		WBGene00012015	GO:0055114, GO:0050661, GO:0018996, GO:0009792, GO:0006098, GO:0004616, GO:0002119
ttr-39	TransThyretin-Related family domain	1695.48	5008.72	2.95416	1.50887e-07	Low		WBGene00007304	GO:0005615
T28D9.3		311.88	921.307	2.95404	1.6326e-07	Low		WBGene00020895	GO:0040010, GO:0016021, GO:0016020, GO:0003824
vha-5	Vacuolar H ATPase	709.928	2096.03	2.95245	1.73981e-07	Low	vha-5 encodes an ortholog of subunit a of the membrane-bound (V0) domain of vacuolar proton-translocating ATPase (V-ATPase); VHA-5 is orthologous to human ATP6N1A (OMIM:192130), ATP6V0A2, ATP6V0A4 (OMIM:605239, mutated in distal renal tubular acidosis), and TCIRG1 (OMIM:604592, mutated in osteopetrosis); VHA-5 is expressed broadly in embryos (in dot- or cup-like perinuclear compartments in each c…	WBGene00006914	GO:0070382, GO:0051046, GO:0044298, GO:0043025, GO:0040035, GO:0040011, GO:0040010, GO:0040007, GO:0040002, GO:0033177, GO:0030104, GO:0018996, GO:0016471, GO:0016324, GO:0016021, GO:0015991, GO:0015078, GO:0010171, GO:0009792, GO:0005771, GO:0002119
F11A5.13		161.759	477.544	2.9522	2.27682e-07	Low		WBGene00008679	GO:0016021
Y71H2AM.13		3048.55	8986.25	2.94771	2.32498e-08	Low		WBGene00022178	GO:0016787, GO:0008152
C08E8.4		278.187	819.87	2.94719	3.46823e-08	Low		WBGene00007440	GO:0055114, GO:0016491, GO:0008152
ins-9	INSulin related	31.7669	93.5706	2.94553	4.69423e-05	Low	ins-9 encodes an insulin-like peptide of the insulin superfamily of proteins (OMIM:176730, 147440); INS-9 is one of 38 insulin-like peptides in C. elegans and although INS-9 overexpression can result in low levels of embryonic and larval lethality, the precise role of INS-9 in C. elegans development is not yet clear; INS-9 is expressed exclusively in the amphid sensory neurons ASI and ASJ that re…	WBGene00002092	GO:0005576, GO:0005179
npr-24	NeuroPeptide Receptor family	947.048	2788.33	2.94424	2.61487e-08	Low		WBGene00020086	GO:0016021, GO:0007186
unc-23	UNCoordinated	2814.91	8283.98	2.9429	1.44931e-06	Low	unc-23 encodes a protein with similarity to the BAG-2 (BCL2 AnthaGene) protein that functions to negatively regulate proteosomal degradation by the E3 ubiquitin ligase and Hsp70 co-chaperone CHIP (Carboxyl-terminus of Hsp70 Interacting Protein); in C. elegans, unc-23 is required for proper attachment of the anterior body wall musculature to the overlying hypodermis.	WBGene00006760	GO:0071688, GO:0051087, GO:0040011, GO:0040002
srh-275	Serpentine Receptor, class H	44.2809	130.224	2.94085	1.19231e-07	Low		WBGene00005480	GO:0016021
F15D3.9		53.6873	157.785	2.93897	6.74857e-07	Low		WBGene00077557
C16D2.1		130.479	382.831	2.93404	2.04492e-07	Low		WBGene00007633	GO:0006511
gst-18	Glutathione S-Transferase	15.0825	44.2297	2.93251	9.05118e-06	Low		WBGene00001766	GO:0005515
W05H9.3		4187.2	12264.9	2.92915	1.30902e-07	Low		WBGene00021050
lpin-1	LiPIN (mammalian lipodystrophy associated) homolog	246.865	722.203	2.92549	4.30495e-07	Low	lpin-1 encodes a putative phosphatidic acid phosphatase orthologous to budding yeast PAH1 and human LPIN1 (OMIM:605518), LPIN2 (OMIM:605519, mutated in Majeed syndrome), and LPIN3 (OMIM:605520); lpin-1 is expressed in vulval muscle; in mass RNAi assays, lpin-1 is required for the osmotic integrity of eggs and for normal larval growth, body thickness, locomotion, and fertility; by orthology, LPIN-…	WBGene00010425	GO:0051783, GO:0051301, GO:0051081, GO:0040018, GO:0040011, GO:0040007, GO:0034504, GO:0032940, GO:0031468, GO:0019915, GO:0016043, GO:0009792, GO:0009790, GO:0008195, GO:0007078, GO:0007052, GO:0007029, GO:0006997, GO:0006915, GO:0005783, GO:0005737, GO:0005654, GO:0005635, GO:0002119, GO:0000910, GO:0000070, GO:0000003
srw-61	Serpentine Receptor, class W	66.1277	193.398	2.92462	3.67011e-06	Low		WBGene00005808	GO:0016021
prk-1	Pim (mammalian oncogene) Related Kinase	8031.24	23484.6	2.92416	2.24355e-07	Low		WBGene00004182	GO:0006468, GO:0005524, GO:0004713, GO:0004674, GO:0004672
K08D12.7		215.353	629.137	2.92142	9.52241e-07	Low		WBGene00044293	GO:0016021
C01B10.10		434.516	1269.05	2.92061	2.01881e-08	Low		WBGene00015284	GO:0016787, GO:0016021, GO:0008152
F37C4.7		163.019	475.897	2.91926	7.75605e-08	Low		WBGene00018147	GO:0016021
cil-1	CILiary localization	565.052	1649.46	2.91913	6.47393e-07	Low		WBGene00086546	GO:0046854, GO:0016358
Y38F2AR.12		161.857	472.394	2.91859	2.06629e-06	Low		WBGene00021430	GO:0016787, GO:0003824
F18H3.4		207.006	603.04	2.91315	7.75168e-08	Low		WBGene00008940
F57B9.8		304.043	885.584	2.9127	5.30568e-06	Low		WBGene00018999	GO:0040035, GO:0040010, GO:0009792, GO:0007276, GO:0006468, GO:0005524, GO:0005515, GO:0004713, GO:0004672, GO:0000003
srv-1	Serpentine Receptor, class V	1795.7	5229.64	2.91232	4.99998e-08	Low		WBGene00005712	GO:0016021, GO:0016020, GO:0007606, GO:0007186, GO:0004888
F48A9.1		201.743	586.374	2.90654	7.20233e-08	Low		WBGene00018581
fbxb-4	F-box B protein	49.0296	142.493	2.90626	2.01562e-08	Low		WBGene00010921
H18N23.2		803.383	2333.54	2.90465	9.16467e-08	Low		WBGene00019211	GO:0009792, GO:0005515
K08B4.2		28.0454	81.4381	2.9038	2.50211e-06	Low		WBGene00019514
F21G4.5		93.7651	272.246	2.90349	1.92324e-06	Low		WBGene00009026
srw-20	Serpentine Receptor, class W	18.8537	54.739	2.90336	6.96479e-06	Low		WBGene00005767	GO:0016021, GO:0008340
K02E7.6		124.42	361.226	2.90329	3.13706e-06	Low		WBGene00019311
fbxa-161	F-box A protein	354.134	1027.33	2.90096	2.28932e-08	Low		WBGene00015596
F20D1.9		1904.35	5520.61	2.89895	2.70697e-08	Low		WBGene00008979	GO:0055085, GO:0019915
npa-1	Nematode Polyprotein Allergen related	23393.2	67812.5	2.89881	3.60663e-07	Low	npa-1 encodes a large polyprotein precursor that is posttranslationally cleaved to multiple units of ~14.5kDa, each of which is a strong binding protein for fatty acids and retinol (Vitamin A); the lipid binding sites of NPA-1-derived peptides are unusually apolar; NPA-1-derived peptides probably are carrier proteins that enable distribution of these lipids within nematodes; NPA-1-derived peptide…	WBGene00003786	GO:0040027, GO:0008340
M01B2.12		16.8239	48.7308	2.89652	9.28123e-07	Low		WBGene00045337
sod-4	SOD (superoxide dismutase)	2937.7	8482.91	2.8876	1.3744e-07	Low	sod-4 encodes an extracellular Cu2+/Zn2+ superoxide dismutase (SOD) that is one of five C. elegans SOD enzymes; genetic analyses indicates that sod-4 is required for redox regulation of a number of processes including axon pathfinding in the PVQ interneurons, insulin/IGF-1 signaling, and vulval development; large-scale expression studies indicate that sod-4 is expressed in the nervous system, int…	WBGene00004933	GO:0055114, GO:0046872, GO:0040027, GO:0006801, GO:0005624, GO:0005615, GO:0004784
mpst-2	MercaptoPyruvate SulfurTransferase homolog	115.305	332.626	2.88474	3.18031e-07	Low		WBGene00010380	GO:0016021, GO:0004792
gst-39	Glutathione S-Transferase	658.368	1898.92	2.88428	2.40409e-08	Low		WBGene00001787	GO:0005515
ZK1290.13		106.357	306.699	2.88369	5.31213e-06	Low		WBGene00022893	GO:0016021
F52B10.3		644.721	1857.68	2.88138	3.67239e-07	Low		WBGene00044304	GO:0016021
cnc-6	CaeNaCin (Caenorhabditis bacteriocin)	10680.6	30726.1	2.87682	5.59655e-07	Low	cnc-6 encodes one of eleven C. elegans caenacin peptides; cnc-6 expression is strongly induced after infection by the fungus Drechmeria coniospora, suggesting that it functions as a secreted antimicrobial peptide in the innate immune response.	WBGene00000560	GO:0050832, GO:0045087
F14B8.2		1905.5	5479.61	2.87569	9.67362e-08	Low		WBGene00017445	GO:0016021
dpy-31	DumPY: shorter than wild-type	8859.66	25472.6	2.87512	5.44113e-07	Low	dpy-31 encodes an astacin zinc-metalloprotease of the BMP-1 (bone morphogenetic protein-1)/TOLLOID family; dpy-31 activity is required for proper cuticle formation and thus for normal body morphology; in addition, dpy-31 is essential for embryonic and larval development at 25 degrees C; genetic and immunofluorescence studies suggest that DPY-31 functions as an endopeptidase that is required for p…	WBGene00006592	GO:0042338, GO:0009792, GO:0008270, GO:0008237, GO:0006508, GO:0004222
F08A7.1		363.235	1043.97	2.87408	1.4455e-06	Low		WBGene00045013	GO:0016021
C06G3.9		2224.73	6393.25	2.87371	1.6326e-07	Low		WBGene00015555
D2023.1		274.233	788.042	2.87362	1.97751e-06	Low		WBGene00014300	GO:0020037, GO:0016021, GO:0007606, GO:0004888
Y62F5A.10		77.4471	222.548	2.87355	3.19993e-06	Low		WBGene00013388	GO:0006470, GO:0004725
C18D4.8		409.142	1174.98	2.87182	9.771e-08	Low	This gene encodes a protein containing an F-box, a motif predicted to mediate protein-protein interactions either with homologs of yeast Skp-1p or with other proteins.	WBGene00007677	GO:0005515
oac-33	O-ACyltransferase homolog	51.7568	148.504	2.86927	1.3871e-06	Low		WBGene00009972
try-10	TRYpsin-like protease	114.87	329.453	2.86804	5.72512e-08	Low		WBGene00008849	GO:0016021, GO:0006508, GO:0004252
K02E10.5		126.888	363.368	2.8637	8.76144e-07	Low		WBGene00019319	GO:0019915, GO:0016021
T08D10.4		20.4892	58.6724	2.86358	4.75998e-08	Low		WBGene00044148
R07B1.5		43.6928	125.061	2.86227	3.83828e-06	Low		WBGene00011077
F07H5.13		114.881	328.818	2.86226	1.31787e-06	Low		WBGene00008563
T20D3.5		2101.05	6009.49	2.86024	4.45878e-08	Low		WBGene00011858	GO:0009792
F47B8.4		954.058	2727.29	2.85862	2.46855e-07	Low		WBGene00009805	GO:0045454, GO:0019915, GO:0015035, GO:0009055
srz-36	Serpentine Receptor, class Z	65.3948	186.774	2.8561	1.7909e-06	Low		WBGene00008943
gst-10	Glutathione S-Transferase	4432.83	12649.8	2.85367	1.2972e-08	Low	gst-10 encodes a glutathione S-transferase with similarity to the pi class of human glutathione S-transferases; GST-10 catalyzes the conjugation of glutathione to 4-hydroxynonenal in vitro.	WBGene00001758	GO:0055114, GO:0048871, GO:0019915, GO:0008340, GO:0005515, GO:0004364
sri-47	Serpentine Receptor, class I	80.3759	229.16	2.8511	4.97657e-07	Low		WBGene00005559	GO:0016021
srh-222	Serpentine Receptor, class H	30.6961	87.4255	2.8481	6.81759e-07	Low		WBGene00005432	GO:0016021
nstp-9	Nucleotide Sugar TransPorter family	188.514	536.25	2.84462	1.27376e-07	Low		WBGene00011882	GO:0016021
Y77E11A.1		673.834	1915.21	2.84226	6.18951e-07	Low	Y77E11A.1 encodes one of three C. elegans hexokinases.	WBGene00022306	GO:0016773, GO:0005975, GO:0005524
C54F6.6		989.682	2811.2	2.84051	0.000114905	Low		WBGene00016924	GO:0016021
dgk-4	DiacylGlycerol Kinase	404.979	1149.31	2.83795	1.5601e-07	Low	dgk-4 encodes a diacylglycerol kinase (DGK) that is most closely related to the mammalian DGK subfamily that includes DGKH and DGKD; in situ hybridization studies have detected dgk-4 mRNA in the gonad, and large-scale expression studies have reported expression in a wide range of tissues including hypodermis, muscle, neurons, and the pharynx.	WBGene00006483	GO:0035556, GO:0007205, GO:0005515, GO:0004143
F20G2.7		182.618	517.527	2.83393	9.52241e-07	Low		WBGene00044920
fbxa-63	F-box A protein	164.972	467.49	2.83375	2.15705e-08	Low		WBGene00022485	GO:0005515
sod-1	SOD (superoxide dismutase)	32448.7	91936.2	2.83327	3.88877e-07	Low	sod-1 encodes the copper/zinc superoxide dismustase, an enzyme that is known to protect cells from oxidative damage; superoxide dismutase activity can be detected in worm extracts; sod-1 activity has been implicated in the increased life-span of dauer larvae where this enzyme demonstrates the highest activity compared to other life-stages as well as in the increased life span of age-1 mutants and…	WBGene00004930	GO:0071688, GO:0055114, GO:0046872, GO:0040028, GO:0040027, GO:0019430, GO:0018991, GO:0008340, GO:0007568, GO:0007281, GO:0006801, GO:0005829, GO:0005739, GO:0005507, GO:0004784, GO:0001306
aakg-4	AMP-Activated protein Kinase Gamma subunit	2558.22	7241.98	2.83087	2.31024e-08	Low	aakg-4 encodes one of five C. elegans AMP kinase (AMPK) gamma regulatory subunits.	WBGene00020135	GO:0005515
lgc-13	Ligand-Gated ion Channel	629.275	1779.25	2.82746	2.27927e-07	Low		WBGene00011354	GO:0045211, GO:0016021, GO:0016020, GO:0006811, GO:0006810, GO:0005230
C55A6.7		211.339	597.42	2.82683	3.21164e-07	Low		WBGene00008336	GO:0016491, GO:0008152, GO:0006952
T04B2.1		270.856	764.482	2.82247	4.39736e-07	Low		WBGene00011421
srt-28	Serpentine Receptor, class T	18.707	52.7732	2.82105	3.78154e-05	Low		WBGene00016049	GO:0016021
tyr-1	TYRosinase	236.124	665.781	2.81963	0.000255753	Low	C02C2.1 encodes a tyrosinase homolog with a glutamine/asparagine-rich domain.	WBGene00015332	GO:0016491, GO:0008152
F57B10.3		10471.1	29508.3	2.81806	4.56604e-08	Low	F57B10.3 encodes an experimentally confirmed cofactor-independent phosphoglycerate mutase that is essential for embryonic and larval viability, and for normal body morphology; paradoxically, F57B10.3 is also required for normally short livespan (in mass RNAi screens for Age phenotypes); F57B10.3 is expressed widely in larvae and adults, with highest expression in the nerve ring, intestine and bod…	WBGene00019001	GO:0046872, GO:0040011, GO:0040010, GO:0030145, GO:0018991, GO:0010171, GO:0009792, GO:0008484, GO:0008340, GO:0008152, GO:0006007, GO:0005737, GO:0004619, GO:0003824, GO:0002119, GO:0000003
T19D12.5		65.7552	185.037	2.81403	2.88634e-05	Low		WBGene00020580	GO:0006468, GO:0005524, GO:0004674, GO:0004672
F41E7.2		345.002	970.343	2.81257	4.57848e-06	Low		WBGene00009618	GO:0055085, GO:0016021, GO:0015299, GO:0006812
F38B7.3		1396.15	3921.87	2.80905	8.47465e-07	Low		WBGene00009534	GO:0005543, GO:0005515
H01M10.1		728.735	2046.51	2.8083	5.14893e-07	Low		WBGene00019143
F33C8.4		112.414	315.149	2.80348	3.65469e-06	Low		WBGene00009358
T21D12.12		11843.2	33171.9	2.80093	3.46823e-08	Low		WBGene00020651	GO:0004867
nhr-221	Nuclear Hormone Receptor family	140.428	393.234	2.80026	8.63317e-08	Low		WBGene00020748	GO:0043565, GO:0043401, GO:0008270, GO:0006355, GO:0005634, GO:0003707, GO:0003700
cyp-13A10	CYtochrome P450 family	271.565	760.416	2.80012	2.4032e-06	Low	cyp-13A10 encodes one of ~80 C. elegans cytochrome P450s: membrane-associated, heme-containing NADPH-dependent monooxygenases that catalyze the oxidative metabolism of a variety of exogenous and endogenous compounds.	WBGene00014254	GO:0055114, GO:0020037, GO:0016705, GO:0016021, GO:0009055, GO:0005506, GO:0004497
pqn-26	Prion-like-(Q/N-rich)-domain-bearing protein	218.7	612.13	2.79895	1.58727e-06	Low	The protein product of this gene is predicted to contain a glutamine/asparagine (Q/N)-rich ('prion') domain, by the algorithm of Michelitsch and Weissman (as of the WS77 release of WormBase, i.e., in wormpep77).	WBGene00004115
T24B8.4		612.279	1713.28	2.7982	5.1002e-07	Low		WBGene00011978	GO:0003779
C35C5.2		28.6372	80.1174	2.79767	3.81206e-07	Low		WBGene00007954	GO:0016021, GO:0008233, GO:0006508
itsn-1	ITSN (intersectin) family	376.131	1051.99	2.79688	5.29989e-08	Low	itsn-1 encodes an EF hand- and SH3-domain containing protein that is homologous to the vertebrate and Drosophila intersectins; in C. elegans, ITSN-1 is required, together with EHS-1, for synaptic vesicle recycling and hence, regulation of neurotransmission; in addition, ITSN-1 appears to function redundantly with DAB-1 for normal growth and development; an ITSN-1::GFP fusion protein colocalizes t…	WBGene00006405	GO:0030139, GO:0008021, GO:0005524, GO:0005515
fkb-2	FK506-Binding protein family	32730.3	91540.7	2.79682	1.99749e-08	Low	fkb-2 encodes a peptidylprolyl cis/trans isomerase homologous to the mammalian FK506 immunosuppressant-binding protein 1A (FKBP1A, OMIM:186945, mutations associated with myocardial noncompaction); by homology, FKB-2 could function in a number of processes including protein folding, signal transduction, and regulation of muscle contraction; however, the precise role of FKB-2 in C. elegans developm…	WBGene00001427	GO:0016887, GO:0006457, GO:0005524
C30G4.5		28.1104	78.5903	2.79577	2.88866e-07	Low		WBGene00016270	GO:0019915
pcp-5	Prolyl Carboxy Peptidase like	7564.94	21143.5	2.79494	1.9614e-08	Low		WBGene00022801	GO:0009792, GO:0008236, GO:0006508
F11C1.4		81.7166	228.331	2.79418	1.45185e-06	Low		WBGene00008693
F09E10.6		44.3715	123.939	2.79322	4.19638e-07	Low		WBGene00017296	GO:0016021
T07G12.5		4440.54	12400.7	2.79261	1.44217e-07	Low		WBGene00011596	GO:0055085, GO:0016021, GO:0016020, GO:0006810, GO:0005215
C45G3.4		66.8879	186.739	2.79182	8.60855e-07	Low		WBGene00008109
Y50D7A.8		696.757	1944.82	2.79125	1.40478e-06	Low		WBGene00021756
R102.1		468.375	1306.92	2.79033	9.97358e-08	Low		WBGene00011288
cyp-34A7	CYtochrome P450 family	100.491	280.223	2.78855	7.1994e-05	Low		WBGene00015042	GO:0055114, GO:0020037, GO:0016705, GO:0016021, GO:0009055, GO:0005506, GO:0004497
K11E4.2		287.775	802.215	2.78765	2.7616e-07	Low		WBGene00010774	GO:0005515
C05G5.3		504.427	1405.52	2.78637	2.43273e-07	Low		WBGene00007349	GO:0016021
C05C8.1		3914.08	10903.1	2.7856	5.18609e-07	Low		WBGene00015460
unc-132	UNCoordinated	1274.12	3546.85	2.78377	8.41378e-08	Low		WBGene00021078	GO:0040011
C15C8.7		2742.14	7632.28	2.78333	9.70765e-08	Low		WBGene00007609	GO:0000003
str-135	Seven TM Receptor	45.5886	126.805	2.7815	4.89437e-06	Low		WBGene00006183	GO:0016021
sre-43	Serpentine Receptor, class E (epsilon)	48.2563	134.204	2.78107	3.07895e-07	Low		WBGene00012333	GO:0016021, GO:0007606, GO:0004888
wars-1	tryptophanyl(W) Amino-acyl tRNA Synthetase	1274.37	3537.73	2.77607	5.51938e-07	Low	wrs-1 encodes a predicted tryptophanyl-tRNA synthetase that affects fertility, embryonic viability, growth, and locomotion	WBGene00006945	GO:0040011, GO:0040010, GO:0040007, GO:0009792, GO:0006436, GO:0006418, GO:0005737, GO:0005524, GO:0004830, GO:0004812, GO:0002119, GO:0000166, GO:0000003
amx-3	AMine oXidase family	472.396	1311.31	2.77587	4.00898e-07	Low		WBGene00000139	GO:0055114, GO:0016491
K08F8.5		109.637	304.042	2.77318	1.88872e-06	Low		WBGene00010682	GO:0000003
twk-31	TWiK family of potassium channels	710.322	1969.82	2.77314	3.92835e-06	Low	twk-31 encodes a member of the two pore-domain potassium channel family; loss of twk-31 activity via RNAi in an rrf-3-sensitized strain results in embryonic lethality, uncoordinated locomotion, and abnormal body morphology.	WBGene00006683	GO:0071805, GO:0040011, GO:0016021, GO:0016020, GO:0010171, GO:0009792, GO:0005267
R07E3.4		1721.67	4772.92	2.77226	2.90847e-07	Low		WBGene00011105	GO:0055085, GO:0016021, GO:0006810, GO:0005743, GO:0005215
F48A9.2		22.0387	60.9871	2.76728	2.71839e-05	Low		WBGene00018582
ZC21.10		96.9436	268.232	2.76689	8.65193e-07	Low		WBGene00044443
dct-11	DAF-16/FOXO Controlled, germline Tumor affecting	4063.11	11241.7	2.76678	4.47221e-07	Low		WBGene00021060	GO:0040011, GO:0016021, GO:0009792, GO:0000910
snf-3	Sodium: Neurotransmitter symporter Family	1918.48	5302.39	2.76385	2.24702e-07	Low		WBGene00004902	GO:0016021, GO:0006836, GO:0005328
srz-91	Serpentine Receptor, class Z	13.9715	38.6024	2.76293	4.76933e-07	Low		WBGene00012406	GO:0016021
C52B9.10		41.3703	114.262	2.76193	2.18361e-07	Low		WBGene00016869
gei-18	GEX Interacting protein	55.3274	152.793	2.76162	2.00794e-06	Low		WBGene00001575	GO:0040011, GO:0016021, GO:0005515
calu-1	CALUmenin (calcium-binding protein) homolog	1390.15	3838.55	2.76124	3.09688e-05	Low		WBGene00019760	GO:0040011, GO:0040007, GO:0018996, GO:0008340, GO:0005783, GO:0005509, GO:0002119
F09F9.1		498.678	1376.68	2.76066	1.29387e-07	Low		WBGene00017306	GO:0016021
cst-2	Caenorhabditis STE20-like kinase	2308.9	6350.32	2.75036	2.46826e-06	Low		WBGene00016038	GO:0040017, GO:0040011, GO:0006468, GO:0005524, GO:0004713, GO:0004672
Y54G2A.41		550.026	1511.18	2.74747	8.95517e-08	Low		WBGene00044485
C55B7.10		71.5545	196.403	2.74481	3.21667e-06	Low		WBGene00016946
srz-64	Serpentine Receptor, class Z	42.9069	117.587	2.74052	3.39387e-07	Low		WBGene00021970	GO:0016021
K02A6.3		1372.35	3759.52	2.73948	4.05472e-08	Low	This gene encodes a protein containing an F-box, a motif predicted to mediate protein-protein interactions either with homologs of yeast Skp-1p or with other proteins.	WBGene00019294	GO:0005515
F58B4.5		265.956	728.544	2.73934	8.08912e-07	Low		WBGene00010238
C56E10.3		57.576	157.667	2.73841	1.58016e-06	Low		WBGene00016976	GO:0019915
T19C9.8		188.493	515.69	2.73586	1.74748e-06	Low		WBGene00011844
ZC196.5		217.003	592.439	2.73009	1.35545e-06	Low		WBGene00022549	GO:0016021
ttr-48	TransThyretin-Related family domain	4598.52	12550.8	2.72931	2.70697e-08	Low		WBGene00022515	GO:0019915, GO:0005615
srab-17	Serpentine Receptor, class AB (class A-like)	19.1154	52.1678	2.7291	0.000854653	Low		WBGene00011701	GO:0016021, GO:0007606, GO:0004888
sulp-4	SULfate Permease family	523.945	1429.77	2.72885	2.23313e-07	Low	sulp-4 encodes one of eight C. elegans members of the sulfate permease family of anion transporters; by homology, SULP-4 is predicted to function as an anion transporter that regulates cellular pH and volume via transmembrane movement of electrolytes and fluids and when expressed in Xenopus oocytes, SULP-4 exhibits robust transport of sulfate and more modest transport of chloride ions and oxalate…	WBGene00010788	GO:0055085, GO:0019531, GO:0016324, GO:0016021, GO:0016020, GO:0015116, GO:0015108, GO:0008272, GO:0008271
T10B11.7		45.5231	124.165	2.72752	1.74097e-06	Low		WBGene00020403
stdh-2	STeroid DeHydrogenase family	157.381	428.884	2.72513	4.84455e-08	Low	stdh-2 encodes a putative steroid dehydrogenase required for normally short lifespan; STDH-2 is orthologous to human HSD17B3 (OMIM:605573, mutated in pseudohermaphroditism), HSD17B12 (OMIM:609574), and HSDL1, and paralogous to LET-767, STDH-1, and STDH-3/-4.	WBGene00008678	GO:0016491, GO:0016021, GO:0008340, GO:0008152
F20D6.10		632.134	1722.38	2.72471	1.5619e-08	Low		WBGene00017639	GO:0071688, GO:0016021
C24B5.4		560.215	1525.82	2.72363	2.49619e-08	Low		WBGene00016046	GO:0005634
Y55F3AM.3		618.595	1683.82	2.72201	5.39234e-08	Low		WBGene00021921	GO:0040035, GO:0040011, GO:0040010, GO:0040007, GO:0009792, GO:0008340, GO:0006397, GO:0005634, GO:0003723, GO:0003676, GO:0002119, GO:0002009, GO:0000003
srxa-6	Serpentine Receptor, class XA	38.2552	104.083	2.72076	1.1893e-06	Low		WBGene00012321	GO:0040010, GO:0040007, GO:0034984, GO:0018996, GO:0016021, GO:0002119
B0365.2		41.2173	112.102	2.71979	3.05376e-07	Low		WBGene00007151
eak-3	Enhancer of AKt-1 null	154.944	421.1	2.71776	1.60539e-06	Low	eak-3 encodes a protein required for the subset of DAF-16 functions controlling dauer development, but not for lifespan regulation; EAK-3 is expressed in XXX cells, and localizes to the plasma membrane, probably by N-terminal myristoylation; EAK-3 acts in a genetic pathway parallel to that of AKT-1, which may include AKT-2, EAK-4, EAK-6, or SDF-9; EAK-3 has no homologs outside of C. elegans itsel…	WBGene00022356
Y47D3B.12		22.4368	60.9676	2.7173	9.86622e-06	Low		WBGene00185055
cyp-14A3	CYtochrome P450 family	50.9629	138.309	2.71392	6.10378e-05	Low	cyp-14A3 encodes one of ~80 C. elegans cytochrome P450s: membrane-associated, heme-containing NADPH-dependent monooxygenases that catalyze the oxidative metabolism of a variety of exogenous compounds and endogenous substrates; large-scale expression studies reveal cyp-14A3 expression in the intestine and some neurons; cyp-14A3 expression is upregulated in response to the tetrachlorobiphenyl PCB52…	WBGene00010707	GO:0055114, GO:0020037, GO:0016705, GO:0016021, GO:0009055, GO:0005506, GO:0004497
Y71H2B.1		2416.25	6555.17	2.71295	7.44074e-07	Low		WBGene00022191	GO:0000062
srh-276	Serpentine Receptor, class H	43.6277	118.267	2.71082	8.95517e-08	Low		WBGene00005481	GO:0016021
C35A5.6		948.26	2568.34	2.70848	1.1291e-07	Low		WBGene00007950
C54F6.12		624.129	1689.2	2.70649	3.49033e-08	Low		WBGene00016929	GO:0016021
C10G8.8		1831.49	4956.3	2.70616	6.65839e-08	Low		WBGene00015684
trxr-1	ThioRedoXin Reductase	312.725	846.152	2.70574	3.35744e-08	Low	trxr-1 encodes an homolog of the mammalian thioredoxin reductase isozymes TR1 and TR2; like its mammalian homologs, TRXR-1 has a TGA-encoded C-terminal penultimate selenocysteine (Sec) residue; labelling of C. elegans with selenium-75 demonstrates that TR-Se is the major naturally occurring selenoprotein in C. elegans, and computational analysis indicates that it is probably the only selenoprotei…	WBGene00015553	GO:0055114, GO:0050661, GO:0050660, GO:0045454, GO:0016668, GO:0016491, GO:0005737, GO:0004791
F09E10.10		883.727	2387.92	2.7021	1.28884e-07	Low		WBGene00022982	GO:0009792
C25A1.5		3923.44	10599.6	2.7016	2.22373e-06	Low		WBGene00007707	GO:0055114, GO:0040018, GO:0040010, GO:0040007, GO:0020037, GO:0016491, GO:0016021, GO:0006633, GO:0005506, GO:0002119
C47F8.1		30.0372	81.1163	2.70053	4.77076e-06	Low	This gene encodes a protein containing an F-box, a motif predicted to mediate protein-protein interactions either with homologs of yeast Skp-1p or with other proteins.	WBGene00008157	GO:0005515
ttx-7	abnormal ThermoTaXis	4862.52	13127.6	2.69975	2.699e-08	Low	ttx-7 encodes, by alternative splicing, two isoforms of a myo-inositol monophosphatase (IMPase) required for normal thermotaxis and chemotaxis to sodium, as well as for subcellular localization of SNB-1 and SNG-1 in RIA interneurons; one isoform ('ttx-7a') has much higher transgenic rescuing activity of ttx-7(nj40) than the other ('ttx-7b'), so ttx-7a is considered the major isoform in vivo; a re…	WBGene00008765	GO:0046855, GO:0046854, GO:0043052, GO:0035418, GO:0008934, GO:0006935, GO:0005737
cct-2	Chaperonin Containing TCP-1	13151.9	35443.8	2.69495	1.13702e-07	Low	cct-2 encodes a putative beta subunit of the eukaryotic cytosolic ('T complex') chaperonin, orthologous to human CCT2 (OMIM:605139); CCT-2 is expressed in most, if not all, tissues; CCT-2 represses SKN-1-dependent transcription of gst-4; CCT-2 is expressed in touch receptor neurons in a MEC-3-dependent fashion; in mass RNAi assays, CCT-2 is required for normal transgene repression and subcellular…	WBGene00000378	GO:0051082, GO:0044267, GO:0042026, GO:0040035, GO:0040007, GO:0009792, GO:0006915, GO:0006898, GO:0006457, GO:0005737, GO:0005524, GO:0002119, GO:0000003
F27C1.4		458.805	1236.35	2.69472	5.54993e-07	Low		WBGene00017854	GO:0040007, GO:0019915, GO:0002119, GO:0000003
F54E4.2		17.1177	46.0434	2.68981	4.99885e-06	Low		WBGene00010058	GO:0016021, GO:0007186
obr-3	Oxysterol Binding protein (OSBP) Related	1217.77	3272.94	2.68766	5.04768e-06	Low	obr-3 encodes two isoforms of a protein with an N-terminal pleckstrin domain and a C-terminal oxysterol-binding domain; OBR-3 has orthologs in Drosophila (CG5077) and humans (OSBPL8; OMIM:606736); OBR-3 binds the BMP receptor-associated molecule (BRAM) proteins BRA-1 and BRA-2; obr-3 is expressed in pharyngeal muscle, hypodermis, and several neurons; obr-3 is required for normally large body size…	WBGene00014215	GO:0040014, GO:0016021, GO:0007179, GO:0005543, GO:0005515
C34D10.2		509.909	1370	2.68675	7.10134e-08	Low		WBGene00016407
C07A12.7		3175.88	8531.92	2.68647	9.93936e-08	Low		WBGene00015561	GO:0006886, GO:0005622
F01G12.1		22.7469	61.0371	2.68331	2.13223e-05	Low		WBGene00017170	GO:0055114, GO:0035434, GO:0016491, GO:0016021, GO:0008152, GO:0005375
cyp-43A1	CYtochrome P450 family	312.062	837.199	2.6828	1.10295e-05	Low		WBGene00017108	GO:0055114, GO:0020037, GO:0016705, GO:0009055, GO:0005506, GO:0004497
tkt-1	TransKeTolase homolog	41135.4	110298	2.68135	1.07942e-07	Low	tkt-1 encodes an ortholog of the human gene TRANSKETOLASE (TKT; OMIM:606781), which when mutated leads to Wernicke-Korsakoff syndrome (OMIM:277730).	WBGene00008506	GO:0040010, GO:0040007, GO:0016624, GO:0009792, GO:0008340, GO:0008152, GO:0006898, GO:0003824, GO:0002119
R05H5.4		1889.12	5063.55	2.68037	6.77873e-08	Low		WBGene00011039	GO:0006468, GO:0005524, GO:0005515, GO:0004713, GO:0004672
C33G8.2		374.885	1004.11	2.67844	5.18609e-07	Low		WBGene00016360	GO:0009792, GO:0007067
F52E1.5		242.536	649.283	2.67706	8.86395e-08	Low		WBGene00018694
ets-10	ETS class transcription factor	204.525	546.972	2.67435	2.15043e-07	Low		WBGene00016870
C11D2.3		76.4638	204.307	2.67194	1.37316e-06	Low		WBGene00015701
C06C6.8		14.8723	39.7289	2.67134	0.000124917	Low		WBGene00007382	GO:0016021
T05B4.13		24.8539	66.3929	2.67132	1.83105e-06	Low		WBGene00020244
dhs-9	DeHydrogenases, Short chain	12339.9	32958	2.67085	5.06748e-07	Low	dhs-9 encodes a member of the short-chain dehydrogenases/reductases family (SDR).	WBGene00000973	GO:0016491, GO:0008152
F15B9.10		6622.75	17685.3	2.67038	1.86832e-08	Low		WBGene00045418	GO:0019915, GO:0016021
gad-3	GAstrulation Defective	3085.27	8236.55	2.66963	2.58406e-08	Low		WBGene00015057	GO:0055114, GO:0051537, GO:0051536, GO:0046872, GO:0016491, GO:0009055, GO:0008340, GO:0005524
clec-115	C-type LECtin	17.7387	47.336	2.66852	9.65427e-05	Low		WBGene00008188
C47E12.13		43.6139	116.335	2.66737	1.52008e-07	Low		WBGene00008156
C15F1.5		259.454	691.973	2.66703	8.39138e-08	Low		WBGene00015796	GO:0008270, GO:0005515
Y108G3AL.3		398.738	1062.95	2.66579	2.699e-08	Low		WBGene00022435
ZK757.1		93.827	250.071	2.66523	1.51964e-06	Low		WBGene00014073	GO:0016021
F10G8.6		5639.01	15010	2.66181	1.38253e-07	Low	F10G8.6 encodes an homolog of S. cerevisiae CFD1 (also known as YIL003W/DRE3), a putative P-loop ATPase conserved in eukaryotes and required in yeast for 4Fe-4S cluster assembly; F10G8.6 is also homologous to yeast NBP35/YGL091C; in C. elegans, F10G8.6 is required for normally rapid growth and maintenance of the germline; F10G8.6 protein was predicted to be mitochondrial on the basis of its phylo…	WBGene00008664	GO:0040010, GO:0017111, GO:0005524, GO:0000166, GO:0000003
str-143	Seven TM Receptor	187.483	499.025	2.66171	9.16575e-08	Low		WBGene00006190	GO:0016021
rskn-2	RSK-pNinety (RSK-p90 kinase) homolog	2278.59	6064.64	2.66157	1.21551e-07	Low		WBGene00008311	GO:0040007, GO:0009792, GO:0007243, GO:0006468, GO:0005524, GO:0004713, GO:0004674, GO:0004672, GO:0002119, GO:0000287
H31B20.2		26.671	70.8998	2.65832	5.65445e-06	Low		WBGene00023413
syx-3	SYntaXin	299.613	795.946	2.65658	7.75168e-08	Low	syn-1 encodes a syntaxin (t-SNARE) homologous to mammalian and Drosophila syntaxin 1; by homology, SYN-1 is a predicted plasma membrane protein that mediates fusion events between exocytic vesicles and the plasma membrane; however, as loss of syn-1 activity via RNAi does not result in any obvious abnormalities, the precise role of syn-1 in C. elegans development and/or behavior is not yet known.	WBGene00006371	GO:0016021, GO:0016020, GO:0006944, GO:0006886, GO:0005886, GO:0005515, GO:0005484
T22C8.6		1620.07	4302.68	2.65587	9.37131e-08	Low		WBGene00011927
tag-10	Temporarily Assigned Gene name	719.173	1909.93	2.65574	1.02491e-06	Low	tag-10 encodes, by alternative splicing, two nearly identical proteins; TAG-10 proteins are putatively secreted, with an N-terminal signal sequence and four C-terminal WD40 repeats; TAG-10 proteins are orthologous to the GA1 apical gut membrane polyprotein of Haemonchus contortus, and more distantly similar to the periplasmic TolB colicin receptor subunit of E. coli.	WBGene00006404
C07A9.5		91.1043	241.906	2.65526	1.08935e-06	Low		WBGene00007401
T13H5.6		621.627	1648.51	2.65193	9.40149e-08	Low		WBGene00011760	GO:0040007, GO:0016021, GO:0006898, GO:0002119
nhr-104	Nuclear Hormone Receptor family	98.4835	261.003	2.65022	1.1307e-06	Low	nhr-104 encodes a member of the superfamily of nuclear receptors, which is one of the most abundant class of transcriptional regulators; nuclear receptors have a well conserved DNA binding domain and a less conserved C-terminal ligand binding domain.	WBGene00003694	GO:0043565, GO:0043401, GO:0008270, GO:0006355, GO:0005634, GO:0003707, GO:0003700
M04D5.3		665.173	1760.27	2.64633	1.86092e-07	Low		WBGene00077770	GO:0016021
drr-1	Dietary Restriction Response (WT but not eat-2 lifespan increased)	2485.39	6576.2	2.64594	1.36748e-07	Low		WBGene00009741	GO:0016021, GO:0008340
Y47G6A.22		7630.45	20189.2	2.64587	1.13033e-07	Low		WBGene00021647	GO:0055114, GO:0016491, GO:0009239, GO:0008667, GO:0008152, GO:0004022
K01B6.3		440.603	1165.65	2.64558	1.3433e-07	Low		WBGene00010454	GO:0016021
F36H9.5		232.36	614.391	2.64414	7.11864e-08	Low		WBGene00018113	GO:0016021
T01G1.4		1249.23	3300.34	2.6419	1.54957e-07	Low		WBGene00044025	GO:0016765
srd-35	Serpentine Receptor, class D (delta)	86.1254	227.397	2.6403	1.51878e-07	Low		WBGene00005113	GO:0016021
W02G9.5		51.7395	136.542	2.63902	7.68619e-08	Low		WBGene00020955
Y73E7A.5		82.7694	218.405	2.63871	1.76944e-06	Low		WBGene00022272
ZK353.3		47.8055	126.102	2.63782	2.45624e-06	Low		WBGene00022699	GO:0009792
K11H3.3		863.729	2276.79	2.636	3.12247e-07	Low		WBGene00010780
nhr-69	Nuclear Hormone Receptor family	2086.63	5499.45	2.63556	4.77659e-08	Low	nhr-69 encodes a conserved nuclear receptor that is a member of the NR2 subfamily of nuclear receptors that contains Drosophila and human HNF4 (OMIM:600281, mutations in human HNF4A are associated with Type I MODY (maturity-onset diabetes of the young)); by homology, NHR-69 is predicted to function as a transcription factor that may activate or repress transcription in response to a hormonal sign…	WBGene00003659	GO:0043565, GO:0043401, GO:0008270, GO:0006355, GO:0005634, GO:0003707, GO:0003700, GO:0003677
F53F4.1		148.141	389.787	2.63119	2.24355e-07	Low		WBGene00009985	GO:0016021
C01G10.8		17439.4	45880.8	2.63087	9.82313e-07	Low		WBGene00007235	GO:0051087, GO:0006950, GO:0001671
igcm-3	ImmunoGlobulin-like Cell adhesion Molecule family	121.395	319.358	2.63073	6.39012e-08	Low	igcm-3 encodes protein containing an immunoglobulin-like domain; loss of igcm-3 activity via RNAi results in a moderate increase in fat content, suggesting that igcm-3 may play a role in regulating lipid metabolism.	WBGene00020160	GO:0019915, GO:0016021
cyp-34A8	CYtochrome P450 family	1378.46	3626.08	2.63052	1.28687e-07	Low		WBGene00015043	GO:0055114, GO:0020037, GO:0016705, GO:0016021, GO:0009055, GO:0005506, GO:0004497
C38C3.10		29.3639	77.2323	2.63018	3.98377e-06	Low		WBGene00045390
tpp-2	TriPeptidyl Peptidase	690.925	1815.85	2.62814	8.8891e-08	Low	F21H12.6 encodes the C. elegans tripeptidyl peptidase II ortholog; loss of F21H12.6 activity via RNAi indicates that the product of F21H12.6 promotes fat formation; an F21H12.6::GFP reporter fusion is expressed in the intestine, the site of fat storage, and in a subset of nerve ring neurons.	WBGene00017686	GO:0019915, GO:0006508, GO:0004252
F59C6.10		38.5537	101.323	2.6281	1.29206e-07	Low		WBGene00014789
dhs-17	DeHydrogenases, Short chain	966.088	2538.91	2.62804	3.33386e-08	Low	dhs-17 encodes a member of the short-chain dehydrogenases/reductases family (SDR).	WBGene00000980	GO:0016491, GO:0008152
R03G8.3		569.725	1496.09	2.62598	1.61575e-07	Low		WBGene00010998	GO:0016021
W06A7.2		819.569	2150.79	2.62429	6.39153e-08	Low		WBGene00012291	GO:0040011, GO:0016021, GO:0005886
sptl-2	Serine Palmitoyl Transferase famiLy	86.8962	227.805	2.62158	7.52621e-07	Low		WBGene00018398	GO:0030170, GO:0019915, GO:0016829, GO:0016740, GO:0009058, GO:0008152, GO:0006520
irld-67	Insulin/EGF-Receptor L Domain protein	50.3374	131.942	2.62114	2.66679e-07	Low		WBGene00044369	GO:0016020
ZC239.6		939.81	2462.94	2.62068	2.17002e-06	Low		WBGene00022569	GO:0051260, GO:0005515
M04D8.7		1571.8	4118.8	2.62044	1.93807e-06	Low		WBGene00010865	GO:0016021
sbp-1	Sterol regulatory element Binding Protein	2748.95	7200.22	2.61927	7.21837e-07	Low	sbp-1 encodes a basic helix-loop-helix (bHLH) transcription factor homologous to the mammalian Sterol Regulatory Element Binding Proteins (SREBPs, OMIM:184756, overexpression of nuclear form of SREBP-1c is associated with insulin resistance and features of congenital generalized lipodystrophy); in C. elegans, SBP-1 activity is required for normal lipid metabolism and wild-type levels of lipogenic…	WBGene00004735	GO:0046983, GO:0045944, GO:0040035, GO:0040018, GO:0040014, GO:0040011, GO:0040010, GO:0040007, GO:0034059, GO:0019915, GO:0016021, GO:0010884, GO:0010468, GO:0010171, GO:0009792, GO:0008340, GO:0006629, GO:0006366, GO:0005515, GO:0003700, GO:0002119, GO:0000003
F48E3.9		45.0427	117.921	2.61799	1.06292e-06	Low		WBGene00018608	GO:0071688, GO:0008375, GO:0006486, GO:0000139
T22F3.3		1242.01	3250.87	2.61742	1.50119e-08	Low	T22F3.3 is orthologous to the human glycogen phosphorylase isozymes found in the muscle (PYGM), liver (PYGL) and brain (PYGB); T22F3.3 is down-regulated in efl-1/E2F transcription factor and dpl-1/DP (E2F-heterodimerization partner) mutants and has putative E2F consensus sites.	WBGene00020696	GO:0051301, GO:0030170, GO:0009792, GO:0008184, GO:0005975, GO:0004645, GO:0000910
C32D5.11		3022.87	7908.18	2.61612	2.58869e-07	Low		WBGene00016318	GO:0019915, GO:0016558, GO:0008270, GO:0007031, GO:0006915, GO:0005779, GO:0005515
C34E10.9		28.7442	75.1971	2.61608	3.78515e-05	Low		WBGene00016410
T08E11.8		58.3807	152.686	2.61536	3.2601e-05	Low		WBGene00020364
sre-54	Serpentine Receptor, class E (epsilon)	36.5215	95.4878	2.61457	2.922e-06	Low		WBGene00016829	GO:0016021, GO:0007606, GO:0004888
F42C5.9		2229.99	5823.37	2.61139	2.44869e-08	Low		WBGene00018349	GO:0071688, GO:0055120, GO:0040007, GO:0006898, GO:0005886, GO:0005543, GO:0005515, GO:0002119, GO:0000003
F31E9.3		140.848	367.683	2.6105	2.52841e-07	Low	This gene encodes a protein containing an F-box, a motif predicted to mediate protein-protein interactions either with homologs of yeast Skp-1p or with other proteins; this gene's encoded protein also contains an FTH/DUF38 motif, which may also mediate protein-protein interaction.	WBGene00009296	GO:0005515
ets-9	ETS class transcription factor	28.6725	74.8444	2.61032	5.95634e-05	Low		WBGene00016865	GO:0043565, GO:0006355, GO:0003700
cgt-2	Ceramide Glucosyl Transferase	94.0597	245.341	2.60835	2.66189e-07	Low	cgt-2 encodes a transmembrane protein that is one of three C. elegans ceramide glucosyltransferases; by homology, CGT-2 is predicted to localize to the Golgi membrane and catalyze the transfer of glucose from UDP-glucose to ceramide to synthesize glucosylceramide, a glycosphingolipid precursor; although cgt-2 mutant worms show no obvious defects, cgt-3;cgt-1;cgt-2 triply mutant animals show reduc…	WBGene00017625	GO:0016757, GO:0016021
W03G1.5		3582.9	9343.39	2.60777	4.29023e-07	Low		WBGene00021011	GO:0008340
F52E1.13		3229.32	8420.56	2.60753	1.89218e-07	Low		WBGene00018700	GO:0016998
F20H11.1		3002.44	7827.15	2.60693	2.52446e-07	Low		WBGene00017646	GO:0035556
C17E4.10		2826.71	7366.71	2.60611	8.98424e-07	Low		WBGene00007647
lmp-1	LAMP (lysosome-associated membrane protein) homolog	12364.6	32222.6	2.60603	2.61487e-08	Low	lmp-1 encodes a protein with similarity to vertebrate lysosome-associated membrane proteins CD68, and appears to be the only protein in C. elegans that has a GYXX (phi) vertebrate lysosomal targeting sequence at its carboxy terminus; LMP-1 is widely expressed in the early embryo, with later expression seen in the intestine, coelomocytes, and neurons; LMP-1 localizes to lysosomes and is recruited …	WBGene00003053	GO:0045335, GO:0043227, GO:0016021, GO:0016020, GO:0005765
F21H12.3		1157.7	3014.57	2.60393	7.30028e-06	Low		WBGene00017685	GO:0019915
F37A4.6		100.023	260.432	2.60373	1.99502e-07	Low		WBGene00018136	GO:0040035, GO:0040007, GO:0002119, GO:0000003
C04E6.7		722.729	1880.37	2.60177	1.28884e-07	Low		WBGene00015423	GO:0051103, GO:0016787, GO:0008152, GO:0003909
unc-45	UNCoordinated	345.497	897.362	2.59731	1.3051e-06	Low	unc-45 encodes a conserved, muscle-specific protein that contains an N-terminal TRP (tetratricopeptide repeat) and a C-terminal UCS (UNC-45-CRO1-She4p) domain; during body wall muscle development, UNC-45 activity is essential for proper thick filament formation and sarcomere organization; in addition, maternally provided UNC-45 is required for embryonic polarity, cytokinesis, and germline cellula…	WBGene00006781	GO:0071688, GO:0045214, GO:0040017, GO:0040011, GO:0040010, GO:0032154, GO:0031625, GO:0018991, GO:0009792, GO:0006898, GO:0005938, GO:0005886, GO:0000003
atg-16.2	AuTophaGy (yeast Atg homolog)	267.147	693.772	2.59697	7.21056e-08	Low	atg-16.2 encodes a divergent ortholog of the autophagic budding yeast protein Atg16p, and of human ATG16L1 (OMIM:610767, associated with Crohn disease) and ATG16L2; ATG-16.2 is paralogous to ATG-16.1; ATG-16.2 has no obvious function in mass RNAi assays.	WBGene00019427	GO:0071688, GO:0005515
Y39B6A.41		45.6484	118.498	2.59589	1.51427e-05	Low		WBGene00012699	GO:0055085, GO:0022857, GO:0016021, GO:0016020, GO:0006810, GO:0005215
srh-193	Serpentine Receptor, class H	18.7512	48.6686	2.5955	4.88682e-05	Low		WBGene00005406	GO:0016021
srx-41	Serpentine Receptor, class X	131.342	340.555	2.59288	6.44488e-06	Low		WBGene00005932	GO:0043565, GO:0016021, GO:0016020, GO:0007606, GO:0006355, GO:0004888, GO:0003700
C14E2.7		46.9608	121.54	2.58811	2.3309e-05	Low		WBGene00044562	GO:0016021
gcy-4	Guanylyl CYclase	183.388	474.507	2.58745	6.42783e-06	Low	gcy-4 encodes a predicted transmembrane guanylyl cyclase; by homology, GCY-4 may function as a chemosensory receptor; however, as loss of gcy-4 activity via mutation or large-scale RNAi screens results in no obvious abnormalities, the precise role of gcy-4 in C. elegans development and/or behavior is not yet known; the sole gcy-4 ::GFP reporter construct reported to date did not produce any speci…	WBGene00001531	GO:0035556, GO:0016849, GO:0016021, GO:0009190, GO:0006468, GO:0005524, GO:0004713, GO:0004672
skr-20	SKp1 Related (ubiquitin ligase complex component)	3022.4	7817.93	2.58666	4.24983e-08	Low	The skr-20 gene encodes a homolog of Skp1 in S. cerevisiae that has no known function in vivo, since skr-20(RNAi) animals are at least superficially normal.	WBGene00004826	GO:0006511
srr-6	Serpentine Receptor, class R	346.011	894.645	2.5856	5.84998e-07	Low		WBGene00005657	GO:0016021
ttll-12	Tubulin Tyrosine Ligase Like	2272.3	5870.43	2.58347	8.95517e-08	Low	ttll-12 encodes a putative tubulin polyaminoacid ligase (possibly a polyglycylase) orthologous to human TTLL12; TTLL-12 is expressed in intestine and renal gland cells.	WBGene00008405	GO:0071688, GO:0055120, GO:0030017, GO:0006464, GO:0005783, GO:0004835
ttr-19	TransThyretin-Related family domain	7801.76	20137.6	2.58116	5.92959e-08	Low		WBGene00007535	GO:0005615
R12E2.13		6448.29	16634.4	2.57966	3.82698e-07	Low		WBGene00020038	GO:0016020
fbxa-180	F-box A protein	445.213	1146.91	2.57608	1.19385e-07	Low	This gene encodes a protein containing an F-box, a motif predicted to mediate protein-protein interactions either with homologs of yeast Skp-1p or with other proteins; this gene's encoded protein also contains an FTH/DUF38 motif, which may also mediate protein-protein interaction.	WBGene00009295
dhs-7	DeHydrogenases, Short chain	156.071	401.675	2.57367	2.38439e-06	Low	dhs-7 encodes a short-chain dehydrogenase predicted to be mitochondrial.	WBGene00000971	GO:0016491, GO:0008152
acdh-6	Acyl CoA DeHydrogenase	419.872	1080.25	2.57282	2.65184e-06	Low		WBGene00015335	GO:0055114, GO:0016627, GO:0016491, GO:0003995
R07E3.7		1364.64	3509.26	2.57157	7.94371e-08	Low		WBGene00011108	GO:0016021
T19C9.10		36.9139	94.8855	2.57045	4.93333e-07	Low		WBGene00050934
apc-11	Anaphase Promoting Complex; see also mat	2443.61	6279.19	2.56964	2.38282e-08	Low	apc-11 encodes an E3 ubiquitin ligase that is orthologous to subunit 11 of the anaphase promoting complex (APC); apc-11 is required for embryonic development past the one-cell stage; APC-11 functions together with the LET-70/UBC-2 E2-conjugating enzyme: purified APC-11 and LET-70 exhibit ubiquitination activity in vitro.	WBGene00000145	GO:0048477, GO:0045132, GO:0042787, GO:0040027, GO:0009792, GO:0009790, GO:0008270, GO:0008054, GO:0007126, GO:0005680, GO:0005634, GO:0005515, GO:0004842, GO:0000003
F31A3.5		258.491	664.224	2.56963	2.21706e-07	Low		WBGene00017939
F39B2.3		1951.38	5011.18	2.56802	2.2589e-07	Low		WBGene00009554	GO:0055114, GO:0016747, GO:0016491, GO:0008270
cbl-1	Cystathionine Beta Lyase	61.9293	159.026	2.56787	4.2875e-07	Low	cbl-1 encodes a putative cystathionine gamma-lyase orthologous to human CTH (OMIM:607657, mutated in cystathioninuria), and paralogous to CTH-1 and CTH-2; CBL-1, unlike its paralog CTH-2, does not inhibit DHC-1 in vivo.	WBGene00007533	GO:0030170, GO:0009058, GO:0008152
T19D7.6		490.746	1260.1	2.56772	1.08136e-06	Low		WBGene00020574	GO:0008340, GO:0002009
C36B7.6		315.053	808.912	2.56754	1.28884e-07	Low		WBGene00016469	GO:0016021
K07G5.5		399.595	1025.55	2.56648	6.32327e-08	Low		WBGene00010644	GO:0055085, GO:0016021, GO:0008324, GO:0006812
C15H9.4		308.17	790.713	2.56584	2.77646e-05	Low		WBGene00015800	GO:0040010, GO:0016021
fat-5	FATty acid desaturase	12358.1	31654.2	2.56142	4.34451e-07	Low	fat-5 encodes a delta-9 fatty acid desaturase that is predicted to be mitochondrial; when expressed heterologously in S. cerevisiae, FAT-5 rescues the fatty acid auxotrophy of the yeast delta-9 desaturase mutant ole1.	WBGene00001397	GO:0055114, GO:0042759, GO:0040018, GO:0040010, GO:0016717, GO:0016021, GO:0007275, GO:0006629, GO:0005792, GO:0004768
dhs-4	DeHydrogenases, Short chain	592.764	1518.23	2.56128	7.56769e-08	Low	dhs-4 encodes a short-chain dehydrogenase predicted to be mitochondrial.	WBGene00000968	GO:0055114, GO:0016491, GO:0009239, GO:0008667, GO:0008152
try-9	TRYpsin-like protease	117.399	300.689	2.56126	6.76682e-08	Low		WBGene00023425	GO:0006508, GO:0004252
hmit-1.1	H(+) MyoInositol coTransporter	248.624	636.431	2.55982	3.09993e-05	Low	hmit-1.1 encodes one of three C. elegans proton (H+)-dependent myo-inositol transporters; loss of hmit-1.1 activity via large-scale RNAi result in no obvious abnormalities but by homology, HMIT-1.1 is predicted to function as a plasma membrane protein required for the regulated uptake of myo-inositol and thus potentially for regulation of cell signaling and intracellular osmolarity.	WBGene00013073	GO:0055085, GO:0022891, GO:0022857, GO:0016021, GO:0016020, GO:0006810, GO:0005215
C09E9.1		1613.77	4127.12	2.55744	1.83462e-06	Low		WBGene00007476
str-136	Seven TM Receptor	72.3716	184.801	2.5535	5.26516e-06	Low		WBGene00006184	GO:0016021
F40A3.2		1029.81	2628.41	2.55232	1.38725e-05	Low		WBGene00018217	GO:0016021
Y18D10A.3		187.763	479.112	2.55169	4.42553e-07	Low		WBGene00012476
H25K10.1		17.7457	45.244	2.54958	3.48995e-05	Low		WBGene00010411	GO:0019915, GO:0016787
C35B8.3		1149.17	2925.87	2.54608	2.32607e-07	Low		WBGene00016438
T27A10.2		589.724	1499.14	2.5421	8.11767e-08	Low		WBGene00020844
lgc-24	Ligand-Gated ion Channel	43.6442	110.919	2.54145	3.27151e-07	Low		WBGene00045385	GO:0045211, GO:0016021, GO:0016020, GO:0006811, GO:0006810, GO:0005230
taf-9	TAF (TBP-associated transcription factor) family	1886.85	4794.94	2.54125	5.08681e-08	Low		WBGene00006391	GO:0040015, GO:0040011, GO:0040010, GO:0010552, GO:0009794, GO:0009792, GO:0006352, GO:0005634
F41D9.2		555.837	1411.97	2.54025	1.4981e-07	Low		WBGene00018282
F55C12.5		3147	7991.79	2.5395	8.65302e-08	Low		WBGene00018872	GO:0016021, GO:0005543, GO:0005515
lron-7	eLRR (extracellular Leucine-Rich Repeat) ONly	8596.85	21831.3	2.53945	3.27523e-07	Low		WBGene00019351	GO:0016042, GO:0016021, GO:0006644, GO:0005515, GO:0004623
spp-13	SaPosin-like Protein family	740.744	1880.75	2.53901	8.15651e-07	Low		WBGene00004998	GO:0016021
sdz-25	SKN-1 Dependent Zygotic transcript	45.7992	116.268	2.53865	0.00018519	Low		WBGene00019791
Y47D3A.5		110.731	280.873	2.53654	2.04392e-06	Low		WBGene00012924	GO:0016021
obr-2	Oxysterol Binding protein (OSBP) Related	5175.58	13119.6	2.53491	3.47775e-07	Low		WBGene00008832	GO:0019915, GO:0009792
pcm-1	Protein Carboxymethyltransferase	3104.11	7866.65	2.53427	1.46841e-07	Low	pcm-1 encodes, by alternative splicing, two isoforms of an L-isoaspartate O-methyltransferase (EC 2.1.1.77) required for longevity of starved L1 and dauer larvae, and perhaps for autophagy; PCM-1 is orthologous to human PCMT1 (OMIM:176851) and is predicted to repair age-damaged proteins; PCM-1 is biochemically active in vitro, but lacks the D-aspartyl-methylase activity of human PCMT1; PCM-1 leve…	WBGene00003954	GO:0042594, GO:0033555, GO:0018197, GO:0010506, GO:0009792, GO:0008340, GO:0008276, GO:0008176, GO:0008168, GO:0006479, GO:0006464, GO:0006400, GO:0005829, GO:0005737, GO:0004719
swt-2	SWEET sugar transporter family	58.7921	148.931	2.53318	5.7838e-06	Low		WBGene00016922	GO:0016021, GO:0006310
Y61A9LA.12		29.004	73.4295	2.5317	1.97914e-06	Low		WBGene00044586	GO:0008340
C40H1.8		36.7948	93.0764	2.52961	4.23338e-06	Low		WBGene00008043	GO:0006629, GO:0004806
Y43F8B.25		57.0059	144.174	2.5291	2.82391e-05	Low		WBGene00195177	GO:0016021
Y38E10A.14		197.312	498.832	2.52814	3.8867e-07	Low	Y38E10A.14 encodes a novel protein.	WBGene00012592
cutl-27	CUTiclin-Like	43.5582	110.092	2.52746	2.83504e-06	Low		WBGene00007802	GO:0016021
F49C12.6		491.917	1242.65	2.52613	6.09514e-07	Low		WBGene00009876	GO:0034219, GO:0016021, GO:0015144
mocs-1	MOlybdenum Cofactor Sulfurase	535.316	1351.84	2.52531	2.64877e-07	Low		WBGene00010983	GO:0030170, GO:0030151, GO:0008152, GO:0003824
W03G11.2		122.846	310.222	2.5253	1.01135e-06	Low		WBGene00012224	GO:0016021, GO:0016020
Y69E1A.5		5711.83	14399.4	2.52098	2.75792e-07	Low		WBGene00013477
col-9	COLlagen	34.3815	86.5067	2.51609	4.46466e-06	Low	col-9 encodes a collagen protein.	WBGene00000598	GO:0042302, GO:0016021
F22E5.13		1049.71	2636.78	2.5119	5.17753e-06	Low		WBGene00017711
pmp-5	Peroxisomal Membrane Protein related	596.249	1497.54	2.5116	8.34782e-06	Low		WBGene00004062	GO:0016887, GO:0016021, GO:0016020, GO:0006810, GO:0005524
M176.11		961.042	2411.41	2.50917	1.10164e-07	Low		WBGene00010947	GO:0016021
str-20	Seven TM Receptor	294.518	738.749	2.50833	5.88851e-05	Low		WBGene00006087	GO:0016021
C29G2.6		5689.14	14268.8	2.50807	4.50453e-07	Low		WBGene00016234
F22E12.3		118.723	297.708	2.50757	1.58174e-05	Low		WBGene00009060
T09B4.7		38.376	96.1681	2.50594	1.00107e-06	Low		WBGene00020381	GO:0006468, GO:0005524, GO:0004672
Y39G8C.2		104.642	262.216	2.50583	4.24741e-06	Low		WBGene00012731	GO:0006468, GO:0005524, GO:0004713, GO:0004672
cpi-1	Cysteine Protease Inhibitor	8494.61	21209.1	2.49677	2.80904e-08	Low	cpi-1 encodes a homolog of cysteine protease inhibitors (cystatins); cpi-1 is at least superficially dispensable for viability and gross morphology.	WBGene00000535	GO:0004869
nhr-19	Nuclear Hormone Receptor family	1470.49	3670.88	2.49636	5.88007e-08	Low		WBGene00003618	GO:0043565, GO:0043401, GO:0008270, GO:0006355, GO:0005634, GO:0003707, GO:0003700, GO:0003677
F21C10.6		28.5547	71.2741	2.49606	3.49018e-05	Low		WBGene00017656
mps-4	MiRP K channel accessory Subunit	239.007	596.142	2.49425	3.43471e-07	Low	mps-4 encodes a single-pass transmembrane protein that is related to the vertebrate KCNE proteins, also known as MinK-related peptides (MiRPs) that associate with, and regulate, pore-forming ion channels; mps-1 is required for the normal function of several neurons and thus for normal body touch sensation, chemotaxis to select molecules, osmotic avoidance, and nose-touch; when coexpressed in tiss…	WBGene00017323	GO:0043266, GO:0016021, GO:0015459
pnk-4	PaNtothenate Kinase	227.935	568.459	2.49396	8.65825e-07	Low		WBGene00006862	GO:0015937, GO:0005524, GO:0004594
F57C2.5		6251.41	15590.4	2.4939	4.78661e-07	Low		WBGene00010197	GO:0016844, GO:0016529, GO:0009058
K09C6.9		46.3605	115.537	2.49215	9.75038e-07	Low		WBGene00019563
oga-1	O-GlcNAc selective N-Acetyl-beta-D-glucosaminidase (O-GlcNAcase)	598.778	1491.88	2.49155	5.20319e-06	Low	oga-1 encodes an ortholog of mammalian O-linked N-acetylglucosamine (O-GlcNAc)-selective N-acetyl-beta-D-glucosaminidase (O-GlcNAcase); a polymorphism of OGA-1's human ortholog MGEA5 is associated with type 2 diabetes, and OGA-1 appears to be required for fine-tuning of insulin signalling; oga-1(ok1207) mutants are viable and fertile but accumulate O-GlcNAc on nuclear pores and other proteins, wh…	WBGene00020596	GO:0060051, GO:0040024, GO:0019915, GO:0015929, GO:0009100, GO:0006470, GO:0005977, GO:0004722
tig-2	TransformIng Growth factor beta family	740.684	1840.3	2.48459	1.51138e-07	Low	tig-2 (like dbl-1, daf-7, and unc-129) encodes a TGF-beta-like protein.	WBGene00006570	GO:0040007, GO:0008083
sri-43	Serpentine Receptor, class I	20.4968	50.8745	2.48206	1.32356e-05	Low		WBGene00005555	GO:0016021
fbxa-51	F-box A protein	295.526	732.759	2.47951	4.39116e-08	Low	This gene encodes a protein containing an F-box, a motif predicted to mediate protein-protein interactions either with homologs of yeast Skp-1p or with other proteins; this gene's encoded protein also contains an FTH/DUF38 motif, which may also mediate protein-protein interaction.	WBGene00020448	GO:0005515
unc-78	UNCoordinated	2402.89	5954.65	2.47812	3.51741e-08	Low	unc-78 encodes a WD40 repeat-containing protein homologous to actin-interacting protein (AIP1) that regulates the ordered assembly of actin and cofilin in myofibrils; homozygous unc-78 mutant animals are viable but exhibit disorganization of actin filaments in the body wall muscle; unc-78 and aipl-1 have redundant and overlapping functions in organized assembly of actin filaments in embryonic mus…	WBGene00006810	GO:0051016, GO:0051015, GO:0042643, GO:0040017, GO:0040012, GO:0040011, GO:0040010, GO:0030837, GO:0030836, GO:0030240, GO:0030016, GO:0018991, GO:0016528, GO:0005515, GO:0003779, GO:0002119, GO:0000003
K06G5.3		21.1409	52.3891	2.4781	0.000517659	Low		WBGene00010607
sre-1	Serpentine Receptor, class E (epsilon)	35.1423	87.0383	2.47674	3.35866e-05	Low	sre-1 encodes a putative seven transmembrane chemoreceptor; an SRE-1::GFP reporter is expressed in the ADL and ASJ amphid sensory neurons.	WBGene00005149	GO:0016021, GO:0007606, GO:0004888
W02F12.8		775.081	1919.04	2.47592	1.1408e-06	Low		WBGene00175027
snf-11	Sodium: Neurotransmitter symporter Family	619.196	1532.72	2.47533	1.6326e-07	Low	snf-11 encodes an electrogenic, Na[+]/Cl[-]-coupled, high-affinity GABA transporter that is required in vivo for GABA uptake, and for normal aldicarb sensitivity; SNF-11 is orthologous to human SLC6A1 (OMIM:137165); SNF-11 is selective for GABA with a Kt of ~15 microM, has an EC50 value of 168 microM, is blocked by GAT1 inhibitor SKF89976A, and has a 2:1:1 stoichiometry of Na[+]:Cl[-]:GABA; SNF-1…	WBGene00004910	GO:0044297, GO:0043005, GO:0016021, GO:0015812, GO:0006836, GO:0005332, GO:0005328
srz-97	Serpentine Receptor, class Z	20.104	49.7527	2.47477	0.000126102	Low		WBGene00023515	GO:0016021
Y39H10B.2		597.863	1479.33	2.47436	1.87979e-06	Low		WBGene00044527	GO:0016021
acbp-3	Acyl-Coenzyme A Binding Protein	1274.58	3152.23	2.47315	3.21333e-07	Low	acbp-3 encodes a highly conserved protein containing a functional acyl-CoA-binding binding domain required for protein stability and ligand binding; mutant contains approximately 30% fewer lipid droplets and 20% less triglycerides; loss of ACBP-3 results in 35-40% reduction in lipid chain unsaturation; ACBP-3::GFP is predominantly expressed in hypodermis, body wall muscles and pharynx.	WBGene00009818	GO:0019915, GO:0000062
T08G11.1		2264.66	5600.64	2.47306	2.13048e-07	Low		WBGene00011629	GO:0008104
D2013.3		144.089	356.286	2.47268	8.31707e-07	Low		WBGene00008403	GO:0005515
T19H5.6		56.7467	140.261	2.47171	2.6064e-05	Low		WBGene00044807	GO:0016021, GO:0006032, GO:0005975, GO:0004568, GO:0004553
cct-3	Chaperonin Containing TCP-1	1505.84	3717.82	2.46893	1.04709e-07	Low	cct-3 encodes a putative gamma subunit of the eukaryotic cytosolic ('T complex') chaperonin, orthologous to human CCT3 (OMIM:600114); in early embryos, CCT-3 is required for normally fast microtubule elongation; CCT-3 is also required to repress SKN-1-dependent transcription of gst-4; in mass RNAi assays, CCT-3 is required for normal embryonic and larval viability, and for fertility.	WBGene00018782	GO:0051082, GO:0046785, GO:0044267, GO:0042026, GO:0040007, GO:0009792, GO:0006457, GO:0005737, GO:0005524, GO:0002119, GO:0000003
T04F8.7		1151.14	2839.31	2.46652	4.67921e-07	Low		WBGene00011445
elo-9	fatty acid ELOngation	115.689	285.261	2.46575	1.0663e-05	Low	The elo-9 gene encodes a paralog of elo-1 and elo-2, each of which encodes a polyunsaturated fatty acid (PUFA) elongase; elo-9 has no known function in vivo.	WBGene00001247	GO:0016021
gst-41	Glutathione S-Transferase	2562.2	6316.79	2.46538	3.03515e-07	Low		WBGene00001789	GO:0005515
clec-196	C-type LECtin	145.432	358.078	2.46216	1.98796e-06	Low		WBGene00009156	GO:0030246, GO:0016021
R12E2.11		5400.43	13295.6	2.46195	1.3782e-05	Low		WBGene00020036	GO:0009792, GO:0009116, GO:0006222, GO:0004588
Y77E11A.2		10992.2	27057.1	2.46148	1.39607e-06	Low		WBGene00022307	GO:0008152, GO:0006741, GO:0003951
ksr-1	Kinase Suppressor of activated Ras	2187.54	5376.92	2.45798	7.87357e-07	Low	ksr-1 encodes one of two C. elegans Kinase Suppressor of Ras paralogs; during development, ksr-1 functions singly to control sex myoblast migration and redundantly with ksr-2 to control development of the vulva, excretory system, and male spicules; as ksr-2; ksr-1 doubly mutant animals have severely reduced or absent MPK-1/ERK diphosphorylation levels in somatic tissue, KSR-2 and KSR-1 likely fun…	WBGene00002239	GO:0051451, GO:0046579, GO:0035556, GO:0030421, GO:0016773, GO:0016020, GO:0009103, GO:0006952, GO:0006468, GO:0005524, GO:0004713, GO:0004672, GO:0002119, GO:0001708, GO:0000003
dylt-2	DYnein Light chain (Tctex type)	127.597	313.297	2.45537	8.36788e-07	Low	dylt-2 encodes a small putative dynein light chain subunit orthologous to human CTEX1D1, LOC343521, and TCTE3; unlike its distant paralog DYLT-1, DYLT-2 does not obviously inhibit DHC-1 in vivo.	WBGene00017014	GO:0035085
ttr-41	TransThyretin-Related family domain	29912.4	73440.3	2.45518	6.44897e-08	Low		WBGene00017374	GO:0005615
F26A1.3		147.661	362.375	2.4541	1.70923e-05	Low		WBGene00017802	GO:0006468, GO:0005524, GO:0004674, GO:0004672
str-111	Seven TM Receptor	24.2036	59.3863	2.45361	2.3527e-07	Low		WBGene00006162	GO:0016021
ZK899.2		1960.2	4809.51	2.45358	1.90276e-06	Low		WBGene00014141	GO:0040010, GO:0040007, GO:0016021, GO:0009792, GO:0006898, GO:0002119
srh-194	Serpentine Receptor, class H	12.1148	29.7197	2.45317	3.37151e-05	Low		WBGene00005407	GO:0016021
lec-4	gaLECtin	9174.83	22499.6	2.45232	1.27812e-07	Low	lec-4 encodes a predicted galectin that exhibits sugar binding properties in vitro.	WBGene00002267	GO:0030246, GO:0016936
ldh-1	Lactate DeHydrogenase	3903.23	9570.22	2.45187	2.59701e-07	Low	ldh-1 is orthologous to the human gene LACTATE DEHYDROGENASE B (LDHB; OMIM:150100), which when mutated leads to lactate dehydrogenase-B deficiency.	WBGene00002262	GO:0055114, GO:0044262, GO:0016616, GO:0016491, GO:0006096, GO:0005737, GO:0004459
R57.1		933.78	2285.58	2.44767	1.41003e-07	Low		WBGene00020082	GO:0016021, GO:0008233, GO:0006508
nhr-52	Nuclear Hormone Receptor family	26.7263	65.3622	2.44561	0.000483694	Low		WBGene00003642	GO:0043565, GO:0043401, GO:0008270, GO:0006355, GO:0005634, GO:0003707, GO:0003700
F52E10.4		390.067	953.936	2.44557	2.70379e-05	Low		WBGene00009935
F49H6.6		39.483	96.4779	2.44353	6.39439e-07	Low		WBGene00014768
pes-23	Patterned Expression Site	50.8003	124.054	2.442	2.5719e-06	Low		WBGene00003987	GO:0055085, GO:0022857, GO:0016021
aman-2	Alpha MANnosidase	3255.99	7949.67	2.44155	4.29023e-07	Low	aman-2 encodes an alpha-mannosidase II, homologous to human MAN2A1 (OMIM:154582) and MAN2A2, that is required for normal N-glycan structures and predicted to act in the Golgi; AMAN-2 is predicted to mature glycoproteins by removing mannose residues from their N-linked oligosaccharides; translational fusions of AMAN-2 with GFP are subcellularly localized in a pattern consistent with Golgi function…	WBGene00010284	GO:0016021, GO:0015923, GO:0008270, GO:0006013, GO:0005975, GO:0004559, GO:0004553
hlh-13	Helix Loop Helix	1004.02	2450.63	2.44083	7.09292e-06	Low		WBGene00001957	GO:0046983, GO:0040011, GO:0040007, GO:0009792, GO:0002119
C15B12.8		201.916	492.666	2.43995	5.16108e-07	Low		WBGene00015788	GO:0055114, GO:0016491
ZK688.11		2305.32	5623.15	2.43921	5.8601e-07	Low		WBGene00044762	GO:0016021
C14A4.13		557.519	1359.49	2.43847	3.6874e-07	Low		WBGene00007563	GO:0006468, GO:0005524, GO:0004713, GO:0004672
K04F1.9		1427.32	3479.73	2.43795	1.39662e-07	Low		WBGene00019388
str-133	Seven TM Receptor	22.8873	55.7427	2.43553	0.000537259	Low		WBGene00006181
R05H10.1		4426.98	10767.8	2.4323	8.48921e-07	Low		WBGene00011042
R10E9.3		211.267	513.831	2.43214	5.26696e-07	Low		WBGene00011215	GO:0016021
pqn-75	Prion-like-(Q/N-rich)-domain-bearing protein	2183.55	5309.36	2.43153	4.16558e-07	Low	The protein product of this gene is predicted to contain a glutamine/asparagine (Q/N)-rich ('prion') domain, by the algorithm of Michelitsch and Weissman (as of the WS77 release of WormBase, i.e., in wormpep77).	WBGene00004157	GO:0016021
C01G12.3		575.93	1400.25	2.43129	5.68831e-06	Low		WBGene00007244
Y53F4B.36		52.5082	127.64	2.43085	9.5336e-07	Low		WBGene00013175
C30H6.12		345.164	838.959	2.43061	1.25016e-07	Low		WBGene00044238
irk-1	Inward Rectifying K (potassium) channel family	94.3927	229.226	2.42843	0.00013083	Low		WBGene00002149	GO:0016021
srx-124	Serpentine Receptor, class X	22.5816	54.7766	2.42572	1.66845e-05	Low		WBGene00006015
msi-1	MuSashI (fly neural) family	252.565	612.245	2.42411	8.92667e-08	Low		WBGene00003423	GO:0005737, GO:0003676
praf-3	Prenylated Rab Acceptor 1 domain Family	4331.48	10496.8	2.42338	2.15109e-07	Low		WBGene00017070	GO:0016021
gap-2	GTPase Activating Protein family	613.101	1485.08	2.42224	2.45392e-06	Low	gap-2 encodes a Ras GTPase-activating protein (RasGAP) that is orthologous to mammalian nGAP and synGAP (OMIM:606136, OMIM:603384, synGAP is essential for postnatal survival and neuronal development); by homology, GAP-2 is predicted to function as a negative regulator of Ras signaling by enhancing the intrinsically weak Ras GTPase activity; gap-2 loss-of-function mutations partially suppress the …	WBGene00001516	GO:0051056, GO:0005622, GO:0005543, GO:0005515, GO:0005096, GO:0000003
Y113G7B.26		70.3731	170.394	2.4213	1.95126e-07	Low		WBGene00013770
F28C6.9		38.212	92.4157	2.4185	5.81492e-06	Low		WBGene00009208	GO:0009792
F22E5.6		42.3769	102.486	2.41844	1.35301e-05	Low		WBGene00017705	GO:0051260, GO:0005515
xtr-1	MX region of TRA-2 Related	136.621	330.299	2.41762	1.07982e-07	Low	xtr-1 encodes a protein with similarity to TRA-2A and TRA-2B in a region known as the MX region, hypothesized to be a protein-protein interaction domain involved in negatively regulating tra-2 activity in the germ line.	WBGene00006965	GO:0016021
egl-1	EGg Laying defective	41.9481	101.378	2.41676	2.57463e-05	Low	egl-1 encodes a novel protein that contains a region similar to the BH3 (Bcl-2 homology region 3) domain of mammalian cell death activators; EGL-1 functions as an upstream activator in the general programmed cell death pathway and positively regulates programmed cell death by interacting directly with CED-9 to induce CED-4 release from CED-4/CED-9 complexes and ultimately activate the CED-3 caspa…	WBGene00001170	GO:0043231, GO:0043068, GO:0032091, GO:0019987, GO:0018991, GO:0008637, GO:0008634, GO:0006915, GO:0005829, GO:0005739, GO:0005515
srj-27	Serpentine Receptor, class J	13.7696	33.2564	2.4152	0.000385151	Low		WBGene00005615	GO:0016021
fbxc-51	F-box C protein	48.0469	115.941	2.41308	0.000519746	Low		WBGene00021576
T02C1.1		123.13	296.556	2.40847	6.70649e-06	Low		WBGene00011365	GO:0008270, GO:0005515
mdt-27	MeDiaTor	2568.83	6186.62	2.40834	1.95205e-07	Low		WBGene00007023	GO:0009792
C24A3.8		215.36	518.303	2.40668	1.21993e-07	Low		WBGene00016036
spr-3	Suppressor of PResenilin defect	186.457	448.477	2.40526	8.58461e-06	Low		WBGene00005008	GO:0008270, GO:0000003
gsp-2	GLC7 (yeast Glc Seven) like Phosphatase	8676.29	20860.5	2.40431	3.94135e-07	Low		WBGene00001748	GO:0070262, GO:0045132, GO:0040011, GO:0031965, GO:0018996, GO:0018991, GO:0016787, GO:0009792, GO:0007126, GO:0007067, GO:0005737, GO:0005694, GO:0005634, GO:0004722, GO:0000910
pgp-6	P-GlycoProtein related	345.813	829.79	2.39954	0.000301298	Low	pgp-6 encodes an ATP-binding protein that is a member of the P-glycoprotein subclass of the ATP-binding cassette (ABC) transporter superfamily; PGP-6 is predicted to function as a transmembrane protein that couples energy to transport of various molecules across membranes, but as loss of pgp-6 activity via RNAi results in no obvious defects, the precise role of PGP-6 in C. elegans development and…	WBGene00004000	GO:0055085, GO:0042626, GO:0017111, GO:0016887, GO:0016021, GO:0006810, GO:0005524, GO:0000166
F53G12.11		86.4173	207.279	2.39859	2.48926e-06	Low		WBGene00018775	GO:0046983, GO:0040011, GO:0040002, GO:0010171
Y87G2A.7		1212.11	2906.02	2.39748	1.04705e-07	Low		WBGene00013596
tor-2	human TORsin related	44.3633	106.358	2.39744	8.85127e-07	Low	tor-2 encodes a AAA ATPase that, along with TOR-1 and OOC-5, comprise the three C. elegans orthologs of human torsinA, mutations in which are associated with torsion dystonia (OMIM:605204); overexpression of TOR-2 in nematodes with polyglutamine repeat-induced protein aggregates indicates that TOR-2 can suppress protein aggregation, suggesting TOR-2 may play a role in regulation of protein foldin…	WBGene00006598	GO:0051085, GO:0043526, GO:0043523, GO:0016021, GO:0009792, GO:0007067, GO:0005783, GO:0005524
ttr-6	TransThyretin-Related family domain	26616.7	63759.6	2.39547	1.88928e-07	Low		WBGene00020886	GO:0061199, GO:0005634, GO:0005615
ttr-26	TransThyretin-Related family domain	4000.53	9578.31	2.39426	3.0378e-07	Low		WBGene00013079	GO:0040011, GO:0040007, GO:0032940, GO:0010171, GO:0009792, GO:0006898, GO:0005615, GO:0002119
ugt-47	UDP-GlucuronosylTransferase	2913.08	6970.23	2.39273	3.70771e-07	Low		WBGene00011006	GO:0030259, GO:0030246, GO:0016758, GO:0016021, GO:0008152, GO:0005975
mif-2	MIF (Macrophage migration Inhibitory Factor) related	5687.14	13604.2	2.3921	9.4229e-08	Low		WBGene00003235	GO:0009792
arf-6	ADP-Ribosylation Factor related	2092.24	5000.44	2.39	4.30601e-07	Low	arf-6 encodes a small GTP-binding protein of the ADP-ribosylation factor (ARF) family that is orthologous to vertebrate ARF6; by homology, ARF-6 is predicted to function as a GTPase that regulates receptor-mediated endocytosis, and in C. elegans, ARF-6 is strongly expressed in the coelomocytes (highly endocytic cells located in the pseudocoelom) where it colocalizes in the cytoplasm and to a less…	WBGene00000184	GO:0015031, GO:0012505, GO:0009792, GO:0007264, GO:0006886, GO:0005737, GO:0005634, GO:0005622, GO:0005525
Y41E3.6		441.414	1053.76	2.38723	3.9339e-07	Low		WBGene00012764
F36A4.9		20.0219	47.7922	2.387	2.23704e-05	Low		WBGene00023279
Y45G5AM.3		516.274	1232.21	2.38674	2.38439e-07	Low		WBGene00021556
C09E7.4		423.263	1009.75	2.38563	9.40149e-08	Low		WBGene00015638	GO:0046983
ras-2	R-RAS related	4138.47	9868.95	2.38469	3.35744e-08	Low	ras-2 encodes member of the Ras subfamily of RAS small GTPases with highest similarity to human M-Ras	WBGene00004311	GO:0016020, GO:0015031, GO:0007264, GO:0007165, GO:0006913, GO:0006886, GO:0006184, GO:0005622, GO:0005525, GO:0003924
mcp-1	Metabolite Control Phosphorylase	1000.06	2384.26	2.38411	2.14035e-06	Low	mcp-1 encodes a GDP-D-glucose phosphorylase with similarity to the human protein encoded by C15orf58 and Arabidopsis VTC2; when expressed in vitro, MCP-1 exhibits GDP-D-glucose phosphorylase activity and animals lacking mcp-1 activity accumulate GDP-D-glucose; an MCP-1::GFP reporter fusion protein is expressed in embryos and larvae in neurons, the spermatheca, and the anterior hypodermis and loca…	WBGene00015678	GO:0080048, GO:0009792, GO:0008340, GO:0006006, GO:0005737
R09D1.3		717.594	1709.4	2.38212	3.61371e-07	Low		WBGene00011159	GO:0016021, GO:0006032, GO:0005975, GO:0004568, GO:0004553
ugt-14	UDP-GlucuronosylTransferase	3561.98	8469.23	2.37767	1.28698e-05	Low		WBGene00019233	GO:0040010, GO:0030259, GO:0030246, GO:0016758, GO:0016021, GO:0008152, GO:0005975
dsl-1	Delta/Serrate/Lag-2 domain	65.1657	154.823	2.37584	4.58642e-06	Low	dsl-1 encodes a secreted protein with a single DSL and EGF domain in series, resembling Delta/LAG-2; DSL-1, with APX-1 and LAG-2, is collectively required for LIN-12/Notch-mediated lateral signalling during postembryonic vulval development; DSL-1, when misexpressed by lag-2 sequences, can rescue the larval-lethal and anchor cell phenotypes of lag-2(q420ts); dsl-1(RNAi) animals have abnormal vulva…	WBGene00001103	GO:0042127, GO:0040020, GO:0016020, GO:0007154
ZK285.2		249.936	593.643	2.37518	0.000369342	Low		WBGene00013961	GO:0016021
W02A2.9		7834.71	18608.5	2.37513	2.73026e-07	Low		WBGene00044280	GO:0016021
abf-1	AntiBacterial Factor related	44.1367	104.828	2.37508	8.65193e-07	Low	The abf-1 gene encodes a homolog of the antibacterial factor ASABF from Ascaris suum; it is closely related to abf-2.	WBGene00000012
C03A3.2		1074.92	2552.92	2.37499	4.61242e-08	Low		WBGene00007267	GO:0016021
C03H12.1		2161.22	5132.8	2.37495	2.82872e-08	Low		WBGene00007284	GO:0016021
F02A9.4		1310.93	3112.83	2.37451	1.21947e-07	Low	F02A9.4 is orthologous to the human gene SIMILAR TO METHYLCROTONOYL-COENZYME A CARBOXYLASE 2 (BETA) (MCCC2; OMIM:210210), which when mutated leads to disease.	WBGene00008514	GO:0040010, GO:0040007, GO:0016874, GO:0009792, GO:0005737, GO:0002119
fic-1	FIC (bacterial Filamentation Induced by Cyclic AmP) domain protein	3950.32	9373.6	2.37287	6.60676e-08	Low		WBGene00014004
K08C7.6		2242.56	5320.68	2.3726	7.25083e-07	Low		WBGene00010648	GO:0016529
srx-42	Serpentine Receptor, class X	20.2918	48.1443	2.37259	9.21399e-06	Low		WBGene00005933	GO:0016021, GO:0007186
F53B6.7		91.1452	216.151	2.3715	1.81446e-05	Low	F53B6.7 encodes a member of the histidine phosphatase superfamily orthologous to Bombyx mori ecdysteroid phosphate phosphatase (EPP), human STS1 (OMIM:609201) and human UBASH3A (OMIM:605736); F53B6.7 lacks the consensus sequence for phosphatase activity, and thus is predicted to be catalytically inactive; F53B6.7 is paralogous to C. elegans C52E4.7, F09C12.8, F55A11.11, and T07F12.1; loss of F53B…	WBGene00009962
C15H9.3		43.4714	102.799	2.36475	2.36685e-07	Low		WBGene00015799	GO:0016021
nhr-133	Nuclear Hormone Receptor family	299.705	707.789	2.36162	3.01399e-08	Low		WBGene00003723	GO:0043565, GO:0043401, GO:0008270, GO:0006355, GO:0005634, GO:0003707, GO:0003700
AH10.4		145.696	343.981	2.36096	3.98789e-06	Low		WBGene00007085	GO:0040027
Y82E9BR.4		209.437	494.382	2.36052	3.78824e-07	Low		WBGene00022337
F46C5.6		2042.64	4818.32	2.35887	9.41955e-08	Low		WBGene00009781	GO:0019915, GO:0005515
Y71H2B.8		98.7523	232.944	2.35887	2.3527e-07	Low		WBGene00022197	GO:0019915
B0310.6		227.457	535.826	2.35573	9.65843e-06	Low		WBGene00015142	GO:0040011
R166.6		1008.99	2376.33	2.35516	1.19842e-07	Low		WBGene00014492
fbxa-24	F-box A protein	1095.47	2576.79	2.35222	1.28694e-07	Low		WBGene00018803
cpin-1	CyPIN (guanine aminohydrolase) homolog)	654.829	1539.47	2.35095	1.78244e-07	Low	cpin-1 is orthologous to a mammalian protein variously identified as guanine aminohydrolase (or guanine deaminase, or guanase), cypin, or p51-nedasin.	WBGene00000775	GO:0016787
atgp-2	Amino acid Transporter GlycoProtein subunit	130.463	306.49	2.34925	1.19108e-07	Low	atgp-2 encodes an amino acid transporter glycoprotein subunit; when co-expressed in Xenopus oocytes with either the AAT-1 or AAT-3 catalytic subunit, ATGP-2 facilitates amino acid uptake and exchange, showing a relatively high affinity for small and some large neutral amino acids; when co-expressed with AAT-9, ATGP-2 is able to enhance the activity of this catalytic subunit; ATGP-2 can covalently…	WBGene00000225	GO:0043169, GO:0016021, GO:0005975, GO:0005886, GO:0003824
C24H10.4		19.6436	46.1391	2.34881	4.1292e-06	Low		WBGene00016070
W06A11.4		138.493	325.193	2.34808	3.52988e-06	Low		WBGene00021055
T02B11.6		3042.71	7143.55	2.34776	4.52696e-08	Low		WBGene00020157	GO:0055085, GO:0016021
fbxa-37	F-box A protein	355.677	834.715	2.34683	4.80212e-07	Low	This gene encodes a protein containing an F-box, a motif predicted to mediate protein-protein interactions either with homologs of yeast Skp-1p or with other proteins; this gene's encoded protein also contains an FTH/DUF38 motif, which may also mediate protein-protein interaction.	WBGene00013845	GO:0005515
F47B7.2		1876.5	4400.33	2.34497	1.20588e-07	Low		WBGene00018533	GO:0055114, GO:0045454, GO:0040017, GO:0040011, GO:0040010, GO:0016972, GO:0016021
Y22D7AL.15		20813.3	48783.4	2.34386	6.27714e-07	Low		WBGene00021253	GO:0016021
lnp-1	LuNaPark (membrane protein) homolog	2521.55	5910.08	2.34383	1.6726e-06	Low	lnp-1 encodes a highly conserved protein of unknown function, orthologous to human LUNAPARK/KIAA1715 (OMIM:610236), that is required for normally short body length, normal locomotion, fat content, acetylcholine neurotransmission, localization of RAB-3 and SNB-1, and sensitivity to aldicarb; LNP-1 is expressed in muscles, hypodermal cells, and neurons; within neurons, LNP-1 is localized to cell bo…	WBGene00015492	GO:0050803, GO:0048489, GO:0046662, GO:0043025, GO:0043005, GO:0040015, GO:0019915, GO:0016021, GO:0008021, GO:0007626, GO:0005624
srh-271	Serpentine Receptor, class H	98.6344	231.181	2.34382	3.07647e-07	Low		WBGene00005477	GO:0016021
sru-30	Serpentine Receptor, class U	62.4255	146.264	2.34301	6.08315e-07	Low		WBGene00005693	GO:0016021
C02G6.3		49.9561	116.977	2.34159	8.27998e-07	Low		WBGene00044803	GO:0016021
mmaa-1	MethylMalonic Aciduria type A protein	2800.78	6554.87	2.34037	6.35324e-08	Low		WBGene00020169	GO:0009792
ugt-2	UDP-GlucuronosylTransferase	127.652	298.751	2.34035	1.73898e-05	Low		WBGene00007073	GO:0030259, GO:0030246, GO:0016758, GO:0016021, GO:0008152, GO:0005975
paf-2	PAF-acetylhydrolase	1808.22	4230.03	2.33934	5.69642e-06	Low	paf-2 encodes one of two C. elegans homologs of mammalian Type II platelet-activating factor-acetylhydrolase (PAF-AH); paf-2 activity is essential for embryonic morphogenesis, specifically for the proper organization, alignment, and adhesion of hypodermal cells during embryonic enclosure; a paf-2::GFP reporter fusion is expressed in hypodermal cells and in the intestine, beginning of embryonic el…	WBGene00003907	GO:0047746, GO:0016787, GO:0016042, GO:0010172, GO:0009792, GO:0003847, GO:0002119, GO:0000003
M70.2		26.9421	63.0163	2.33895	1.75372e-06	Low		WBGene00019784	GO:0016021
F09E5.12		163.481	382.146	2.33756	1.8029e-05	Low		WBGene00017290
T01D1.3		649.458	1517.5	2.33656	8.48877e-07	Low		WBGene00020148
F40F12.9		69.7696	162.984	2.33603	3.84926e-08	Low		WBGene00043995	GO:0016021, GO:0008270, GO:0003676
cyp-29A4	CYtochrome P450 family	18.5827	43.3963	2.3353	1.02418e-05	Low		WBGene00007140	GO:0055114, GO:0020037, GO:0016705, GO:0016021, GO:0009055, GO:0005506, GO:0004497
fbxb-15	F-box B protein	29.8592	69.7152	2.3348	0.000218343	Low		WBGene00022557
F47G9.6		19.6526	45.8716	2.33412	0.000106057	Low		WBGene00009833
cyk-3	CYtoKinesis defect	1551.06	3616.89	2.33188	4.89928e-07	Low	cyk-3 encodes a functional ubiquitin C-terminal hydrolase required for embryonic viability and for cellular osmotic regulation; osmotic regulation defects in mutants contribute at least partially to cytokinesis defects in mutant embryos.	WBGene00000874	GO:0009792, GO:0006511, GO:0005509, GO:0004221
acs-3	fatty Acid CoA Synthetase family	3776.77	8805.99	2.33162	8.13916e-08	Low		WBGene00020343	GO:0009792, GO:0008152, GO:0003824
srab-14	Serpentine Receptor, class AB (class A-like)	212.211	494.659	2.33097	7.58845e-07	Low		WBGene00019999	GO:0016021, GO:0007606, GO:0007186, GO:0004888
ncs-6	Neuronal Calcium Sensor family	460.466	1072.73	2.32965	1.87305e-06	Low		WBGene00021116	GO:0009792
Y44A6D.1		31.8304	74.0321	2.32583	1.38559e-05	Low		WBGene00012852
rab-8	RAB family	1956.54	4550.56	2.32582	1.95126e-07	Low	rab-8 encodes a rab related protein of the Ras GTPase superfamily that affects ovarian morphology and function, thereby affecting fertility; acts downstream of let-60 with respect to vulval development based on genetic analysis.	WBGene00004272	GO:0071688, GO:0048477, GO:0040039, GO:0030538, GO:0016020, GO:0015031, GO:0010008, GO:0009792, GO:0009306, GO:0007264, GO:0007165, GO:0006915, GO:0006913, GO:0006886, GO:0006184, GO:0005886, GO:0005737, GO:0005634, GO:0005622, GO:0005525, GO:0005515, GO:0003924, GO:0000003
mec-9	MEChanosensory abnormality	263.01	611.222	2.32395	1.86415e-07	Low	mec-9 encodes a predicted extracellular protein containing six EGF-like repeats,five Kunitz-type protease inhibitor domains, and a glutamic acid-rich region possibly involved in protein-protein interactions; mec-9 encodes two proteins, only one of which, MEC-9L, appears to be required for normal mechanosensory response to gentle touch and proper functioning of the touch receptor neurons; mec-9 in…	WBGene00003173	GO:0009612, GO:0007638, GO:0005576, GO:0005515, GO:0005509, GO:0004867
ogt-1	O-linked GlcNAc Transferase	4358.51	10126.4	2.32336	6.59373e-07	Low	ogt-1 encodes an ortholog of O-linked N-acetylglucosamine (O-GlcNAc) transferase (OGT; OMIM:300255) with 12 N-terminal tetratricopeptide (TPR) domains (generally thought to enable protein-protein interactions) and a C-terminal putative catalytic domain; although loss of ogt-1 activity has no effect on overall viability or fertility, ogt-1 mutations result in alterations in macronutrient storage a…	WBGene00003858	GO:0048471, GO:0040024, GO:0019915, GO:0016262, GO:0006493, GO:0006470, GO:0006112, GO:0006048, GO:0005977, GO:0005634, GO:0005515, GO:0004722, GO:0000003
F42H10.6		2922.07	6787.22	2.32274	2.1133e-07	Low		WBGene00018370
F47B10.9		970.75	2251.53	2.31937	2.74532e-06	Low		WBGene00009820	GO:0005515
lbp-5	Lipid Binding Protein	3120.48	7236.3	2.31897	4.50248e-06	Low	lbp-5 encodes a predicted intracellular fatty acid binding protein (iFABP) that is most similar to the vertebrate muscle and heart FABPs; by homology, LBP-5 is predicted to function as an intracellular transporter for small hydrophobic molecules such as lipids and steroid hormones; loss of lbp-5 activity via large-scale RNAi screens indicates that, in C. elegans, LBP-5 is required for movement.	WBGene00002257	GO:0048471, GO:0040011, GO:0008289, GO:0006810, GO:0005634, GO:0005504, GO:0005215
K11G9.5		2533.31	5873.41	2.31847	2.76838e-08	Low		WBGene00019655	GO:0055085, GO:0016021
srh-74	Serpentine Receptor, class H	38.9273	90.235	2.31804	1.8138e-06	Low		WBGene00005295	GO:0016021
nhr-214	Nuclear Hormone Receptor family	27.4505	63.6213	2.31767	3.77698e-06	Low		WBGene00011566	GO:0043401, GO:0006355, GO:0005634, GO:0003707, GO:0003700
C54C8.8		74.6859	172.993	2.31627	4.80366e-06	Low		WBGene00014714
F32A5.4		38571.5	89334.8	2.31608	1.19355e-07	Low		WBGene00017970
F15H9.7		14.151	32.759	2.31495	1.73672e-05	Low		WBGene00077535
acp-1	ACid Phosphatase family	139.62	323.127	2.31433	4.0528e-07	Low		WBGene00022770	GO:0016021, GO:0003993
H08J19.1		91.1576	210.936	2.31396	0.000219911	Low		WBGene00010372
F58H1.3		5144.91	11902.5	2.31346	1.50419e-07	Low		WBGene00010286	GO:0008967, GO:0008152
C37C3.1		1228.02	2839.36	2.31214	7.7149e-07	Low		WBGene00016495
Y59A8B.24		27.5897	63.7829	2.31183	0.000119256	Low		WBGene00013356
dnj-18	DNaJ domain (prokaryotic heat shock protein)	2359.17	5453.66	2.31169	1.27334e-06	Low	This gene encodes a protein containing a DnaJ ('J') domain.	WBGene00001036	GO:0051082, GO:0031072, GO:0016021, GO:0009792, GO:0006457
cct-4	Chaperonin Containing TCP-1	47535.3	109666	2.30704	1.83828e-07	Low	cct-4 encodes a putative delta subunit of the eukaryotic cytosolic ('T complex') chaperonin, orthologous to human CCT4 (OMIM:605142); CCT-4 represses SKN-1-dependent transcription of gst-4; CCT-4 is expressed in pharynx, pharyngeal gland cells, intestine, renal gland cells, and neurons; CCT-4 is expressed in touch receptor neurons in a MEC-3-dependent fashion.	WBGene00000379	GO:0051082, GO:0044267, GO:0042026, GO:0040032, GO:0040007, GO:0010171, GO:0009792, GO:0008340, GO:0006915, GO:0006898, GO:0006457, GO:0005737, GO:0005524, GO:0002119, GO:0002009, GO:0000003
F49H6.12		56.8368	131.058	2.30586	5.63875e-05	Low		WBGene00009913
T20B12.7		9798.54	22592	2.30565	8.21524e-08	Low		WBGene00020604	GO:0040010, GO:0040007, GO:0009792, GO:0007276, GO:0006898, GO:0002119, GO:0000003
C02C2.4		50.3901	116.119	2.30441	3.13636e-06	Low		WBGene00015333	GO:0055085, GO:0016021
T12G3.6		770.006	1774.36	2.30434	0.000194381	Low		WBGene00011741
atg-10	AuTophaGy (yeast Atg homolog)	716.221	1650.32	2.30421	2.43048e-07	Low		WBGene00008427	GO:0006914, GO:0000003
F44A2.7		33.5722	77.3234	2.3032	4.68088e-05	Low		WBGene00018406
R02D5.7		701.151	1613.49	2.3012	3.31446e-06	Low		WBGene00010980	GO:0016021
dhs-3	DeHydrogenases, Short chain	3659.75	8415.41	2.29945	1.24224e-07	Low	dhs-3 encodes a member of the short-chain dehydrogenases/reductases family (SDR) predicted to be mitochondrial.	WBGene00000967	GO:0033555, GO:0016491, GO:0016021, GO:0009792, GO:0008152
F38E11.9		640.019	1470.88	2.29818	1.81142e-07	Low		WBGene00009544
ZC132.9		60.0112	137.837	2.29685	4.85293e-06	Low		WBGene00022527	GO:0016021
cct-7	Chaperonin Containing TCP-1	5119.65	11754.2	2.29589	1.81572e-07	Low	cct-7 encodes a putative eta subunit of the eukaryotic cytosolic ('T complex') chaperonin, orthologous to human CCT7 (OMIM:605140); CCT-7 is expressed in most, if not all, tissues; in mass RNAi assays, CCT-7 is required for normal transgene repression and subcellular localization, embryonic and larval viability, fertility, vulval development, and normal locomotion.	WBGene00020391	GO:0051082, GO:0044267, GO:0042026, GO:0040035, GO:0040011, GO:0040007, GO:0009792, GO:0006915, GO:0006898, GO:0006457, GO:0005737, GO:0005524, GO:0002119, GO:0000003
Y61B8B.2		169.043	388.079	2.29574	1.14094e-06	Low		WBGene00013372
hgo-1	HomoGentisate Oxidase	2184.88	5014.49	2.29509	3.27151e-07	Low	hgo-1 encodes a putative homogentisate 1,2-dioxygenase, orthologous to human HGD (OMIM:607474, mutated in alkaptonuria), that is required for normal resistance to hypertonic stress; HGO-1 is expressed in larval and adult hypodermis and intestine, and in larval pharynx; HGO-1 is required for the tyrosinemic phenotype of K10C2.4(RNAi) animals.	WBGene00001843	GO:0071688, GO:0055120, GO:0055114, GO:0006570, GO:0006559, GO:0005737, GO:0004411
rab-14	RAB family	777.33	1783.97	2.295	1.13702e-07	Low	rab-14 encodes a member of the Rab GTPase family; rab-14 activity is required in engulfing cells for regulation of phagosome maturation during apoptotic cell degradation, particularly for the steps of lysosome recruitment to phagosomes and phagosome acidification; rab-14 functions redundantly with unc-108, downstream of rab-5, and upstream of rab-7 to regulate apoptotic cell clearance; a RAB-14::…	WBGene00004276	GO:0090390, GO:0090387, GO:0045335, GO:0016020, GO:0015031, GO:0007264, GO:0007165, GO:0006913, GO:0006886, GO:0006184, GO:0005802, GO:0005769, GO:0005737, GO:0005634, GO:0005622, GO:0005525, GO:0003924
F48C1.11		66.484	152.543	2.29443	9.40624e-05	Low		WBGene00195179
C25A1.12		686.333	1573.87	2.29315	4.87411e-07	Low		WBGene00007711
F10G8.2		435.875	999.006	2.29195	6.20257e-06	Low		WBGene00008662
C18G1.1		294.137	673.8	2.29077	2.73665e-07	Low		WBGene00015980	GO:0016021
str-163	Seven TM Receptor	136.559	312.664	2.28959	2.64629e-06	Low		WBGene00006208	GO:0016021
aagr-3	Acid Alpha Glucosidase Relate	9021.69	20654	2.28938	5.20649e-07	Low		WBGene00009583	GO:0040007, GO:0009792, GO:0005980, GO:0005975, GO:0005764, GO:0004558, GO:0004553, GO:0002119
ttr-30	TransThyretin-Related family domain	2232.97	5110.29	2.28857	5.57426e-08	Low		WBGene00020335	GO:0016021, GO:0005615
T25B6.3		28.7019	65.6736	2.28813	0.000101216	Low		WBGene00020789
sul-3	SULfatase domain protein	453.656	1037.99	2.28805	2.58616e-06	Low	sul-3 is orthologous to the human gene ARYLSULFATASE B (ARSB; OMIM:253200), which when mutated leads to mucopolysaccharidosis type VI.	WBGene00006310	GO:0008484, GO:0008152, GO:0003824
F35E8.2		153.642	351.321	2.28662	5.70334e-06	Low		WBGene00009418
rbm-28	RNA Binding Motif protein homolog	361.253	824.3	2.28178	1.65371e-05	Low		WBGene00011043	GO:0040035, GO:0040026, GO:0040010, GO:0040007, GO:0030170, GO:0009792, GO:0009058, GO:0006898, GO:0003824, GO:0003676, GO:0002119, GO:0000003
M01B2.13		676.589	1543.68	2.28157	7.03856e-07	Low		WBGene00045338
C17H12.10		1302.67	2972.04	2.28149	1.66596e-07	Low		WBGene00015935	GO:0016021
anmt-1	Amine N-MethylTransferase	336.216	767.003	2.28128	2.2467e-06	Low		WBGene00015124	GO:0055120, GO:0008168, GO:0005863
lbp-2	Lipid Binding Protein	11417.4	26042.1	2.28092	2.64966e-07	Low	lbp-2 encodes a homolog of the novel fatty acid binding protein, As-p18, found in the parasitic nematode Ascaris suum; As-p18 is a member of a family of small intracellular fatty acid binding proteins (iFABPs); the expression pattern of lpb-2 is consistent with it being secreted into the perienteric fluid where it may play a role in lipid transport beween the intestine and body wall; a lbp-2 prom…	WBGene00002254	GO:0008289, GO:0006810, GO:0005215
E04F6.4		607.434	1385	2.28009	1.06802e-06	Low		WBGene00017124	GO:0040035, GO:0040007, GO:0016021, GO:0009792, GO:0008152, GO:0003824, GO:0002119, GO:0000003
sesn-1	SEStriN (peroxiredoxin reductase) homolog	783.071	1785.34	2.27992	1.13307e-07	Low	sesn-1 encodes an ortholog of human sestrins (SESN1, OMIM:606103; SESN2, OMIM:607767; and SESN3, OMIM:607768), a family of p53-regulated proteins required to regenerate peroxiredoxins; like its human orthologs, SESN-1 contains a a predicted redox-active domain homologous to bacterial AhpD.	WBGene00022279	GO:0007050, GO:0005634
C14A6.2		945.13	2154.56	2.27964	1.11261e-06	Low		WBGene00007566
M162.5		1187.53	2706.41	2.27901	2.16581e-06	Low		WBGene00010931	GO:0055085, GO:0016021
Y39F10A.1		536.818	1223.1	2.27843	1.28532e-06	Low		WBGene00021452
F44B9.5		3552.4	8089.92	2.27731	1.67325e-07	Low		WBGene00018408	GO:0016746, GO:0016021, GO:0008152, GO:0005515
ceh-99	C. Elegans Homeobox	123.273	280.519	2.2756	2.7032e-06	Low		WBGene00044032	GO:0043565, GO:0006355, GO:0003700
F41C3.2		159.042	361.379	2.27222	1.52736e-06	Low		WBGene00018268	GO:0055085, GO:0016021
Y79H2A.12		61.0357	138.673	2.272	1.50361e-05	Low		WBGene00043997	GO:0016021
F58E6.6		29.6195	67.2589	2.27077	4.36403e-05	Low		WBGene00010255	GO:0016021
srab-15	Serpentine Receptor, class AB (class A-like)	91.2526	207.203	2.27065	1.67666e-06	Low		WBGene00020059
B0041.5		1815.78	4122.99	2.27064	2.26462e-06	Low	B0041.5 encodes a predicted transmembrane transporter that displays similarity to members of the F5 subfamily of solute carrier family 35 (SLC35F5) proteins that function as nucleotide sugar transporters; loss of B0041.5 activity via RNAi results in decreased intestinal dipeptide uptake and a slight reduction in fat droplet diameter compared to control animals; loss of B0041.5 activity has also b…	WBGene00015009	GO:0090087, GO:0019915, GO:0016021, GO:0010883, GO:0007413, GO:0007411
Y71A12C.2		131.228	297.913	2.2702	1.99095e-06	Low		WBGene00013513	GO:0016021
lip-1	Lateral-signal-Induced Phosphatase	23.5718	53.5088	2.27004	0.000269842	Low	lip-1 encodes a mitogen-activated protein (MAP) kinase phosphatase homologous to the vertebrate dual specificity phosphatase MKP-3; during development, LIP-1 negatively regulates MAP kinase activity to control the extent of germline proliferation and oocyte meiotic cell cycle progression; lip-1 activity is also required redundantly with dep-1 to negatively regulate MAPK signaling during vulval in…	WBGene00003043	GO:0051447, GO:0048599, GO:0046580, GO:0043407, GO:0042659, GO:0040028, GO:0017017, GO:0009792, GO:0008138, GO:0007281, GO:0007219, GO:0006470, GO:0005886, GO:0005515
C45B11.2		28.4719	64.5849	2.26838	0.000188803	Low		WBGene00008105
C49C8.2		387.224	878.072	2.26761	2.58614e-07	Low		WBGene00016766	GO:0016021
srj-7	Serpentine Receptor, class J	53.8762	122.113	2.26655	5.96779e-06	Low		WBGene00005595	GO:0016021
ooc-3	abnormal OOCyte formation	859.69	1947.79	2.26569	1.67564e-06	Low	ooc-3 encodes a nematode-specific protein with a predicted signal sequence, four predicted transmembrane domains, and two putative PEST sequences; OOC-3 localizes to the endoplasmic reticulum (ER), and is maternally required for correct localization of PAR-2 and PAR-3 in the P1 blastomere of the two-cell stage embryo; specifically, OOC-3 is required for restricting PAR-3 to the anterior cortex of…	WBGene00003868	GO:0051056, GO:0016021, GO:0009792, GO:0008105, GO:0008104, GO:0007163, GO:0005783, GO:0005622, GO:0005096, GO:0003674, GO:0000132
Y71H2AM.1		8800.75	19932.6	2.26488	3.31715e-07	Low		WBGene00022166	GO:0008340
F46B3.7		258.461	585.201	2.26417	1.37112e-07	Low		WBGene00009760
M03C11.1		3023.41	6845.12	2.26404	1.54367e-07	Low		WBGene00010838	GO:0006468, GO:0005524, GO:0004713, GO:0004674, GO:0004672
hrg-6	Heme Responsive Gene	803.605	1818.52	2.26296	2.1622e-07	Low	hrg-6 encodes a nematode-specific transmembrane protein that is paralogous to the heme transporters, HRG-1 and HRG-4; hrg-6 expression is constitutive, and does not appear to be regulated by varying heme concentrations	WBGene00009495	GO:0016021
B0563.9		712.003	1610.71	2.26222	6.98416e-08	Low		WBGene00044687
nhr-191	Nuclear Hormone Receptor family	23.4969	53.1285	2.26109	2.36247e-05	Low		WBGene00010112
F46F5.16		56.3197	127.204	2.2586	0.000192871	Low		WBGene00018507	GO:0016021
Y113G7A.16		8149.04	18390.3	2.25674	2.16048e-06	Low		WBGene00013753
clec-6	C-type LECtin	40.6488	91.7236	2.25649	0.000110621	Low		WBGene00016451	GO:0030246, GO:0016021
CD4.11		15.5527	35.0915	2.25629	1.47186e-05	Low		WBGene00044542
srr-5	Serpentine Receptor, class R	46.8049	105.601	2.2562	2.5356e-06	Low		WBGene00005656	GO:0016021
cyp-34A5	CYtochrome P450 family	1517.75	3423.61	2.25572	1.21648e-07	Low		WBGene00015040	GO:0055114, GO:0020037, GO:0016705, GO:0009055, GO:0005506, GO:0004497
srr-7	Serpentine Receptor, class R	16.5341	37.2963	2.25572	2.96296e-05	Low		WBGene00005658	GO:0016021
R08H2.10		133.132	300.285	2.25555	1.22865e-07	Low		WBGene00011151	GO:0016021, GO:0005198
bra-1	BMP Receptor Associated protein family	319.004	719.361	2.25502	2.21076e-06	Low	The bra-1 gene encodes a homolog of the human BMP receptor-associated molecule (BRAM1) that negatively regulates the DAF-1/DAF-7/DAF-14 TGF-beta signalling pathway.	WBGene00000262	GO:0030512, GO:0030425, GO:0030424, GO:0008270, GO:0005102
srz-32	Serpentine Receptor, class Z	16.1176	36.3441	2.25493	0.000639093	Low		WBGene00021033	GO:0016021
Y105C5A.8		23535.3	53059.2	2.25446	3.82018e-07	Low		WBGene00013633
sru-37	Serpentine Receptor, class U	27.7508	62.5526	2.25408	4.76584e-06	Low		WBGene00005700	GO:0016021
M01G12.8		801.322	1806.22	2.25405	6.58907e-06	Low		WBGene00014806
rpn-8	proteasome Regulatory Particle, Non-ATPase-like	5710.21	12867.3	2.25339	1.17511e-05	Low		WBGene00004464	GO:0040007, GO:0009792, GO:0008340, GO:0005515, GO:0002119, GO:0000003
Y38E10A.8		39.587	89.125	2.25137	7.88732e-06	Low		WBGene00012586	GO:0006468, GO:0005524, GO:0004713, GO:0004672
K11G12.6		1132.25	2548.64	2.25095	8.29139e-07	Low		WBGene00019657	GO:0016021
F23D12.9		201.622	453.751	2.25051	5.17189e-06	Low		WBGene00044217
ZC132.8		25.2996	56.934	2.25039	3.93511e-06	Low		WBGene00022526	GO:0016021
ttr-54	TransThyretin-Related family domain	1786.19	4018.93	2.24999	4.25013e-07	Low		WBGene00011774	GO:0005615
F56H9.2		80057.3	180013	2.24856	5.43483e-08	Low		WBGene00010174	GO:0016021
dhs-22	DeHydrogenases, Short chain	7794.25	17520.7	2.2479	4.28292e-08	Low	dhs-22 encodes a short-chain dehydrogenase predicted to be mitochondrial.	WBGene00000985	GO:0050662, GO:0044237, GO:0016491, GO:0016021, GO:0008152, GO:0003824
best-16	BESTrophin (chloride channel) homolog	60.8223	136.713	2.24774	7.33733e-06	Low		WBGene00020046	GO:0016021
Y51A2A.4		6572.81	14766.3	2.24658	1.61701e-06	Low		WBGene00013060	GO:0048477, GO:0009792, GO:0006915, GO:0000003
B0238.12		10593.4	23784.1	2.24518	2.62307e-06	Low	B0238.12 encodes a putative secreted TIL-domain protease inhibitor paralogous to SWM-1, ISL-1, and the products of 11 other C. elegans genes; B0238.12 and its relatives are collectively similar to other TIL-domain protease inhibitors from nematodes, insects, and vertebrates; B0238.12 has no obvious function in mass RNAi assays.	WBGene00015076
srh-109	Serpentine Receptor, class H	24.4533	54.8759	2.24411	1.18626e-05	Low		WBGene00005328	GO:0016021
cyn-2	CYclophyliN	665.905	1493.58	2.24294	1.50811e-05	Low	cyn-2 is a predicted member of the cytosolic Cyclosporin A-binding cyclophilin family that is functional when expressed in E. coli.	WBGene00000878	GO:0006457, GO:0003755
lact-9	beta-LACTamase domain containing	313.542	703.105	2.24246	2.84203e-06	Low	lact-9 encodes a beta-lactamase domain-containing protein; loss of lact-9 activity via RNAi results in embryonic and larval lethality.	WBGene00012890	GO:0040007, GO:0031177, GO:0009792, GO:0002119
F10F2.2		8947.84	20045.7	2.24028	3.31124e-07	Low		WBGene00008654	GO:0040010, GO:0006189, GO:0004642, GO:0003824
C02D5.4		6400.2	14335.7	2.23988	5.97563e-06	Low		WBGene00043097	GO:0008152, GO:0005737, GO:0005515, GO:0004364
ndx-1	NuDiX family	864.745	1936.84	2.23977	8.6129e-07	Low	The ndx-1 gene encodes a NUDIX hydrolase.	WBGene00003578	GO:0016787, GO:0016529
F57B1.6		398.663	892.435	2.23857	3.47117e-07	Low		WBGene00010189	GO:0016021
cyp-42A1	CYtochrome P450 family	275.519	616.655	2.23815	1.85913e-07	Low		WBGene00013585	GO:0055114, GO:0040018, GO:0040011, GO:0040007, GO:0020037, GO:0016705, GO:0016021, GO:0010171, GO:0009792, GO:0009055, GO:0008340, GO:0005506, GO:0004497, GO:0002119, GO:0000003
pitr-3	PIT (mammalian phosphate transporter) Related	1285.84	2875.99	2.23666	1.26418e-06	Low		WBGene00015055	GO:0016021, GO:0016020, GO:0006817, GO:0005315
mec-18	MEChanosensory abnormality	303.131	677.965	2.23654	1.977e-07	Low	mec-18 encodes a protein similar to firefly luciferase and plant protein 4-coumarate coA ligase; mec-18 is involved in sensory mechanotransduction; genetic interactions with other mec genes suggest that mec-18 may be involved in negative regulation of the degenerin channel in the touch receptor neurons; mec-18 is expressed exclusively in the touch cells.	WBGene00003179	GO:0050976, GO:0016405, GO:0016021, GO:0008152, GO:0005623, GO:0003824
ZK892.6		21.7355	48.6076	2.23632	6.13467e-06	Low		WBGene00014130
frk-1	Fer oncogene Related Kinase	525.823	1175.66	2.23584	4.85303e-07	Low	frk-1 encodes a non-receptor tyrosine kinase orthologous to the human proto-oncogene Fer; frk-1 is an essential gene required early for embryonic cell proliferation and later in embryonic epidermal cells for enclosure, morphogenesis and late stages of differentiation; FRK-1's role in embryonic development is independent of its kinase domain, and when expressed in cultured mammalian cells, FRK-1 d…	WBGene00001487	GO:0046777, GO:0045604, GO:0032880, GO:0019915, GO:0016337, GO:0010172, GO:0009792, GO:0009790, GO:0008284, GO:0008013, GO:0006468, GO:0005911, GO:0005886, GO:0005737, GO:0005634, GO:0005524, GO:0005515, GO:0004713, GO:0004672
ttr-15	TransThyretin-Related family domain	38229.3	85450.8	2.23522	7.24154e-07	Low		WBGene00011561	GO:0005615
fbxa-97	F-box A protein	87.2345	194.933	2.23458	1.56882e-06	Low		WBGene00007667
vps-53	related to yeast Vacuolar Protein Sorting factor	1337.44	2988.07	2.23417	1.56151e-07	Low	vps-53 encodes the C. elegans ortholog of the yeast Vps53p GARP (Golgi associated retrograde protein) complex subunit; in C. elegans, VPS-53 forms a GARP complex with VPS-51, VPS-52, and VPS-54; vps-53 is ubiquitously expressed, with particularly strong expression seen in neurons.	WBGene00011502	GO:0040015, GO:0000938
B0507.2		2314.74	5165.31	2.23149	5.41431e-08	Low		WBGene00015219
srj-13	Serpentine Receptor, class J	96.8951	216.167	2.23094	1.05507e-06	Low		WBGene00005601	GO:0016021
srw-28	Serpentine Receptor, class W	132.629	295.854	2.23068	9.96007e-08	Low		WBGene00005775
F32A7.8		21.913	48.7903	2.22655	0.000216223	Low		WBGene00044245	GO:0016021
lst-3	Lateral Signaling Target	2421.17	5390.1	2.22623	1.04415e-07	Low		WBGene00003085	GO:0040027, GO:0040017, GO:0040011, GO:0040010, GO:0031581, GO:0016021, GO:0006915, GO:0003676
paqr-1	Progestin and AdipoQ Receptor family	4290.89	9542.12	2.22381	7.83187e-06	Low		WBGene00016610	GO:0016021, GO:0007165, GO:0006355
K08E7.10		57.0136	126.726	2.22272	3.521e-06	Low		WBGene00044907
pck-2	Phosphoenolypyruvate CarboxyKinase	83345.3	185238	2.22253	1.17702e-07	Low	R11A5.4 is one of three C. elegans genes that encode proteins with similarity to phosphoenolpyruvate carboxykinase (PEPCK); by similarity, the products of R11A5.4 are predicted to function in gluconeogenesis.	WBGene00011232	GO:0006094, GO:0005525, GO:0004613, GO:0004611
H06O01.4		72.7929	161.684	2.22115	2.29933e-06	Low		WBGene00010371
C25F9.9		59.4716	132.033	2.2201	1.41027e-05	Low		WBGene00007728
str-93	Seven TM Receptor	22.3162	49.5265	2.2193	1.63982e-05	Low		WBGene00006151	GO:0016021
grl-3	GRound-Like (grd related)	682.762	1515.18	2.2192	0.000562656	Low	grl-3 encodes a hedgehog-like protein, with an N-terminal signal sequence, a central low-complexity region, and a C-terminal Ground-like (Grl) domain; GRL-3 is expressed in intestine, larval renal gland cells, and larval neurons; the Grl domain is predicted to form a cysteine-crosslinked protein involved in intercellular signalling, and it has subtle similarity to the N-terminal Hedge domain of H…	WBGene00001712
ZK430.7		6643.71	14736.3	2.21809	7.86861e-07	Low		WBGene00022742	GO:0040039, GO:0040035, GO:0040010, GO:0040007, GO:0009792, GO:0007276, GO:0006898, GO:0005515, GO:0002119, GO:0000003
pfd-5	PreFolDin (molecular chaperone)	10889.7	24150.8	2.21777	4.29023e-07	Low	pfd-5 encodes a putative prefoldin 5 subunit, orthologous to human PFDN5 (OMIM:604899), that is required for normal microtubule growth, embryonic and larval viability, fertility, vulval development, and locomotion; PFD-5 is expressed in most, if not all, tissues; pfd-5(RNAi) animals show sterile progeny, larval arrest or lethality, uncoordination, and abnormal body shapes, and pfd-5(RNAi) embryos…	WBGene00020112	GO:0051082, GO:0040035, GO:0040011, GO:0035046, GO:0016272, GO:0009792, GO:0006457, GO:0002119, GO:0000003
unc-7	UNCoordinated	332.613	736.953	2.21565	9.21215e-08	Low	unc-7 encodes an innexin required for gap junction formation in invertebrates; UNC-7 is also required for normal locomotion, egg-laying, inhibition of feeding by tapping, avermectin sensitivity, and ivermectin sensitivity, as well as for the antagonism of UNC-79 and UNC-80 activity by volatile anesthetics; unc-7 is genetically required, and transcribed in, neurons rather than muscle cells, from l…	WBGene00006747	GO:0043051, GO:0042221, GO:0040011, GO:0032589, GO:0018991, GO:0016264, GO:0016021, GO:0005921, GO:0005886, GO:0005243, GO:0003674
pfn-3	ProFiliN	1488.04	3296.93	2.21562	1.26945e-05	Low		WBGene00003991	GO:0055120, GO:0030036, GO:0015629, GO:0007010, GO:0003779
aco-2	ACOnitase	8081.02	17885.9	2.21332	3.39387e-07	Low	aco-2 encodes an aconitase homolog that is required for embryonic viability, fertility, locomotion, and vulval morphogenesis, and perhaps for normal lifespan.	WBGene00000041	GO:0051539, GO:0040035, GO:0040011, GO:0040007, GO:0016747, GO:0016246, GO:0009792, GO:0008340, GO:0008152, GO:0006099, GO:0003994, GO:0002119, GO:0000003
ugt-24	UDP-GlucuronosylTransferase	1940.12	4292.35	2.21242	1.84692e-07	Low		WBGene00016762	GO:0030259, GO:0030246, GO:0016758, GO:0016021, GO:0008152, GO:0005975
cct-6	Chaperonin Containing TCP-1	2840.5	6283.63	2.21215	1.26494e-06	Low	cct-6 encodes, by alternative splicing, two isoforms of a putative zeta subunit of the eukaryotic cytosolic ('T complex') chaperonin, orthologous to human CCT6A (OMIM:104613); CCT-6 represses SKN-1-dependent transcription of gst-4; CCT-6 is expressed in a few cells of pre-comma stage embryos; in mass RNAi assays, CCT-6 is required for normally short life span, and for normal transgene subcellular…	WBGene00000381	GO:0051082, GO:0044267, GO:0042026, GO:0040035, GO:0040011, GO:0040007, GO:0009792, GO:0008340, GO:0006915, GO:0006457, GO:0005737, GO:0005524, GO:0002119, GO:0000003
glb-11	GLoBin related	1778.44	3931.78	2.2108	4.67712e-07	Low	glb-11 encodes a globin; glb-11 transcription is higher in L3 and dauers than in young adults; glb-11 has no obvious function in mass RNAi assays; glb-11 expression is induced by anoxia in a HIF-1 dependent manner, although it is also paradoxically upregulated in a hif-1 mutant background.	WBGene00007981
C18F10.7		196.932	435.269	2.21025	3.46828e-07	Low		WBGene00015978	GO:0005515
ptr-20	PaTched Related family	1967.41	4347.32	2.20967	1.46472e-07	Low	ptr-20 encodes a nematode-specific member of the sterol sensing domain (SSD) proteins, distantly paralogous to Drosophila PATCHED (PTC) and human PTCH (OMIM:601309, mutated in basal cell nevus syndrome); PTR-20 is weakly required for normal molting from L3 to adult stages male tail development; PTR-20 is also required for normal adult alae formation, growth to full size, and locomotion.	WBGene00004234	GO:0045138, GO:0040018, GO:0040011, GO:0018996, GO:0016021, GO:0016020, GO:0008158
gst-2	Glutathione S-Transferase	452.656	1000.22	2.20966	3.68033e-07	Low		WBGene00001750	GO:0005515
F41F3.8		40.4081	89.256	2.20887	8.38486e-05	Low		WBGene00044533
dct-8	DAF-16/FOXO Controlled, germline Tumor affecting	731.984	1616.48	2.20835	5.75631e-05	Low		WBGene00044472	GO:0016021
cdr-7	CaDmium Responsive	47.6219	104.951	2.20383	3.90463e-06	Low		WBGene00010472
str-121	Seven TM Receptor	149.774	329.989	2.20325	1.48072e-07	Low		WBGene00006172	GO:0016021
dpl-1	vertebrate transcription factor DP-Like	3267.4	7197.23	2.20274	1.44931e-06	Low	dpl-1 encodes the C. elegans ortholog of mammalian DP, the E2F-heterodimerization partner; dpl-1 is a class B synMuv gene whose activity is required for oogenesis as well as embryonic asymmetry and vulval development; in addition, dpl-1 acts with a subset of class B synMuv genes and the MCD-1 zinc-finger protein to promote the killing process during programmed cell death; DPL-1 is a nuclear prote…	WBGene00001061	GO:0046580, GO:0045749, GO:0040035, GO:0040027, GO:0040011, GO:0016564, GO:0016481, GO:0012501, GO:0009792, GO:0006355, GO:0005667, GO:0005634, GO:0003700, GO:0000003
C06A5.1		40.0286	88.1641	2.20253	5.77163e-05	Low		WBGene00015499	GO:0040035, GO:0016246, GO:0010171, GO:0009795, GO:0009792, GO:0008340, GO:0006898, GO:0001703, GO:0000003
F53C11.4		1302.48	2864.84	2.19954	9.35278e-07	Low		WBGene00009974
mboa-7	Membrane Bound O-Acyl transferase, MBOAT	1358.71	2986.77	2.19823	6.74747e-07	Low	mboa-7 encodes a lysophosphatidylinositol (LPI)-specific acyltransferase which acts on the sn-2 hydroxyl of glycerol (sn-2 LPIAT); MBOA-7 is required in vivo for the incorporation of externally supplemented polyunsaturated fatty acids (PUFAs) into the sn-2 position of phosphatidylinositol (PI), as well as for most LPIAT activity in microsomes, progression through larval development, normal egg-la…	WBGene00008806	GO:0035264, GO:0018991, GO:0016021, GO:0008415, GO:0006661, GO:0005792, GO:0002119
magu-4	MAGUK family	2142.39	4709.11	2.19807	2.81032e-07	Low		WBGene00009678	GO:0005515
C46E1.3		49.2079	108.162	2.19807	1.97237e-06	Low		WBGene00008116	GO:0016817, GO:0016020, GO:0005525
W06H8.6		2550.41	5604.17	2.19736	3.21333e-07	Low		WBGene00021068
Y5F2A.3		15.9861	35.1032	2.19586	2.04807e-05	Low		WBGene00012384	GO:0006470, GO:0004725
npp-20	Nuclear Pore complex Protein	3435.18	7542.17	2.19557	1.08873e-06	Low		WBGene00003806	GO:0040011, GO:0040010, GO:0040007, GO:0032940, GO:0010171, GO:0009792, GO:0006997, GO:0006915, GO:0006898, GO:0005515, GO:0002119, GO:0000003
B0361.9		5009.06	10995.7	2.19516	1.28694e-07	Low		WBGene00015163
ttr-47	TransThyretin-Related family domain	6924.85	15195.5	2.19434	3.41727e-07	Low		WBGene00019203	GO:0040011, GO:0006810, GO:0005615, GO:0005576, GO:0005215
dmsr-11	DroMyoSuppressin Receptor related	24.7264	54.2306	2.19323	2.26856e-05	Low		WBGene00022605	GO:0016021, GO:0007186
srsx-21	Serpentine Receptor, class SX	27.5717	60.46	2.19283	1.51767e-06	Low		WBGene00011084	GO:0016021
C44B7.7		1133.27	2484.9	2.19267	6.21308e-08	Low		WBGene00016629	GO:0016021, GO:0006750, GO:0003839
F22F7.1		13125.6	28764.3	2.19147	1.68417e-07	Low		WBGene00017719	GO:0055114, GO:0016491, GO:0016021
T28C12.6		254.289	557.099	2.19081	4.59684e-07	Low		WBGene00020893	GO:0030414, GO:0005576
spp-10	SaPosin-like Protein family	20223.6	44241	2.18759	6.40177e-08	Low	spp-10 encodes two protein isoforms that are orthologous to the human gene PROSAPOSIN (PSAP; OMIM:176801, mutated in Gaucher disease and metachromatic leukodystrophy); SPP-10A and -10B are predicted to have 3 and 4 embedded saposin sequences, that are likely to be split into individual saposin peptides by proteolysis; in mammals, saposins activate the enzymes sphingomyelinphosphodiesterase and be…	WBGene00004995	GO:0006665, GO:0006629, GO:0005764
T10B5.7		2381.42	5209.42	2.18753	3.56957e-07	Low		WBGene00020393	GO:0006629, GO:0004806
ttyh-1	TweeTY transmembrane/cell surface protein Homolog	2798	6114.37	2.18526	4.35322e-07	Low		WBGene00009632	GO:0016021
T09A12.5		8808.75	19249	2.18521	1.67384e-06	Low		WBGene00020374	GO:0016021
E03H12.8		102.555	223.973	2.18394	5.88465e-07	Low		WBGene00023265
Y26D4A.14		13.0889	28.559	2.18192	2.63588e-05	Low		WBGene00012511
ikb-1	I Kappa B homolog	1749.91	3814.2	2.17965	4.92708e-05	Low	ikb-1 encodes an ortholog of human BCL3 (OMIM:109560) that physically interacts with the checkpoint protein MRT-2; ikb-1(nr2019) and ikb-1(nr2027) mutants display no obvious phenotype other than shortened lifespan; mutation of BCL3 is frequently associated with recurring translocations found in the neoplastic cells of patients with chronic lymphocytic leukemia, and has been implicated in cell cyc…	WBGene00002069	GO:0007165, GO:0005737, GO:0005515
str-262	Seven TM Receptor	68.2088	148.64	2.17919	3.81109e-05	Low		WBGene00006288	GO:0016021
F41E7.7		9356.35	20374.9	2.17765	4.29023e-07	Low		WBGene00009623	GO:0016021
cacn-1	CACtiN (Drosophila cactus interacting protein) homolog	830.694	1807.28	2.17563	4.02088e-07	Low	cacn-1 encodes an ortholog of Drosophila CACTIN and human C19orf29 that is required for normal distal tip cell migration, embryonic viability, fertility, locomotion, vulval morphogenesis, and normally rapid growth; like CACTIN, CACN-1 contains predicted coiled-coil domains, but otherwise lacks recognizable similarity to known proteins.	WBGene00012230	GO:0042127, GO:0040039, GO:0040035, GO:0040022, GO:0040020, GO:0040018, GO:0040015, GO:0040011, GO:0040007, GO:0018996, GO:0016477, GO:0009792, GO:0008406, GO:0007281, GO:0005737, GO:0005634, GO:0005515, GO:0002119, GO:0000003
sptl-3	Serine Palmitoyl Transferase famiLy	1016.29	2210.34	2.1749	2.77524e-05	Low		WBGene00011932	GO:0030170, GO:0016740, GO:0016021, GO:0009058, GO:0008152, GO:0000003
Y37H9A.5		9024.69	19622.1	2.17427	1.01425e-06	Low		WBGene00014871	GO:0040015, GO:0040010, GO:0009792
ceh-74	C. Elegans Homeobox	479.715	1042.39	2.17294	3.71687e-07	Low		WBGene00013876	GO:0043565, GO:0006355, GO:0003700
Y73C8C.12		19.4969	42.3589	2.1726	1.75367e-06	Low		WBGene00044524
C07G3.10		317.171	688.8	2.1717	1.08449e-05	Low		WBGene00015578	GO:0008289
tag-231	Temporarily Assigned Gene name	1476.06	3203.85	2.17054	9.34851e-07	Low		WBGene00044063	GO:0046854
srx-3	Serpentine Receptor, class X	110.403	239.617	2.17038	4.27798e-07	Low		WBGene00005894	GO:0016021, GO:0007186
ptr-21	PaTched Related family	40.1607	87.1442	2.16989	0.000121928	Low	ptr-21 encodes a nematode-specific member of the sterol sensing domain (SSD) proteins, distantly paralogous to Drosophila PATCHED (PTC) and human PTCH (OMIM:601309, mutated in basal cell nevus syndrome); PTR-21 is weakly required for normal molting from L4 to adult stages; PTR-21 is also required for normal growth to full size and locomotion.	WBGene00004235	GO:0040018, GO:0040011, GO:0018996, GO:0016021, GO:0016020, GO:0008158
ubc-14	UBiquitin Conjugating enzyme	6721.13	14581.9	2.16956	3.5168e-07	Low	ubc-14 encodes an E2 ubiquitin-conjugating enzyme; by homology, UBC-14 is predicted to function in the covalent attachment of ubiquitin molecules to protein substrates, via its association with an E3 ubiquitin-protein ligase; loss of ubc-14 activity via RNAi results in embryonic lethality at a stage after gastrulation but prior to muscle twitching, and in abnormal larval tail morphology.	WBGene00006709	GO:0016881, GO:0009792
W05F2.4		286.146	620.789	2.16948	1.7684e-06	Low		WBGene00021036	GO:0040035, GO:0040018, GO:0040007, GO:0002119, GO:0000003
twk-11	TWiK family of potassium channels	32.0047	69.4327	2.16945	4.46163e-07	Low	twk-11 encodes one of more than 40 TWK (two-P domain K+) potassium channels in C. elegans that contain two pore regions and four transmembrane domains; orthologous to C. briggsae CBG19123 with some similarity to Drosophila CG6004.	WBGene00006666	GO:0071805, GO:0016021, GO:0016020, GO:0005267
srd-29	Serpentine Receptor, class D (delta)	148.066	321.078	2.16848	1.32995e-05	Low		WBGene00005107	GO:0016021, GO:0009792
B0416.7		841.716	1823.57	2.16649	5.44951e-08	Low		WBGene00015182
nhr-22	Nuclear Hormone Receptor family	460.539	997.597	2.16615	3.05194e-07	Low		WBGene00003621	GO:0043565, GO:0043401, GO:0008270, GO:0006355, GO:0005634, GO:0003707, GO:0003700, GO:0003677
F21F8.11		300.969	651.923	2.16608	7.7149e-07	Low		WBGene00017681	GO:0055085, GO:0022857, GO:0016021
fbxb-70	F-box B protein	25.4708	55.1682	2.16594	3.06282e-05	Low		WBGene00014149
F29C6.1		1902.01	4116.3	2.16418	2.2589e-07	Low		WBGene00009243	GO:0000003
fbxa-27	F-box A protein	120.498	260.752	2.16395	9.6026e-07	Low		WBGene00022333
F47B8.10		60.8722	131.716	2.16381	2.78566e-05	Low	F47B8.10 is orthologous to the human gene GLUCOSE-6-PHOSPHATE TRANSPORTER 1 (G6PT1; OMIM:602671), which when mutated leads to type Ib glycogen storage disease.	WBGene00009811	GO:0055085, GO:0040010, GO:0016021
Y97E10AR.1		223.734	484.114	2.1638	4.16063e-07	Low		WBGene00022396	GO:0005515
his-72	HIStone	40794	88249	2.16328	1.35018e-07	Low	his-72 encodes an H3 histone required for embryonic viability.	WBGene00001946	GO:0040035, GO:0040017, GO:0040010, GO:0040007, GO:0009792, GO:0006334, GO:0005634, GO:0003677, GO:0002119, GO:0000786, GO:0000003
ZK856.16		2287.54	4943.72	2.16116	1.02865e-06	Low		WBGene00050936
flu-2	abnormal FLUorescence under UV illumination	1216.68	2629.09	2.16088	3.6874e-07	Low		WBGene00015802	GO:0030429, GO:0030170, GO:0019915, GO:0009435, GO:0008152, GO:0006569, GO:0005737
F11E6.11		760.457	1642.78	2.16026	5.74418e-06	Low		WBGene00023501	GO:0016021
F31D4.2		1057.24	2280.77	2.15729	1.86837e-07	Low		WBGene00009290
F59B1.4		44.0221	94.8912	2.15554	0.000160584	Low		WBGene00019098	GO:0016021, GO:0005524
Y44E3A.6		1181.55	2546.32	2.15507	1.67037e-07	Low		WBGene00021551	GO:0006508, GO:0004252
srj-4	Serpentine Receptor, class J	24.4248	52.6283	2.15471	1.02388e-05	Low		WBGene00005592	GO:0016021
miz-1	MIZ-type zinc finger putative transcription factor	1082.54	2332.24	2.15441	0.000513067	Low		WBGene00011259	GO:0002119
F56A8.5		4935.3	10623.9	2.15264	1.09865e-06	Low	This gene encodes a protein containing an F-box, a motif predicted to mediate protein-protein interactions either with homologs of yeast Skp-1p or with other proteins.	WBGene00010141
gcy-23	Guanylyl CYclase	202.952	436.834	2.1524	3.35637e-06	Low	gcy-23 encodes a receptor-type guanylyl cyclase that, along with gcy-8 and gcy-18, constitutes a subfamily of guanylyl cyclase genes in C. elegans; gcy-23 functions redundantly with gcy-8 and gcy-18, and upstream of tax-4, to regulate thermotaxis via the AFD thermosensory neurons, although of the three guanylyl cyclases required, genetic analyses suggest that GCY-18 is the primary guanylyl cyclas…	WBGene00001548	GO:0043679, GO:0040040, GO:0035556, GO:0016849, GO:0016021, GO:0009408, GO:0009190, GO:0007168, GO:0006468, GO:0005524, GO:0004713, GO:0004672, GO:0004383
Y75B8A.23		760.184	1635.12	2.15095	6.5976e-07	Low		WBGene00013556
C29F7.2		3155.69	6787.25	2.1508	1.40776e-06	Low		WBGene00007811	GO:0040010
sipa-1	SIPA (vertebrate Signal-Induced Proliferation-Associated) homolog	1208.79	2598.63	2.14978	4.47221e-07	Low	T27F2.2 encodes a homolog of human SIPA1/EHBP1L1 (OMIM:602180) and its paralogs.	WBGene00012100	GO:0051056, GO:0005622, GO:0005515, GO:0005096
haf-2	HAlF transporter (PGP related)	1950.9	4193.71	2.14963	4.29023e-07	Low	haf-2 encodes a predicted transmembrane protein of the ATP-binding cassette (ABC) transporter superfamily; by homology, HAF-2 is proposed to function in ATP-dependent transport of molecules across plasma and intracellular membranes.	WBGene00001812	GO:0071688, GO:0055085, GO:0042626, GO:0017111, GO:0016887, GO:0016246, GO:0016021, GO:0006810, GO:0005524, GO:0005215, GO:0000166
Y48G1C.8		1148.31	2468.2	2.14942	3.56874e-06	Low		WBGene00021681	GO:0040035, GO:0040011, GO:0040010, GO:0007413, GO:0000003
coq-4	COenzyme Q (ubiquinone) biosynthesis	2130.87	4579.73	2.14923	3.8867e-07	Low	coq-4 encodes an ortholog of S. cerevisiae COQ4; while COQ-4 is conserved between eukaryotes and bacteria, its biochemical function is unknown; by orthology, COQ-4 is predicted to peripherally associate with the matrix face of the mitochondrial inner membrane, in a complex with COQ-3 (and perhaps COQ-6), and to be required to maintain a steady-state level of CLK-1/COQ-7 protein; COQ-4 is required…	WBGene00000764	GO:0008340, GO:0006744
K07H8.12		347.114	745.906	2.14888	4.19398e-08	Low		WBGene00044509
F53A9.7		2311.51	4967.08	2.14885	4.61916e-07	Low		WBGene00018730
ZK353.9		3135.31	6736.87	2.14871	4.7145e-07	Low		WBGene00022704
ZK688.1		120.51	258.89	2.1483	5.08517e-06	Low		WBGene00022796
C26B2.2		360.954	775.068	2.14728	2.2589e-07	Low		WBGene00016125	GO:0008340
F21D5.4		854.601	1833.38	2.14531	4.69545e-07	Low		WBGene00009009
srbc-76	Serpentine Receptor, class BC (class B-like)	101.047	216.756	2.1451	6.9283e-07	Low		WBGene00010798	GO:0016021
Y69H2.3		3847.27	8250.6	2.14453	1.56328e-06	Low		WBGene00013481
T25F10.3		1372.3	2942.8	2.14443	2.52721e-07	Low		WBGene00020806	GO:0016021
srsx-2	Serpentine Receptor, class SX	249.617	535.176	2.14399	1.30186e-07	Low		WBGene00008982	GO:0016021
F42G8.8		734.179	1573.97	2.14385	1.70304e-07	Low		WBGene00018359	GO:0016787, GO:0008430
C55F2.1		1944.82	4167.02	2.14263	1.10365e-06	Low		WBGene00016957	GO:0006164, GO:0004643, GO:0003937, GO:0000003
str-108	Seven TM Receptor	63.966	136.988	2.14158	3.41834e-05	Low		WBGene00006160	GO:0019915, GO:0016021
srz-95	Serpentine Receptor, class Z	23.0708	49.3926	2.14092	0.000182603	Low		WBGene00013629	GO:0016021
T27C5.12		37.8923	81.1231	2.14089	8.91962e-06	Low		WBGene00044059	GO:0016021, GO:0008146
Y11D7A.16		20.0502	42.9171	2.14048	3.19735e-05	Low		WBGene00014863	GO:0040011, GO:0040002, GO:0010171, GO:0009792
pqn-51	Prion-like-(Q/N-rich)-domain-bearing protein	2416.34	5170.37	2.13975	9.81554e-08	Low	The protein product of this gene is predicted to contain a glutamine/asparagine (Q/N)-rich ('prion') domain, by the algorithm of Michelitsch and Weissman (as of the WS77 release of WormBase, i.e., in wormpep77).	WBGene00004136	GO:0009792, GO:0006367, GO:0005672
K10C8.4		130.969	280.16	2.13913	6.37513e-07	Low		WBGene00010737	GO:0016021
osm-11	OSMotic avoidance abnormal	29140.7	62230.3	2.13551	1.99835e-07	Low	osm-11 encodes a protein required for normal osmosensation, osmotic resistance, and defecation rhythm, and for fully normal growth rate; OSM-11 has no clear orthologs outside of nematodes, but is paralogous to DOS-1, OSM-7, and K02F3.7, has a predicted signal sequence with 12 conserved cysteine residues, and may be secreted; osm-11 mutants have abnormally high levels of internal glycerol, defecti…	WBGene00003891	GO:0045747, GO:0045177, GO:0042221, GO:0040035, GO:0040027, GO:0040025, GO:0040018, GO:0040011, GO:0040010, GO:0040007, GO:0006970, GO:0005615, GO:0005112, GO:0002119, GO:0002009, GO:0001708
F41C3.5		16618.3	35484.1	2.13524	1.22034e-05	Low	F41C3.5 encodes a serine carboxypeptidase that is related to human cathepsin A (CTSA, OMIM:256540, mutations are associated with galactosialidosis: beta-galactosidase and alpha-neuraminidase deficiency); microarray experiments have shown that F41C3.5 mRNA levels are reduced in a lin-14 loss-of-function mutant background, suggesting that F41C3.5 expression is positively regulated by LIN-14; large-…	WBGene00018271	GO:0006508, GO:0004185
C06H5.9		13.43	28.6702	2.13479	1.40359e-05	Low		WBGene00045346
F46G10.2		2232.78	4765.92	2.13452	3.46112e-07	Low		WBGene00009797	GO:0016021
F41B4.3		1372.1	2928.73	2.13448	1.95661e-07	Low		WBGene00018259	GO:0016021
C15H9.5		235.798	503.091	2.13357	5.18047e-06	Low		WBGene00015801	GO:0016021
T19H5.7		19.8291	42.3031	2.13338	2.06354e-06	Low		WBGene00045414	GO:0016021
F15B10.3		220.617	470.658	2.13337	4.25499e-06	Low		WBGene00017481
R08C7.8		84.7977	180.878	2.13306	7.84157e-05	Low		WBGene00019951	GO:0016787
gsy-1	Glycogen SYnthase	2473.73	5276.51	2.13302	5.35345e-06	Low	gsy-1 is orthologous to the human gene GLYCOGEN SYNTHASE 1 (GYS1; OMIM:138570); deficiencies of GYS1 may be associated with susceptibility to type 2 diabetes.	WBGene00001793	GO:0040011, GO:0010171, GO:0009792, GO:0009058, GO:0005978, GO:0004373, GO:0002119
gst-9	Glutathione S-Transferase	55.5226	118.399	2.13244	0.000102043	Low	gst-9 encodes a predicted glutathione S-transferase; by homology, GST-9 is predicted to play a role in the detoxification of environmental toxins and xenobiotics by transferring glutathione to reactive electrophilic compounds; however, as loss of gst-9 activity via large-scale RNAi screens does not result in any obvious abnormalities, the precise role of GST-9 in C. elegans development and/or beh…	WBGene00001757	GO:0040010, GO:0019915, GO:0005515
B0207.10		608.145	1296.03	2.13113	1.04238e-06	Low		WBGene00015033	GO:0016021
cyp-33C11	CYtochrome P450 family	73.6854	156.923	2.12964	1.57775e-05	Low		WBGene00021710	GO:0055114, GO:0020037, GO:0016705, GO:0016021, GO:0009055, GO:0005506, GO:0004497
F55B11.4		3696.49	7867.47	2.12836	4.97409e-07	Low		WBGene00010086	GO:0019915, GO:0008270
Y97E10C.1		851.269	1811.71	2.12825	4.03372e-07	Low		WBGene00022410
Y38H8A.8		185.225	394.184	2.12813	1.1332e-06	Low		WBGene00045062
C06B3.6		10663.8	22681.8	2.12699	4.24315e-05	Low		WBGene00007365
nft-1	NitFhit family	4830.03	10271.1	2.12652	4.7145e-07	Low	The nft-1 gene encodes an ortholog of human FHIT, which when mutated is associated with head and neck cancers (OMIM:601153).	WBGene00003594	GO:0016810, GO:0006807
T08G11.4		2004.02	4259.34	2.1254	4.75074e-08	Low		WBGene00011631	GO:0040011, GO:0040010, GO:0040007, GO:0031167, GO:0016740, GO:0016246, GO:0009792, GO:0009452, GO:0008168, GO:0002119, GO:0001510
skr-19	SKp1 Related (ubiquitin ligase complex component)	1502.79	3192.36	2.12429	2.45925e-07	Low	The skr-19 gene encodes a homolog of Skp1 in S. cerevisiae that has no known function in vivo, since skr-19(RNAi) animals are at least superficially normal.	WBGene00004825	GO:0006511
Y39G10AR.11		734.217	1559.6	2.12417	1.17072e-05	Low		WBGene00021469	GO:0009792
T24H7.2		2745.25	5831.34	2.12415	3.41345e-06	Low	T24H7.2 encodes an ortholog of hypoxia-upregulated vertebrate proteins such as human HYOU1; T24H7.2, its C. elegans paralog T14G8.3, and HYOU1 are ER resident hsp70 family molecular chaperone homologs; the grp (glucose regulated protein) 170 family is a collection of related large hsp70 chaperones confined to the ER; members of this family are present in all eukaryotes, participating in a wide ra…	WBGene00020781	GO:0016021
C35D10.8		263.35	558.935	2.12241	2.19558e-07	Low		WBGene00016445	GO:0016021
nhr-80	Nuclear Hormone Receptor family	1071.38	2273.75	2.12227	3.31627e-06	Low	nhr-80 encodes a nuclear hormone receptor, expressed in the intestine, that regulates expression of the delta-9 desaturases FAT-5/-6/-7, and thus regulates fatty acid metabolism; NHR-80 is fully required for any expression of FAT-7, full expression of FAT-5/-6, viability in the absence of FAT-6, and transcriptional hyperactivation of fat-7 in the absence of FAT-6, and for a fully normal adult lif…	WBGene00003670	GO:0045944, GO:0045923, GO:0043565, GO:0043401, GO:0040010, GO:0009792, GO:0008270, GO:0007275, GO:0006355, GO:0005634, GO:0003707, GO:0003700, GO:0000003
F53F4.8		188.443	399.926	2.12226	1.78971e-06	Low		WBGene00009991
dct-7	DAF-16/FOXO Controlled, germline Tumor affecting	700.568	1486.5	2.12185	5.36937e-05	Low		WBGene00017488	GO:0016021
acbp-1	Acyl-Coenzyme A Binding Protein	17681.6	37516.1	2.12176	9.93936e-08	Low	acbp-1 encodes a highly conserved protein containing a functional acyl-CoA-binding binding domain orthologous to human DBI (Diazepam Binding inhibitor) (OMIM: 125950) required for protein stability and ligand binding; acyl-CoA proteins are required for lipid droplet morphology and lipid storage function; acbp-1 mutants have reduced triglycerides, aberrant lipid droplet morphology and number in th…	WBGene00016655	GO:0019915, GO:0008340, GO:0000062
T06C12.12		23.8609	50.5748	2.11957	3.31627e-06	Low		WBGene00011519	GO:0016021
T05G5.5		2172.88	4604.99	2.1193	2.66965e-06	Low		WBGene00011500	GO:0016021, GO:0015937, GO:0005739, GO:0005524, GO:0004140
F52E10.2		41.9328	88.7905	2.11745	2.38217e-06	Low		WBGene00009933
W10C8.6		872.159	1846.2	2.11681	5.08189e-07	Low		WBGene00044433	GO:0016021
fbxa-9	F-box A protein	40.3134	85.1981	2.11339	5.24509e-06	Low		WBGene00021860	GO:0005515
mrp-4	Multidrug Resistance Protein family	721.161	1524.02	2.11329	2.07549e-06	Low	mrp-4 encodes a putative member of subfamily C of the ATP-binding cassette transporters; MRP-4 is required, redundantly with its paralog WHT-2, for sperm to normally migrate towards a PUFA-based signal exuded by oocytes; hermaphrodites subjected to double wht-2(RNAi) mrp-4(RNAi) are infertile, both through aberrant loss of their own sperm and through failure of males to effectively inseminate the…	WBGene00003410	GO:0055085, GO:0042626, GO:0030139, GO:0017111, GO:0016887, GO:0016021, GO:0010877, GO:0009792, GO:0007040, GO:0006810, GO:0005524, GO:0005215, GO:0000166
chhy-1	CHondroitin HYdrolase	116.841	246.794	2.11222	1.91827e-07	Low	chhy-1 encodes a chondroitin hydrolase orthologous to human HYAL1 (OMIM:607071, mutated in mucopolysaccharidosis type IX) and other hyaluronidases; in COS-7 cells, heterologously expressed CHHY-1 preferentially cleaves chondroitin as an endo-ss-galactosaminidase, with lesser activity on chondroitin sulfate A (CS-A) and CS-C, but almost no activity on hyaluronic acid; the optimum pH for CHHY-1 cle…	WBGene00011923	GO:0030207, GO:0015929, GO:0005975, GO:0004415
T28C6.8		1787.09	3773.39	2.11147	1.51964e-06	Low		WBGene00012122	GO:0016021
C08E3.15		364.958	769.372	2.10811	2.72138e-06	Low		WBGene00044416
C18D11.7		40.7002	85.7923	2.10791	4.35783e-06	Low		WBGene00044232	GO:0005515
inx-5	INneXin	1252.24	2639.59	2.1079	1.07825e-07	Low	inx-5 encodes a predicted member of the innexin family; expressed in the embryonic hypodermis, developing vulva, seam cells, and spermatheca.	WBGene00002127	GO:0016021, GO:0005921
klp-13	Kinesin-Like Protein	613.131	1292.16	2.10748	7.20781e-06	Low	klp-13 encodes an atypical kinesin-like motor protein similar to Saccharomyces cerevisiae Kip3, which has been implicated in nuclear migration; as loss of KLP-13 function via RNA-mediated interference (RNAi) does not result in any abnormalities, the precise role of KLP-13 in C. elegans development and/or behavior is not yet known.	WBGene00002224	GO:0007018, GO:0005524, GO:0003777
srt-67	Serpentine Receptor, class T	80.7366	170.054	2.10628	1.47667e-06	Low		WBGene00015069	GO:0016021
fkh-6	ForKHead transcription factor family	44.7745	94.2273	2.10449	4.01343e-05	Low	fkh-6 encodes one of 15 C. elegans forkhead transcription factors; fkh-6 is required for several aspects of male gonadogenesis including asymmetric cell division, cell migration and sex determination and appears to act downstream of tra-1; FKH-6 is specifically expressed in the gonad.	WBGene00001438	GO:0045449, GO:0043565, GO:0040035, GO:0040002, GO:0030528, GO:0019100, GO:0018991, GO:0008406, GO:0008356, GO:0006898, GO:0006355, GO:0005634, GO:0003700, GO:0002009, GO:0000003
C03D6.1		339.038	713.357	2.10406	8.54852e-05	Low		WBGene00007275	GO:0040035, GO:0040010, GO:0040007, GO:0010171, GO:0009792, GO:0006898, GO:0002119, GO:0000003
ugt-17	UDP-GlucuronosylTransferase	2170.34	4564.4	2.10308	2.86243e-05	Low		WBGene00007422	GO:0030259, GO:0030246, GO:0016758, GO:0016021, GO:0008152, GO:0005975
T01H3.5		199.563	419.497	2.10208	2.64463e-06	Low	T01H3.5 encodes an unfamiliar protein; T01H3.5 and T01H3.5 share an operon divergently transcribed from another operon containing vha-4.	WBGene00011351
Y106G6A.1		3610.48	7588.96	2.10193	1.96231e-07	Low		WBGene00013694	GO:0016529, GO:0006468, GO:0005524, GO:0004713, GO:0004674, GO:0004672
nhr-44	Nuclear Hormone Receptor family	1422.03	2988.96	2.10189	4.3158e-06	Low		WBGene00003634	GO:0043565, GO:0043401, GO:0008270, GO:0006355, GO:0005634, GO:0003707, GO:0003700, GO:0000003
T04F8.9		103.082	216.597	2.10121	4.34516e-06	Low		WBGene00011447	GO:0016021
sru-22	Serpentine Receptor, class U	29.2783	61.5197	2.10121	0.000135351	Low		WBGene00005685	GO:0016021
F59E10.3		18452.5	38736.6	2.09926	4.40502e-07	Low	F59E10.3 encodes a zeta subunit of the coatomer (COPI) complex; in mass RNAi assays, F59E10.3 is required for embryonic, larval, and adult viability, for fertility, and for normal osmoregulation.	WBGene00010333	GO:0048599, GO:0045045, GO:0032940, GO:0030117, GO:0018996, GO:0016192, GO:0009792, GO:0008340, GO:0006915, GO:0006898, GO:0006886, GO:0002119, GO:0000003
ckc-1	Choline Kinase C	521.041	1092.25	2.09628	1.60854e-06	Low	ckc-1 encodes a putative ethanolamine or choline kinase, with somewhat more sequence similarity to ethanolamine kinases; CKC-1 is the sole member of a 'C' group of choline/ethanolamine kinases.	WBGene00000515	GO:0016773
F46E10.2		210.173	440.418	2.0955	0.000119548	Low		WBGene00018489	GO:0016021
F59E11.2		486.617	1019.69	2.09547	9.25096e-07	Low		WBGene00019109	GO:0016491, GO:0008152
gst-38	Glutathione S-Transferase	220.439	461.812	2.09497	1.18158e-05	Low	gst-38 encodes a glutathione-S-transferase; gst-38 is predicted to function as a phase II detoxification enzyme and its expression is altered in response to stress; a GST-38::GFP reporter is expressed in the intestine.	WBGene00001786	GO:0040010, GO:0005515
gdh-1	Glutamate DeHydrogenase	3619.54	7580.98	2.09446	5.39455e-07	Low	gdh-1 encodes a glutamate dehydrogenase, required in mass RNAi assays for normal fertility and rapid growth, that is expressed in larval and adult pharynx, intestine, and rectal gland cells; GDH-1 is orthologous to human GLUD1 (OMIM:138130, mutated in hyperinsulinemic hypoglycemia and hyperammonemia) and GLUD2 (OMIM:300144).	WBGene00014095	GO:0055114, GO:0040010, GO:0040007, GO:0016639, GO:0016491, GO:0006520, GO:0000003
nhr-81	Nuclear Hormone Receptor family	15.9332	33.3652	2.09406	3.02254e-05	Low		WBGene00003671	GO:0043565, GO:0043401, GO:0008270, GO:0006355, GO:0005634, GO:0003707, GO:0003700
asna-1	ArSeNite-translocating ATPase family	5757.92	12046.3	2.09213	3.69383e-07	Low	asna-1 encodes a putative membrane transporter that is required, non-cell-autonomously, for L1 larvae to proceed through development when fed, and is also required for normal insulin (DAF-28) secretion; the human ASNA1 ortholog stimulates insulin secretion in pancreatic beta cells, and can transgenically rescue asna-1 mutant C. elegans, suggesting that ASNA-1's function is conserved among metazoa…	WBGene00014025	GO:0071722, GO:0055114, GO:0044297, GO:0032024, GO:0030424, GO:0016887, GO:0016491, GO:0006200, GO:0005524
C18E9.9		1731.18	3621.79	2.09209	1.46324e-06	Low		WBGene00007689	GO:0016021
sre-30	Serpentine Receptor, class E (epsilon)	205.478	429.585	2.09066	0.000164318	Low		WBGene00010218	GO:0016021, GO:0007606, GO:0004888
srx-137	Serpentine Receptor, class X	108.811	227.475	2.09056	9.18047e-07	Low		WBGene00006028	GO:0016021, GO:0007186
K07C11.4		1415.91	2958.45	2.08943	1.04124e-07	Low		WBGene00019477	GO:0040010, GO:0016787, GO:0008152
C36B7.1		23.876	49.8837	2.08928	4.49588e-06	Low		WBGene00016464	GO:0006468, GO:0005524, GO:0004713, GO:0004674, GO:0004672
srz-27	Serpentine Receptor, class Z	29.0511	60.6721	2.08846	2.53128e-05	Low		WBGene00021181
mrpl-50	Mitochondrial Ribosomal Protein, Large	1900.33	3968.52	2.08833	3.954e-07	Low		WBGene00011883	GO:0040035, GO:0040018, GO:0040010, GO:0040007, GO:0009792, GO:0008340, GO:0006898, GO:0005739, GO:0002119, GO:0000003
F59C6.11		2782.22	5809.87	2.08821	1.3744e-07	Low	F59C6.11 encodes a claudin homolog that may be required for normal cohesion of apical junctions in epithelia; F59C6.11 is worm-specific, with obvious homologs only in C. elegans; F59C6.11 has no obvious function in mass RNAi assays; claudins are integral membrane proteins with four transmembrane sequences that are found in mammalian tight junctions (TJs), induce TJs when transgenically expressed …	WBGene00010328	GO:0016021
art-1	steroid Alpha ReducTase family	7722.36	16114.3	2.0867	4.76499e-07	Low	a protein similar to synaptic glycoprotein SC2 from mammals.	WBGene00000198	GO:0016627, GO:0016021, GO:0006629, GO:0005737, GO:0005515
C30F12.5		882.448	1841.35	2.08664	7.47123e-07	Low		WBGene00016264	GO:0016021
nhr-114	Nuclear Hormone Receptor family	5857.75	12215.8	2.08542	9.03388e-08	Low	nhr-114 encodes, by alternative splicing, two isoforms of a nuclear hormone receptor that specifically binds GPA-13 in yeast two-hybrid assays; the interaction of NHR-114 with GPA-13 is independent of whether GPA-13 is constitutively activated or not; NHR-114 is expressed in intestine (and weakly in hypodermal cells), with mainly nuclear localization; NHR-114 has no obvious function or phenotype …	WBGene00003704	GO:0043565, GO:0043401, GO:0008270, GO:0006355, GO:0005634, GO:0003707, GO:0003700, GO:0003677
nhr-167	Nuclear Hormone Receptor family	60.0505	125.195	2.08483	3.93861e-06	Low		WBGene00008208	GO:0043565, GO:0043401, GO:0008270, GO:0006355, GO:0005634, GO:0003707, GO:0003700
F45F2.11		225.055	469.098	2.08437	1.69014e-06	Low		WBGene00018483
F13B12.3		937.071	1951.88	2.08296	1.85068e-06	Low		WBGene00008731	GO:0016021
acs-13	fatty Acid CoA Synthetase family	2624.27	5465.17	2.08255	9.2357e-08	Low		WBGene00022037	GO:0008152, GO:0003824
H03A11.1		981.894	2042.48	2.08014	3.17519e-07	Low	H03A11.1 encodes an FAM20 ortholog; murine FAM20A is a secreted protein expressed in hematopoietic cells.	WBGene00010356	GO:0016021
brp-1	Bypass of Response to Pheromone in yeast	127153	264476	2.07997	4.6166e-07	Low	brp-1 encodes a glutamine-rich protein that is conserved in nematodes, but that has no known homologies or sequence motifs; BRP-1 is able to bypass the need for the S. cerevisiae mating pheromone MAP kinase cascade to activate the mating pheromone-responsive gene FUSl.	WBGene00000273	GO:0016021
gta-1	GABA TransAminase family	12367.3	25708.7	2.07876	1.99502e-07	Low	The gta-1 gene encodes an ortholog of the human gene GABAT, which when mutated leads to GABA-transaminase deficiency (OMIM:137150).	WBGene00001794	GO:0030170, GO:0009448, GO:0008483, GO:0005739, GO:0003867
srh-33	Serpentine Receptor, class H	78.0957	162.313	2.07838	3.20531e-06	Low		WBGene00005256	GO:0016021
vglu-2	Vesicular GLUtamate transporter	1364.35	2834.55	2.07759	3.62216e-07	Low		WBGene00010755	GO:0055085, GO:0016021
W03F8.6		970.17	2015.39	2.07736	4.59226e-06	Low		WBGene00020995	GO:0016021
W03G9.9		31.6382	65.7063	2.0768	1.28509e-05	Low		WBGene00044432
nhr-14	Nuclear Hormone Receptor family	232.456	482.235	2.07452	2.64603e-06	Low		WBGene00003613	GO:0043565, GO:0043401, GO:0008340, GO:0008270, GO:0006355, GO:0005634, GO:0003707, GO:0003700, GO:0003677
M04C7.4		104.731	217.155	2.07346	2.36882e-06	Low		WBGene00010855	GO:0016773, GO:0016021
ZC410.5		74467.1	154357	2.07282	1.84671e-06	Low		WBGene00013882	GO:0016021
btb-16	BTB (Broad/complex/Tramtrack/Bric a brac) domain protein	3082.35	6389.11	2.0728	8.48528e-07	Low		WBGene00018195	GO:0005515
syx-17	SYntaXin	2227.07	4615.85	2.07261	1.94453e-07	Low		WBGene00012150	GO:0016021, GO:0005515
ubql-1	UBiQuiLin	2077.85	4299.16	2.06904	1.46284e-06	Low		WBGene00008852	GO:0005515
Y51A2A.12		1265.74	2618.51	2.06876	3.64512e-06	Low		WBGene00077445
Y26E6A.3		454.254	939.555	2.06835	3.1528e-06	Low		WBGene00012514
EGAP4.1		460.307	951.969	2.06812	4.29023e-07	Low		WBGene00017149	GO:0016021
abts-2	Anion/Bicarbonate TranSporter family	798.116	1650.42	2.0679	4.46388e-06	Low	abts-2 encodes an anion transporter; when expressed in Xenopus oocytes, ABTS-2 does not exhibit detectable transport of chloride, sulfate, or oxolate anions; ABTS-2::GFP fusion proteins are expressed in the larval excretory cell and the adult ovaries, while an abts-2::gfp promoter fusion is seen in only one tail ganglion neuron; in intestinal cells, the ABTS-2::GFP fusion protein localizes to the…	WBGene00009929	GO:0016323, GO:0016021, GO:0016020, GO:0009401, GO:0006820, GO:0006810, GO:0005452, GO:0005351
Y24D9A.8		22613.8	46738	2.06679	5.99146e-06	Low	Y24D9A.8 is orthologous to the human gene Transaldolase 1 (TALDO1), a key enzyme in the pentose phosphate pathway, which provides ribose-5-phosphate for nucleic acid synthesis and NADPH for lipid biosynthesis.	WBGene00021286	GO:0006098, GO:0005975, GO:0005737, GO:0004801
gpa-10	G Protein, Alpha subunit	171.598	354.253	2.06444	3.41215e-07	Low	gpa-10 encodes a member of the G protein alpha subunit family of heterotrimeric GTPases; it is expressed in ADF, ASI, ASJ, ALN, CAN, LUA, and the spermatheca.	WBGene00001672	GO:0019001, GO:0007186, GO:0005737, GO:0005634, GO:0005525, GO:0004871
srb-12	Serpentine Receptor, class B (beta)	31.5959	65.2057	2.06374	1.8335e-05	Low		WBGene00019027	GO:0016021, GO:0007606, GO:0004888
try-4	TRYpsin-like protease	100.958	208.315	2.06338	7.82376e-06	Low		WBGene00006622	GO:0016021, GO:0006508, GO:0004252
thk-1	THymidine Kinase	2675.3	5520.14	2.06337	1.09123e-06	Low		WBGene00006568	GO:0009792, GO:0005524, GO:0004797
F47B8.3		2761.26	5695.68	2.06271	1.08631e-06	Low		WBGene00009804	GO:0045454, GO:0019915, GO:0015035, GO:0009055
coq-1	COenzyme Q (ubiquinone) biosynthesis	677.78	1397	2.06114	3.26159e-07	Low	coq-1 encodes a putative hexaprenyl pyrophosphate synthetase, orthologous to S. cerevisiae COQ1; COQ-1 is required for ubiquinone (coenzyme Q9) biosynthesis and for normally short lifespan; coq-1 mutants have slowed pharyngeal pumping, and eventually arrest as paralysed larvae before dying; coq-1(RNAi) animals have reduced levels of coenzyme Q9 and superoxide, and have abnormally long lifespans; …	WBGene00000761	GO:0040017, GO:0040011, GO:0040010, GO:0018991, GO:0008340, GO:0008299, GO:0006744
B0432.9		546.932	1127.26	2.06106	1.92078e-06	Low		WBGene00015190	GO:0040018, GO:0016787
srxa-10	Serpentine Receptor, class XA	27.0203	55.5595	2.05622	0.000112372	Low		WBGene00011219	GO:0016021, GO:0009792
Y82E9BL.12		37.3673	76.8267	2.05599	0.000957749	Low		WBGene00022328
oac-55	O-ACyltransferase homolog	7233.34	14868.3	2.05552	1.4981e-07	Low		WBGene00021479	GO:0016747, GO:0016021
F58B3.6		2001.73	4114.37	2.05541	2.38039e-05	Low		WBGene00010232
F13H6.3		479.509	985.254	2.05471	1.1373e-06	Low		WBGene00017431	GO:0016787, GO:0008152
ugt-30	UDP-GlucuronosylTransferase	97.0859	199.344	2.05327	3.31566e-05	Low		WBGene00011340	GO:0030259, GO:0030246, GO:0016758, GO:0016021, GO:0008152, GO:0005975
C15A11.2		120.547	247.439	2.05263	0.000163291	Low		WBGene00007597
srab-18	Serpentine Receptor, class AB (class A-like)	150.656	309.089	2.05163	5.44506e-06	Low		WBGene00011702	GO:0016021, GO:0007606, GO:0004888
dnj-12	DNaJ domain (prokaryotic heat shock protein)	1153.67	2366.04	2.05088	1.40948e-07	Low	This gene encodes a protein containing a DnaJ ('J') domain.	WBGene00001030	GO:0051082, GO:0031072, GO:0009792, GO:0008340, GO:0007052, GO:0006457
col-152	COLlagen	82.1738	168.516	2.05073	0.000341693	Low		WBGene00000725	GO:0042302, GO:0016021
F52D10.2		1331.76	2726.87	2.04756	6.0659e-06	Low		WBGene00009930	GO:0005515
ipp-5	Inositol Polyphosphate 5-Phosphatase	713.201	1460.03	2.04715	8.18778e-06	Low	ipp-5 encodes a type I inositol 5-phosphatase homolog; ipp-5 acts downstream of let-23 to negatively regulate IP3 signaling and is involved in spermathecal contractions during ovulation; an ipp-5::gfp transcriptional reporter is expressed in the adult distal spermatheca and weakly in the proximal sheath.	WBGene00002146	GO:0048016, GO:0046856, GO:0046854, GO:0030728, GO:0007173, GO:0004445
C37C3.2		4340.53	8885.4	2.04708	3.37883e-07	Low	C37C3.2 encodes the C. elegans ortholog of translation initiation factor 5 (eIF5); by homology to budding yeast, the products of C37C3.2 are predicted to function during translation initiation as GTPase activators to stimulate GTP hydrolysis by eIF2-GTP-Met-tRNAi; C37C3.2 is an essential gene, with loss of C37C3.2 activity via RNAi resulting in maternal sterility, as well as slow growth and embry…	WBGene00016496	GO:0040010, GO:0040007, GO:0018996, GO:0009792, GO:0006898, GO:0006413, GO:0005515, GO:0003743, GO:0002119, GO:0000003
fcp-1	FCP1 (yeast TFIIF-interacting CTD phosphatase subunit) homolog	418.453	856.501	2.04683	2.65423e-07	Low	fcp-1 encodes the C. elegans ortholog of FCP1 phosphatase, an enzyme required for dephosphorylation of the C-terminal domain (CTD) of RNA polymerase II and hence, transcriptional regulation; loss of fcp-1 via large-scale RNAi experiments results in nearly 100% embryonic lethality.	WBGene00009479	GO:0009792, GO:0005634, GO:0005515, GO:0004721
sto-1	STOmatin	2660	5444.38	2.04676	9.34467e-08	Low		WBGene00006063	GO:0016021, GO:0016020
dur-1	Dauer Up-Regulated	19163.7	39219.1	2.04654	3.33385e-07	Low	The dur-1 ('Dauer UpRegulated') gene encodes proteins (DUR-1A and DUR-1C) that are predicted to be hydrophilic and heat-resistant, and that might participate in anhydrobiosis; expression of at least one dur-1 transcript is upregulated in dauer larvae and other transcripts may be specifically expressed in dauer larvae.	WBGene00001113	GO:0019915
str-77	Seven TM Receptor	42.4856	86.8989	2.04537	1.54809e-06	Low		WBGene00006137	GO:0016021
C30F12.3		93400.5	191006	2.04502	3.63349e-07	Low		WBGene00016262	GO:0016021
F09E5.2		3448.89	7052.69	2.04491	2.08673e-07	Low		WBGene00017282	GO:0048477, GO:0040015, GO:0040010, GO:0040007, GO:0009792, GO:0009058, GO:0006915, GO:0002119
B0416.4		138.219	282.26	2.04211	1.49192e-05	Low		WBGene00015180	GO:0008270, GO:0005515
F22B7.9		13455.4	27471.1	2.04165	4.27798e-07	Low	F22B7.9 encodes a predicted methyltransferase; F22B7.9 reporter fusions are expressed in the intestine.	WBGene00017698
clec-263	C-type LECtin	23.4781	47.9239	2.04122	3.75121e-05	Low		WBGene00009171
math-42	MATH (meprin-associated Traf homology) domain containing	83.1358	169.686	2.04107	5.13896e-06	Low		WBGene00020532	GO:0005515
K08H10.3		28.0178	57.1818	2.04091	0.000252874	Low		WBGene00010696
strl-1	STeroidogenic acute Regulatory protein Like)	8602.79	17546.1	2.03958	1.30598e-06	Low	F52F12.7 is orthologous to the human gene STEROIDOGENIC ACUTE REGULATORY PROTEIN (STAR; OMIM:600617), which when mutated leads to disease.	WBGene00009940	GO:0017127, GO:0015485, GO:0006694
lsy-2	Laterally SYmmetric (defective in lateral asymmetry)	1013.24	2065.95	2.03897	4.40175e-07	Low	lsy-2 encodes a novel C2H2 zinc-finger transcription factor that is most closely related to other nematode zinc-finger proteins; during development, lsy-2 is required for the left-right asymmetry of the ASE neurons; specifically, lsy-2 is required in ASEL for regulating the expression of the lsy-6 miRNA that controls the asymmetric expression of guanylyl cyclase chemoreceptors; a LSY-2::GFP repor…	WBGene00003087	GO:0040035, GO:0040011, GO:0040010, GO:0040007, GO:0009792, GO:0008270, GO:0005622, GO:0002119, GO:0000003
gcy-14	Guanylyl CYclase	228.132	465.088	2.03868	5.26666e-06	Low	gcy-14 encodes a transmembrane guanylyl cyclase; gcy-14 mutant animals are sodium and lithium chemotaxis defective; a gcy-14::gfp reporter fusion is expressed predominantly in the ASE(L) chemosensory neuron, with some fainter expression seen in AWC and PVT.	WBGene00001540	GO:0035556, GO:0016849, GO:0016021, GO:0009190, GO:0006468, GO:0005524, GO:0004713, GO:0004672
zak-1	mammalian ZAK kinase homolog	429.079	874.367	2.03778	2.8714e-06	Low	zak-1 encodes a mitogen-activated protein kinase kinase kinase (MAPKKK) that is orthologous to mammalian zipper sterile-motif kinases (ZAKs); ZAK-1 is predicted to play a role in regulation of MAPK signaling cascades and large-scale RNAi experiments indicate that its activity is required for proper embryonic and larval development.	WBGene00006971	GO:0006468, GO:0005524, GO:0005515, GO:0004713, GO:0004674, GO:0004672
fbxb-59	F-box B protein	87.571	178.348	2.03661	1.58174e-05	Low	This gene encodes a protein containing an F-box, a motif predicted to mediate protein-protein interactions either with homologs of yeast Skp-1p or with other proteins.	WBGene00013759
Y48G8AL.13		10735	21862.9	2.03659	1.04059e-05	Low		WBGene00021691	GO:0016021
H10D12.2		101.137	205.948	2.03633	1.32449e-05	Low		WBGene00019176
F09B12.3		742.123	1510.93	2.03595	6.36157e-07	Low		WBGene00008607	GO:0016021
Y66D12A.16		365.883	744.738	2.03545	8.72367e-06	Low		WBGene00013442	GO:0009792
F40F8.12		81.5514	165.98	2.03529	3.19993e-06	Low		WBGene00044917	GO:0016021
C25A8.2		570.477	1160.98	2.0351	2.79181e-05	Low		WBGene00016083	GO:0016021
B0294.1		822.259	1672.88	2.03449	1.26258e-05	Low		WBGene00015117
Y55F3BL.2		855.999	1741.31	2.03424	9.7399e-06	Low		WBGene00021936	GO:0055085, GO:0046873, GO:0030001, GO:0016021, GO:0016020
F40H7.12		331.021	672.961	2.03299	0.000265558	Low		WBGene00044379
wht-2	WHiTe (Drosophila) related ABC transporter	2719.7	5527.15	2.03226	2.27105e-07	Low	wht-2 encodes a putative member of subfamily G of the ATP-binding cassette transporters; WHT-2 is required, redundantly with its paralog MRP-4, for sperm to normally migrate towards a PUFA-based signal exuded by oocytes; hermaphrodites subjected to double wht-2(RNAi) mrp-4(RNAi) are infertile, both through aberrant loss of their own sperm and through failure of males to effectively inseminate the…	WBGene00007513	GO:0017111, GO:0016887, GO:0016021, GO:0016020, GO:0010171, GO:0005524, GO:0000166
cal-7	CALmodulin related genes	23.6105	47.9824	2.03225	2.2582e-06	Low		WBGene00009585
gst-3	Glutathione S-Transferase	2471.34	5021.9	2.03206	4.25013e-07	Low	gst-3 encodes a predicted glutathione S-transferase.	WBGene00001751	GO:0005515
R04E5.2		1530.99	3110.95	2.03199	7.21784e-07	Low	R04E5.2 encodes a predicted transmembrane protein orthologous to human ACDP1-ACDP4 and S. cerevisiae MAM3, and paralogous to C01H6.6, C33D12.2, C52D10.12, M02F4.3, and R13G10.4; by orthology with MAM3, R04E5.2 may participate in metal homoeostasis; R04E5.2, MAM3, and ACDP1-ACDP4 belong to a family of proteins (sharing an ACD domain) from bacteria, yeast, plants, and metazoa; murine Acdp1 is a pla…	WBGene00019869	GO:0016021
bath-38	BTB and MATH domain containing	1256.57	2547.94	2.02769	1.47289e-06	Low		WBGene00009945	GO:0005515
M163.5		52.8939	107.236	2.02739	2.1598e-07	Low		WBGene00010937
R151.17		25.2601	51.2048	2.0271	6.87918e-05	Low		WBGene00199701
T08H10.1		7728.29	15646.1	2.02452	1.5361e-06	Low		WBGene00020369	GO:0055114, GO:0016491
K01A6.6		924.215	1870.69	2.02409	4.42356e-07	Low		WBGene00010448	GO:0016021
C27A7.5		756.293	1530.71	2.02397	1.48204e-06	Low		WBGene00007756	GO:0006520, GO:0005515, GO:0004067
C08B6.15		62.2121	125.905	2.0238	7.92679e-05	Low		WBGene00077449
F45E6.1		74.1235	150.001	2.02366	5.76068e-06	Low		WBGene00009725	GO:0055085, GO:0016021, GO:0016020, GO:0006810, GO:0005215
F32D8.15		205.276	415.13	2.0223	2.72774e-06	Low	F32B6.11 encodes a small (140-residue) protein, with a single putative transmembrane domain, that is orthologous to Drosophila INAF-B; sequence conservation of INAF-B and its metazoan homologs is highest in a 32-residue motif corresponding to its predicted transmembrane domain; by orthology with INAF-B, F32B6.11 is expected to be an auxillary subunit of TRP channels such as OSM-9, and F32B6.11 ex…	WBGene00009325	GO:0016021
maf-1	MAF (MusculoAponeurotic Fibrosarcoma) transcription factor homolog	1520.97	3072.84	2.02032	4.31322e-07	Low		WBGene00077521	GO:0009792, GO:0006355, GO:0005634, GO:0003677
clic-1	Clathrin LIght Chain	5737.73	11590	2.01996	9.24542e-07	Low		WBGene00020246	GO:0030132, GO:0030130, GO:0016192, GO:0006886, GO:0005198
tag-196	Temporarily Assigned Gene name	13628.4	27518.9	2.01923	1.31617e-07	Low		WBGene00007055	GO:0008234, GO:0006508, GO:0004869
R06A10.1		1285.35	2593.94	2.01808	2.28e-06	Low		WBGene00019909	GO:0018996, GO:0016021
dsl-7	Delta/Serrate/Lag-2 domain	229.687	463.43	2.01766	1.33305e-06	Low		WBGene00001109	GO:0042127, GO:0040020, GO:0016020, GO:0007154
pde-1	PhosphoDiEsterase	806.46	1626.98	2.01744	1.39044e-06	Low	pde-1 encodes one of six C. elegans cyclic nucleotide phosphodiesterases; PDE-1 is most closely related to the calcium/calmodulin (CaM)-dependent phosphodiesterases and binds bovine calmodulin in vitro in a calcium-dependent manner.	WBGene00011433	GO:0008081, GO:0007165, GO:0005516, GO:0004114, GO:0003824
Y54G2A.11		1473.43	2971.21	2.01652	1.34984e-05	Low		WBGene00021876	GO:0016021
nekl-3	NEK (NEver in mitosis Kinase) Like	1648.39	3323.71	2.01634	2.09227e-06	Low		WBGene00008956	GO:0040035, GO:0040011, GO:0040010, GO:0006468, GO:0005524, GO:0004713, GO:0004674, GO:0004672, GO:0002009
srz-14	Serpentine Receptor, class Z	54.5601	110.005	2.01622	7.70666e-05	Low		WBGene00010588	GO:0016021
alh-12	ALdehyde deHydrogenase	3040.07	6127.07	2.01544	8.36788e-07	Low		WBGene00000118	GO:0055114, GO:0016491, GO:0008152
D2023.4		7614.05	15337.4	2.01435	1.13033e-07	Low	D2023.4 encodes a thialysine N-(epsilon)-acetyltransferase, belonging to the GCN5-related N-acetyltransferase superfamily; recombinant D2023.4 protein forms a catalytically active homodimer, most efficiently catalysing the N-acetylation of thialysine [S-(2-aminoethyl)-L-cysteine], O-(2-aminoethyl)-L-serine and S-(2-aminoethyl)-D,L-homocysteine.	WBGene00008408	GO:0016747, GO:0008080
pdi-3	Protein Disulfide Isomerase	62719.2	126250	2.01293	1.1908e-07	Low	pdi-3 encodes a protein disulfide isomerase (PDI) required for normal cuticle collagen deposition and, subliminally, for maintenance of normal body shape; PDI-3 has both PDI and calcium-dependent transglutaminase activity in vitro, crosslinking proteins through a gamma-glutamyl epsilon-lysine dual residue; PDI-3 is homologous to the human PDI ERp60, as well as a homolog in the dog heartworm Dirof…	WBGene00003964	GO:0080058, GO:0045454, GO:0045138, GO:0040019, GO:0040018, GO:0040002, GO:0035121, GO:0018991, GO:0018149, GO:0016853, GO:0015035, GO:0010171, GO:0009055, GO:0008360, GO:0006662, GO:0006467, GO:0005783, GO:0003810, GO:0003756
elt-4	Erythroid-Like Transcription factor family	97.9565	197.178	2.01291	3.9244e-06	Low	elt-4 encodes an unusually small (74-residue) GATA factor, that is expressed in embryonic gut and that may have a minor role in gut development.	WBGene00001252	GO:0043565, GO:0008270, GO:0006355, GO:0005634, GO:0003700, GO:0003690
F56H11.2		784.995	1580.06	2.01283	1.01271e-07	Low		WBGene00010175	GO:0016021
Y37A1B.18		8516.1	17136.6	2.01226	2.75792e-07	Low		WBGene00045019
alh-11	ALdehyde deHydrogenase	3100.12	6236.27	2.01162	1.7294e-07	Low		WBGene00000117	GO:0055114, GO:0016491, GO:0008152
fbxa-93	F-box A protein	31.1227	62.5387	2.00942	2.83187e-06	Low		WBGene00012368	GO:0019915
lgc-25	Ligand-Gated ion Channel	267.598	537.58	2.00891	5.49104e-06	Low		WBGene00010994	GO:0016021, GO:0016020, GO:0006811, GO:0006810, GO:0005230
Y51H4A.7		2164.16	4346.43	2.00837	7.92499e-08	Low		WBGene00013103	GO:0016153, GO:0006548
catp-8	Cation transporting ATPase	5351.2	10744.9	2.00795	5.06748e-07	Low		WBGene00007514	GO:0046872, GO:0016887, GO:0016021, GO:0016020, GO:0015662, GO:0008152, GO:0006812, GO:0005524, GO:0003824, GO:0000166
lgc-28	Ligand-Gated ion Channel	478.829	961.05	2.00708	7.23201e-06	Low		WBGene00044301	GO:0016021, GO:0016020, GO:0006811, GO:0006810, GO:0005230
F32D1.11		3394.73	6813.28	2.00702	2.90178e-06	Low		WBGene00044530
R144.6		2869.51	5758.96	2.00695	7.81333e-07	Low		WBGene00020096	GO:0034219, GO:0016021, GO:0015144
B0222.5		2046.66	4107.51	2.00693	7.1389e-05	Low		WBGene00015056	GO:0004867
T04A11.14		940.236	1886.62	2.00654	1.06203e-05	Low		WBGene00045131	GO:0008340
str-53	Seven TM Receptor	33.0899	66.3866	2.00625	8.3385e-07	Low		WBGene00006118
F26A1.13		44.9529	90.1357	2.00511	7.14149e-06	Low		WBGene00017811
C11G10.1		1441.23	2889.71	2.00503	1.97237e-06	Low		WBGene00007525	GO:0016021
Y24D9A.5		52.5723	105.383	2.00453	1.33625e-05	Low		WBGene00021283
R10F2.5		196.379	393.547	2.00402	2.73234e-06	Low		WBGene00019996
csp-1	CaSPase	35.2539	70.6412	2.00378	0.000100701	Low	The csp-1 gene encodes, by alternative splicing, three caspase homologs that may be involved in apoptosis.	WBGene00000819	GO:0008234, GO:0006915, GO:0006508, GO:0004197
F33A8.6		197.145	394.708	2.00212	3.08427e-07	Low		WBGene00009354	GO:0006470, GO:0004722, GO:0003824
tctn-1	TeCToNic (vertebrate ciliogenesis factor) homolog	319.534	639.486	2.00131	4.29023e-07	Low		WBGene00017120	GO:0016021
nhr-187	Nuclear Hormone Receptor family	43.5398	87.1346	2.00126	2.39982e-05	Low		WBGene00018542	GO:0043565, GO:0043401, GO:0008270, GO:0006355, GO:0005634, GO:0003707, GO:0003700
C27A2.7		95.6493	191.341	2.00045	8.52271e-07	Low		WBGene00044386	GO:0008270, GO:0005622
F33E11.3		168.935	337.933	2.00038	2.18007e-05	Low		WBGene00018011	GO:0040011
nex-2	anNEXin family	1348.81	2697.06	1.99959	4.22922e-05	Low	nex-2 encodes an annexin, a member of a family of calcium-dependent phospholipid binding proteins; by homology, NEX-2 could function in a number of processes, such as membrane fusion, cytoskeletal interactions, and intracellular signaling; however, as loss of nex-2 function via RNA-mediated interference (RNAi) does not result in any abnormalities, the precise role of NEX-2 in C. elegans developme…	WBGene00003589	GO:0043652, GO:0043395, GO:0009792, GO:0008429, GO:0008201, GO:0005545, GO:0005544, GO:0005509, GO:0001786
F54H5.5		695.826	1390.86	1.99887	1.82109e-06	Low		WBGene00018841
D2045.9		218.216	435.955	1.99782	1.8019e-06	Low		WBGene00008426	GO:0040035, GO:0040011, GO:0040010, GO:0009103, GO:0002009, GO:0000003
Y71F9AR.2		129.257	258.086	1.9967	1.01531e-06	Low		WBGene00022123	GO:0016020, GO:0015031, GO:0007264, GO:0007165, GO:0006184, GO:0005622, GO:0005525, GO:0003924
far-1	Fatty Acid/Retinol binding protein	161063	321078	1.99349	1.78873e-07	Low	far-1 encodes a fatty acid/retinol binding protein; expressed throughout development with highest expression levels in L3 stage larvae and in adult males.	WBGene00001385	GO:0010171, GO:0008289
F58D12.2		102.541	204.299	1.99236	5.37217e-06	Low		WBGene00014778
srt-55	Serpentine Receptor, class T	90.2405	179.777	1.9922	1.42769e-05	Low		WBGene00011816	GO:0016021
alh-9	ALdehyde deHydrogenase	4883.75	9728.99	1.99212	8.7946e-07	Low	alh-9 encodes a highly conserved aldehyde dehydrogenase that is a member of the ALDH7 (antiquitin/ATQ) family of aldehyde dehydrogenases, mutations in which are associated with pyridoxine-dependent epilepsy (OMIM:107323); by sequence similarity, ALH-9 is predicted to catalyze aldehyde oxidation; loss of alh-9 activity via RNAi results in embryonic and larval lethality, slow growth, sterility, and…	WBGene00000115	GO:0055114, GO:0016491, GO:0008152
nhr-18	Nuclear Hormone Receptor family	475.281	946.7	1.99188	8.24515e-07	Low	The nhr-18 gene encodes a member of the superfamily of nuclear receptors, which is one of the most abundant class of transcriptional regulators; nuclear receptors have a well conserved DNA binding domain and a less conserved C-terminal ligand binding domain; the human homolog of nhr-18, CYP21, when mutated leads to congenital adrenal hyperplasia (OMIM:201910).	WBGene00003617	GO:0043565, GO:0043401, GO:0008270, GO:0006355, GO:0005634, GO:0003707, GO:0003700
ocam-1	ONECUT (homeobox) Associated Motif containing	17.184	34.2253	1.9917	6.44213e-07	Low	ocam-1 encodes a protein with an OCAM domain, a nematode-specific motif conserved between OCAM-1 and two other nematode ONECUT homeodomain proteins (CEH-21 and CEH-41); ocam-1 is probably derived from a ONECUT gene that lost both its cut domain and its homeodomain; ocam-1 has no obvious function in mass RNAi assays.	WBGene00011363
K04C1.4		54.716	108.952	1.99123	4.07384e-06	Low		WBGene00010554
C08A9.3		115.782	230.546	1.9912	3.1609e-07	Low		WBGene00015583	GO:0051033, GO:0040007, GO:0033227, GO:0016246, GO:0016021, GO:0008340, GO:0002119
C06H2.2		661.05	1316.24	1.99114	2.27703e-07	Low		WBGene00007386
Y105E8A.28		123.017	244.772	1.98975	3.13435e-07	Low		WBGene00013685
nhr-17	Nuclear Hormone Receptor family	993.286	1975.39	1.98874	2.07127e-06	Low	nhr-17 encodes a member of the superfamily of nuclear receptors, which is one of the most abundant class of transcriptional regulators; nuclear receptors have a well conserved DNA binding domain and a less conserved C-terminal ligand binding domain.	WBGene00003616	GO:0043565, GO:0043401, GO:0008270, GO:0006355, GO:0005634, GO:0003707, GO:0003700, GO:0003677
srw-12	Serpentine Receptor, class W	34.538	68.6698	1.98824	1.19783e-05	Low		WBGene00005759	GO:0016021
Y80D3A.9		658.271	1308.45	1.98771	4.54935e-07	Low		WBGene00013587
col-83	COLlagen	81.4058	161.727	1.98667	9.90488e-07	Low		WBGene00000658	GO:0042302, GO:0016021
best-19	BESTrophin (chloride channel) homolog	775.768	1541.13	1.98658	2.29933e-06	Low		WBGene00206487	GO:0016021
C25A1.4		2488.73	4943.44	1.98633	1.36506e-07	Low		WBGene00007706	GO:0003676
F47B8.8		286.887	569.734	1.98592	9.52241e-07	Low		WBGene00009809	GO:0008270, GO:0008237, GO:0006508
F25D1.5		136.807	271.661	1.98572	1.94713e-06	Low		WBGene00009110	GO:0055114, GO:0016491, GO:0009239, GO:0008667, GO:0008152
F44A2.3		564.296	1120.38	1.98545	3.77767e-07	Low		WBGene00018403	GO:0009792, GO:0008289
D2045.8		286.598	568.723	1.98439	1.37436e-06	Low		WBGene00008425	GO:0051260, GO:0005515, GO:0000003
T10H10.2		237.625	471.416	1.98387	1.08313e-05	Low		WBGene00020426	GO:0055114, GO:0045454, GO:0016972
Y37B11A.3		247.884	491.43	1.9825	3.27569e-05	Low		WBGene00021345	GO:0009792
C39H7.4		1154.88	2289.31	1.9823	9.09243e-07	Low		WBGene00016542	GO:0016021
dct-1	DAF-16/FOXO Controlled, germline Tumor affecting	1649.2	3268.16	1.98167	3.22388e-07	Low	dct-1 encodes a protein with similarity to the mammalian BNIP3 proteins that interact with Bcl-2 and the Adenovirus E1B 19kDa protein and that have been shown to have pro-apoptotic activity; loss of dct-1 activity via RNAi in daf-2 mutants and in gld-1; daf-2 doubly mutant animals indicates that dct-1 can function to regulate both lifespan and tumor cell proliferation; when expressed in mammalian…	WBGene00015776	GO:0043234, GO:0043065, GO:0016021, GO:0006917, GO:0005740, GO:0005515
W03G11.3		40.7761	80.687	1.97878	5.70034e-06	Low		WBGene00012225	GO:0006004, GO:0005975, GO:0004560
fah-1	FumarylAcetoacetate Hydrolase	6015.38	11894.9	1.97742	1.60517e-07	Low	fah-1 encodes a putative fumarylacetoacetate hydrolase, orthologous to human FAH (OMIM:276700, mutated in type I tyrosinemia), that is required for tyrosine metabolism, resistance to oxidative and protein-folding stresses, and more generally for normally rapid growth, normal locomotion, fertility, and viability; fah-1 is expressed in hypodermis and intestine; the intestines of fah-1(RNAi) animals…	WBGene00019620	GO:0040011, GO:0040010, GO:0040007, GO:0009792, GO:0009072, GO:0008152, GO:0004334, GO:0003824, GO:0002119
srh-43	Serpentine Receptor, class H	7.86328	15.546	1.97704	0.000450653	Low		WBGene00005266
clec-262	C-type LECtin	29.3308	57.9867	1.97699	0.000440906	Low		WBGene00013831
F38B6.4		2889.45	5710.9	1.97647	1.05096e-05	Low		WBGene00018174	GO:0016742, GO:0009113, GO:0009058, GO:0006189, GO:0005737, GO:0004644, GO:0004641, GO:0004637, GO:0003824
T07D1.2		704.645	1392.71	1.97647	3.85881e-07	Low		WBGene00020301
ain-2	ALG-1 INteracting protein	318.567	629.367	1.97562	8.13059e-06	Low	ain-2 encodes, by alternative splicing, three isoforms of an unfamiliar protein paralogous to AIN-1, and homologous to Brugia malayi 14748.m00068, 14052.m00191, and 14963.m01790; AIN-2 protein binds GEI-4 and GEI-16 in yeast two-hybrid experiments; AIN-2 and its nematode homologs have weak similarity to human TNRC6A (GW182; OMIM:610739) and Drosophila GAWKY; ain-2 has no obvious function in mass …	WBGene00015007	GO:0045947, GO:0000956
W08F4.3		3136.95	6196.67	1.97538	7.4822e-07	Low		WBGene00021093	GO:0006696, GO:0005783, GO:0000247
enpl-1	ENdoPLasmin homolog	24528.4	48430.6	1.97447	4.16558e-07	Low	T05E11.3 encodes the C. elegans ortholog of the Hsp90 family member and endoplasmic reticulum (ER) chaperone GRP94/GP96; loss of T05E11.3 activity via RNAi results in slow growth, larval arrest, uncoordinated locomotion, and weak endocytosis defects; in addition, loss of T05E11.3 expression results in an increase in hsp-4 expression, revealing compensatory regulation amongst ER chaperones; a T05E…	WBGene00011480	GO:0051082, GO:0040011, GO:0040010, GO:0040007, GO:0006950, GO:0006898, GO:0006457, GO:0005524, GO:0002119
F38A5.7		9139.51	18042.5	1.97412	6.43018e-06	Low		WBGene00018164
Y97E10AL.2		7702.84	15205.4	1.974	4.29023e-07	Low		WBGene00022393	GO:0016787, GO:0016021, GO:0008152
bicd-1	BICaudal D (Drosophila) homolog	101.586	200.494	1.97363	4.76393e-06	Low	bicd-1 encodes the C. elegans homolog of Drosophila BicaudalD, a dynein regulator; in C. elegans, bicd-1 is an essential gene and is also required for hyp7 nuclear migrations; BICD-1 physically interacts with UNC-83 and EGAL-1, and thus likely functions as part of a dynein regulatory complex (that also includes DLC-1) that controls the directionality and extent of nuclear migrations; a bicd-1::GF…	WBGene00016611	GO:0040035, GO:0040018, GO:0040011, GO:0016358, GO:0016021, GO:0009792, GO:0007097, GO:0006810, GO:0005794, GO:0005515
pas-3	Proteasome Alpha Subunit	12773.2	25200.7	1.97293	8.44964e-07	Low	pas-3 encodes a proteasome subunit alpha type-4 that affects embryonic viability, growth, fertility, and locomotion.	WBGene00003924	GO:0051603, GO:0040035, GO:0040011, GO:0040010, GO:0040007, GO:0019773, GO:0009792, GO:0006898, GO:0006511, GO:0005839, GO:0004298, GO:0004175, GO:0002119, GO:0002009, GO:0000003
shw-1	SHaW family of potassium channels	584.145	1152.39	1.97279	1.1763e-05	Low		WBGene00008819	GO:0055085, GO:0051260, GO:0016021, GO:0016020, GO:0008076, GO:0006813, GO:0006811, GO:0005515, GO:0005249, GO:0005216
B0403.3		86.8211	171.266	1.97263	2.58687e-06	Low		WBGene00015167
F39G3.3		232.314	458.202	1.97234	8.90335e-07	Low		WBGene00018208
F56D6.8		989.692	1950.58	1.97089	0.000118223	Low		WBGene00044292	GO:0016021
T19D12.9		124.615	245.368	1.96902	5.54486e-06	Low		WBGene00020583	GO:0055085, GO:0016021
F02A9.7		208.707	410.886	1.96872	8.61726e-07	Low		WBGene00044406	GO:0016021
mrps-11	Mitochondrial Ribosomal Protein, Small	13103.9	25788.7	1.96801	7.86861e-07	Low		WBGene00012244	GO:0040010, GO:0009792, GO:0006898, GO:0006412, GO:0005840, GO:0005622, GO:0003735
Y39E4B.13		138.109	271.752	1.96765	1.22823e-05	Low		WBGene00012721	GO:0016021
DC2.8		594.08	1168.82	1.96744	1.58224e-06	Low		WBGene00077643	GO:0006888, GO:0005801
sre-19	Serpentine Receptor, class E (epsilon)	43.0853	84.7621	1.96731	0.000100963	Low		WBGene00012708	GO:0016021, GO:0007606, GO:0004888
lbp-9	Lipid Binding Protein	17761.1	34937.2	1.96707	2.15574e-05	Low		WBGene00021486	GO:0019915, GO:0008289, GO:0006810, GO:0005215
nhr-35	Nuclear Hormone Receptor family	1043.25	2051.76	1.96669	4.52007e-07	Low		WBGene00003628	GO:0043565, GO:0043401, GO:0008270, GO:0006355, GO:0005634, GO:0003707, GO:0003700, GO:0003677
Y105C5A.21		59.6912	117.39	1.96663	1.59971e-05	Low		WBGene00014963	GO:0019915
fbxb-74	F-box B protein	15.8251	31.1193	1.96645	2.53913e-05	Low	This gene encodes a protein containing an F-box, a motif predicted to mediate protein-protein interactions either with homologs of yeast Skp-1p or with other proteins; its encoded protein also contains a Pfam-B45 motif of presently unknown function.	WBGene00019952	GO:0005515
nhr-147	Nuclear Hormone Receptor family	44.0311	86.4912	1.96432	9.59543e-06	Low		WBGene00015395	GO:0043565, GO:0043401, GO:0008270, GO:0006355, GO:0005634, GO:0003707, GO:0003700
C03H5.4		296.982	583.173	1.96366	1.69588e-06	Low	C03H5.4 encodes a secreted phospholipase A2; based on similarity to mammalian enzymes, the product of C03H5.4 is predicted to function in phospholipid hydrolysis during fat digestion and/or host response to bacterial infection.	WBGene00015406	GO:0016042, GO:0005509, GO:0004623
F21D12.2		15.9739	31.3565	1.96299	0.000179431	Low		WBGene00017662	GO:0048477, GO:0016021, GO:0006915, GO:0000003
ZC376.1		23.0002	45.1453	1.96283	0.000614804	Low		WBGene00013873	GO:0016787, GO:0016021, GO:0008152
Y38H6C.16		213.919	419.879	1.9628	1.29224e-06	Low		WBGene00012628	GO:0047750, GO:0016125, GO:0016021, GO:0005783
C10E2.2		198.925	389.945	1.96026	3.72385e-06	Low	This gene encodes a protein containing an F-box, a motif predicted to mediate protein-protein interactions either with homologs of yeast Skp-1p or with other proteins.	WBGene00015673	GO:0071688
Y37E3.11		2265.73	4439.59	1.95945	2.51877e-05	Low		WBGene00021352	GO:0016779, GO:0009058, GO:0003824
F26E4.2		1486.26	2910.53	1.95829	2.99977e-06	Low		WBGene00009157	GO:0051301, GO:0040026, GO:0016021, GO:0007052
F56D2.8		22.0604	43.1572	1.95632	4.04724e-06	Low		WBGene00018968
T04F3.1		190.604	372.712	1.95542	9.00832e-07	Low		WBGene00011436	GO:0040011, GO:0030170, GO:0009058
iars-1	Isoleucyl Amino-acyl tRNA Synthetase	1034.44	2022.23	1.9549	1.97962e-07	Low	irs-1 encodes a predicted cytoplasmic isoleucyl-tRNA synthetase (IleRS), an aminoacyl-tRNA synthetase that catalyzes the attachment of isoleucine to its cognate tRNA and is thus required for protein biosynthesis; loss of irs-1 activity via RNA-mediated interference (RNAi) results in sterility, embryonic lethality, and slower rates of growth, indicating that IRS-1 is essential for development.	WBGene00002152	GO:0040010, GO:0009792, GO:0006898, GO:0006428, GO:0006418, GO:0005737, GO:0005524, GO:0004822, GO:0004812, GO:0000166, GO:0000003
C31E10.6		536.204	1048.08	1.95462	6.9283e-07	Low		WBGene00007847	GO:0016021
srb-7	Serpentine Receptor, class B (beta)	34.5128	67.4572	1.95456	2.93401e-05	Low		WBGene00005072	GO:0016021, GO:0007606, GO:0004888
clec-178	C-type LECtin	183.211	358.055	1.95434	8.65825e-07	Low		WBGene00020585	GO:0040018, GO:0030246, GO:0009792, GO:0008340, GO:0002119, GO:0000003
mboa-2	Membrane Bound O-Acyl transferase, MBOAT	2873.55	5614.57	1.95388	8.21107e-07	Low	mboa-2 encodes a sterol O-acyltransferase orthologous to Drosophila MIDWAY, and to human DGAT1 (OMIM:604900); MBOA-2 has acyl-CoA:diacylglycerol O-acyltransferase activity when expressed in yeast; MBOA-2 has no obvious function in mass RNAi assays.	WBGene00010408	GO:0016021, GO:0008374, GO:0008270, GO:0006281, GO:0005622, GO:0004519, GO:0003677
mom-1	More Of MS	142.477	278.058	1.9516	6.61821e-06	Low	mom-1 encodes a putative O-acyltransferase orthologous to Drosophila PORCUPINE and human PORCN (OMIM:300651, mutated in focal dermal hypoplasia); MOM-1 functions as part of a Wnt/MAPK signaling pathway required maternally for endoderm induction in the early embryo; by orthology, MOM-1 is predicted to be a membrane-spanning endoplasmic reticulum protein that stimulates post-translational processin…	WBGene00003394	GO:0061359, GO:0060069, GO:0048598, GO:0045167, GO:0040035, GO:0040011, GO:0030176, GO:0018345, GO:0017147, GO:0016021, GO:0009792, GO:0009786, GO:0008374, GO:0002009, GO:0001714, GO:0000132
mut-15	MUTator	1838.76	3588.14	1.95139	5.06823e-07	Low		WBGene00011323	GO:0016246
gpd-3	GPD (Glyceraldehyde 3-Phosphate Dehydrogenase)	51014.2	99542.1	1.95126	1.17566e-06	Low	gpd-3 encodes a predicted glyceraldehyde 3-phosphate dehydrogenase that affects embryonic viability; GPD-3 interacts with LIN-2 in two-hybrid assays.	WBGene00001685	GO:0055114, GO:0051287, GO:0050661, GO:0040018, GO:0040007, GO:0019915, GO:0016620, GO:0009792, GO:0008406, GO:0008340, GO:0006006, GO:0002119
Y38E10A.23		1078.3	2104.03	1.95125	6.3412e-05	Low		WBGene00012601
R31.2		6556.41	12791	1.95092	2.90099e-06	Low		WBGene00011270	GO:0016021, GO:0005863, GO:0005515
F32D8.4		44.5361	86.8644	1.95043	1.08883e-05	Low	F32D8.4 is homologous to Yip1p, an essential Golgi membrane protein in S. cerevisiae that specifically binds the transport GTPases Ypt1p and Ypt31p, as well as Yop1p (the yeast homolog of human ADENOMATOUS POLYPOSIS COLI 1); F32D8.4 is also homologous to the Golgi membrane protein SB140 of H. sapiens, and contains a glutamine/asparagine-rich domain.	WBGene00009329
ztf-7	Zinc finger putative Transcription Factor family	18966.5	36985.1	1.95002	1.09062e-06	Low		WBGene00009772	GO:0008270, GO:0005622
nhr-176	Nuclear Hormone Receptor family	784.624	1529.89	1.94983	2.19109e-06	Low		WBGene00008830	GO:0043565, GO:0043401, GO:0008270, GO:0006355, GO:0005634, GO:0003707, GO:0003700
set-10	SET (trithorax/polycomb) domain containing	348.287	678.591	1.94837	1.36954e-06	Low	set-10 encodes a divergent ortholog of human SMYD1 (OMIM:606846), SMYD2 (OMIM:610663), and SYMD3 (OMIM:608783); SET-10 is paralogous to SET-14, SET-18, and SET-30; SET-10 has no obvious function in individual RNAi assays of vulval development, or in mass RNAi assays.	WBGene00009370	GO:0008270
elo-2	fatty acid ELOngation	2644.5	5152	1.94819	1.81693e-07	Low	elo-2 encodes a palmitic acid elongase, homologous to polyunsaturated fatty acid (PUFA) elongases such as ELO-1, that is required for normally rapid growth, normally large body size, fertility, and for the quantitative regulation of the ultradian defecation rhythm; the joint action of ELO-2 with ELO-1 is strongly required for 20-carbon PUFA production and for general viability; loss of el-2 activ…	WBGene00001240	GO:0040018, GO:0040010, GO:0040007, GO:0035264, GO:0019915, GO:0018991, GO:0016021, GO:0010468, GO:0009792, GO:0008340, GO:0006629, GO:0000003
Y71H2AR.3		352.236	685.88	1.94722	1.53979e-06	Low		WBGene00022190	GO:0008242
rsd-3	RNAi Spreading Defective (see also sid)	5798.64	11287.7	1.94661	2.30323e-06	Low		WBGene00004682	GO:0005543
tpst-1	TyrosylProtein SulfoTransferase	2597.16	5049.06	1.94407	3.41215e-07	Low	tpst-1 encodes a tyrosylprotein sulfotransferase; tpst-1 activity is required for proper cuticle formation and secretion of ROL-6, a cuticle collagen; when expressed in 293-T cells, TPST-1 exhibits tyrosylprotein sulfotransferase activity; a tpst-1::gfp promoter fusion is expressed beginning during embryogenesis and continuing through larval and adult stages; tpst-1 expression is seen mainly in t…	WBGene00013737	GO:0061062, GO:0042338, GO:0040035, GO:0040018, GO:0040017, GO:0040015, GO:0040012, GO:0040011, GO:0040010, GO:0040007, GO:0040002, GO:0032963, GO:0016021, GO:0010171, GO:0008476, GO:0008146, GO:0006478, GO:0005802, GO:0002119, GO:0000003
Y37E11B.5		2029.11	3944.04	1.94373	1.5774e-06	Low		WBGene00021377	GO:0055114, GO:0050660, GO:0017150, GO:0008033
ZK632.9		15871.4	30847.2	1.94357	5.10172e-07	Low		WBGene00014016
B0457.2		1487.33	2890.28	1.94326	5.35624e-06	Low		WBGene00007178
F29A7.8		31.402	61.0172	1.9431	0.000228089	Low		WBGene00017918
nlp-21	Neuropeptide-Like Protein	34774.3	67557.4	1.94274	8.50574e-07	Low	nlp-21 encodes nine predicted neuropeptide-like proteins; in C. elegans, nlp-21 is part of the GGARAF neuropeptide family that also contains nlp-9; nlp-21 is expressed in a variety of neurons, including AFD, five head neurons, the ventral nerve cord, one anterior pharyngeal neuron, and one tail neuron; nlp-21 expression is also detected in the embryo and the intestine; NLP-21 is tranported by den…	WBGene00003759
F35C11.4		514.793	999.957	1.94244	8.66939e-07	Low		WBGene00009403	GO:0016021
tre-4	TREhalase	131.951	256.291	1.94232	3.21667e-06	Low		WBGene00006610	GO:0016021, GO:0005991, GO:0004555
fbxa-23	F-box A protein	628.157	1219.93	1.94208	1.08536e-06	Low		WBGene00020459
ceh-51	C. Elegans Homeobox	28.3276	54.9795	1.94084	0.000685275	Low	ceh-51 encodes a homeodomain transcription factor most closely related to those of NK-2 subfamily proteins containing multiple serine residues in the N-terminus; ceh-51 is expressed in the early MS lineage downstream of TBX-35; TBX-35 directly activates ceh-51 and TBX-35 is sufficient, but not necessary, for ceh-51 activation; activation of ceh-51 in a tbx-35 mutant background is POP-1-dependent;…	WBGene00013583	GO:0060465, GO:0043565, GO:0043282, GO:0042694, GO:0040010, GO:0007501, GO:0006355, GO:0005634, GO:0003700
F14D7.11		22.4047	43.4658	1.94003	4.10333e-06	Low		WBGene00008798
D2092.10		85.2814	165.366	1.93906	1.90705e-06	Low		WBGene00044610	GO:0008270
ZK185.5		941.138	1824.47	1.93858	4.70595e-06	Low		WBGene00044481	GO:0055085, GO:0016021, GO:0008324, GO:0006812
imb-2	IMportin Beta family	561.43	1088.09	1.93807	3.42845e-07	Low		WBGene00002076	GO:0040011, GO:0040010, GO:0040007, GO:0016246, GO:0010171, GO:0009792, GO:0008565, GO:0006898, GO:0006886, GO:0002119, GO:0000003
srh-52	Serpentine Receptor, class H	45.8899	88.921	1.9377	2.34126e-06	Low		WBGene00005275	GO:0016021
T20G5.12		94.0167	182.167	1.9376	0.000206206	Low		WBGene00011873
nlp-34	Neuropeptide-Like Protein	3131.87	6067.19	1.93724	5.67574e-06	Low		WBGene00015046	GO:0016021
T22F7.1		342.048	662.619	1.93721	6.49193e-06	Low		WBGene00020701	GO:0055114, GO:0055085, GO:0022857, GO:0016661, GO:0016491, GO:0016021, GO:0009055
Y105E8B.11		17.3938	33.6915	1.93698	2.39554e-06	Low		WBGene00044265
lrp-1	Low-density lipoprotein RecePtor related	6031.99	11683.5	1.93692	1.06292e-06	Low	lrp-1 encodes a low-density lipoprotein (LDL) receptor-like protein most closely related to the vertebrate gp330/megalin/LRP-2 proteins; during development, lrp-1 activity is required in the hyp7 syncytium for completion of molting and for growth beyond the third larval stage; LRP-1 is expressed on the apical surface of the hyp6 and hyp7 syncytia in hermaphrodites and males from hatching through …	WBGene00003071	GO:0042395, GO:0040018, GO:0040017, GO:0040011, GO:0040010, GO:0040007, GO:0032940, GO:0030334, GO:0030139, GO:0018996, GO:0016740, GO:0016477, GO:0016324, GO:0016021, GO:0015918, GO:0015248, GO:0010171, GO:0008152, GO:0005798, GO:0005515, GO:0005509, GO:0002119, GO:0002009
fbxb-78	F-box B protein	19.4014	37.5754	1.93674	2.7118e-05	Low	This gene encodes a protein containing an F-box, a motif predicted to mediate protein-protein interactions either with homologs of yeast Skp-1p or with other proteins; its encoded protein also contains a Pfam-B45 motif of presently unknown function.	WBGene00017116
ZK822.1		161.334	312.309	1.93579	3.88256e-05	Low		WBGene00014089
C16D9.6		640.735	1240.22	1.93563	2.88866e-07	Low		WBGene00015861	GO:0016757, GO:0016021, GO:0016020, GO:0008378, GO:0006486
K08C7.7		188.754	365.205	1.93481	1.4734e-05	Low	This gene encodes a protein containing an F-box, a motif predicted to mediate protein-protein interactions either with homologs of yeast Skp-1p or with other proteins.	WBGene00010649
pfn-1	ProFiliN	4080.32	7894.51	1.93478	9.39714e-06	Low		WBGene00003989	GO:0040011, GO:0030036, GO:0015629, GO:0009792, GO:0007010, GO:0003779, GO:0000910, GO:0000003
wht-7	WHiTe (Drosophila) related ABC transporter	4285.24	8290.87	1.93475	4.229e-07	Low		WBGene00021535	GO:0017111, GO:0016887, GO:0016021, GO:0016020, GO:0005524, GO:0000166
C32D5.7		1505.49	2912	1.93426	2.19109e-06	Low		WBGene00016315	GO:0016021
B0024.15		239.277	462.761	1.934	1.24684e-05	Low		WBGene00007104	GO:0016021, GO:0016020, GO:0008378, GO:0006486
F36A2.3		13035.9	25190	1.93236	2.99964e-06	Low	F36A2.3 encodes a protein with similarity to malate dehydrogenase; by homology, the product of F36A2.3 is predicted to function in the citric acid cycle to catalyze the formation of oxaloacetate from malate.	WBGene00009453	GO:0055114, GO:0040011, GO:0018991, GO:0016491, GO:0008152
ges-1	abnormal Gut ESterase	457.378	883.696	1.93209	5.42073e-06	Low	ges-1 encodes a gut-specific type B carboxylesterase; by homology, GES-1 hydrolyzes carboxylic ester substrates to yield an alcohol and a carboxylic anion, however, loss of GES-1 activity via mutation or RNAi does not result in any obvious abnormalities; GES-1 is expressed solely in the intestinal, or E, lineage from the 4 E-cell stage of gut development through adulthood; GES-1 contains a C-term…	WBGene00001578	GO:0016787, GO:0008340, GO:0008152, GO:0005777, GO:0004091
T28H10.2		203.035	392.217	1.93177	1.30969e-07	Low		WBGene00012143
ZK355.3		9010.08	17404.5	1.93167	4.055e-06	Low		WBGene00022713
cyld-1	CYLinDromatosis (human disease gene) homolog	666.044	1286.45	1.93148	1.62999e-06	Low	F40F12.5 encodes an ortholog of human CYLD1 (OMIM:605018, mutated in cylindromatosis); CYLD1 binds several members of the NF-kappaB signalling pathway, and can deubiquitinate target proteins.	WBGene00009594
nhr-32	Nuclear Hormone Receptor family	553.448	1068.78	1.93114	1.67057e-07	Low		WBGene00003626	GO:0043565, GO:0043401, GO:0008270, GO:0006355, GO:0005634, GO:0003707, GO:0003700
pek-1	human PERK kinase homolog	1158.08	2235.25	1.93013	1.79012e-05	Low	pek-1 encodes a predicted transmembrane protein kinase orthologous to human eukaryotic translation initiation factor 2-alpha kinase 3 (EIF2AK3, OMIM:604032), which when mutated leads to Wolcott-Rallison syndrome; PEK-1 is strongly expressed in intestinal cells and is required for the unfolded protein response (UPR) that counteracts cellular stress induced by accumulation of unfolded proteins in t…	WBGene00003970	GO:0045948, GO:0040017, GO:0018105, GO:0016021, GO:0010939, GO:0006990, GO:0006468, GO:0005783, GO:0005524, GO:0004713, GO:0004674, GO:0004672, GO:0002119, GO:0001906
Y105C5A.1274		483.952	933.925	1.92979	8.46058e-07	Low		WBGene00194951
ugt-22	UDP-GlucuronosylTransferase	1409.51	2719.78	1.9296	1.11797e-05	Low		WBGene00007455	GO:0030259, GO:0030246, GO:0016758, GO:0016021, GO:0008152, GO:0005975
cpn-3	CalPoNin	14571.6	28115.8	1.92949	1.80949e-06	Low	cpn-3 encodes a calponin homolog, most closely related to its paralog CPN-4 in C. elegans; CPN-3 is more similar to the calponin paralogs transgelin (SM22 alpha) or neuronal protein NP25 than to calponin per se.	WBGene00000779	GO:0040007, GO:0030016, GO:0009792, GO:0005515, GO:0002119
D2007.1		615.488	1187.26	1.92897	2.6699e-06	Low		WBGene00017041	GO:0016021
sru-5	Serpentine Receptor, class U	218.849	422.121	1.92883	6.80861e-06	Low		WBGene00005668
F21C3.7		93.234	179.794	1.92842	0.000367951	Low		WBGene00077548	GO:0016021
F56A8.8		65.6998	126.664	1.92791	4.67766e-07	Low		WBGene00010142
C46H11.10		3369.17	6493.9	1.92745	4.47263e-07	Low		WBGene00016734
W05B10.3		29.8979	57.6043	1.9267	0.000137644	Low		WBGene00012278
Y55F3AM.9		2450.41	4719.47	1.92599	4.3158e-06	Low		WBGene00021926
srh-139	Serpentine Receptor, class H	37.5249	72.2721	1.92598	0.000515597	Low		WBGene00005356	GO:0016021
twk-13	TWiK family of potassium channels	636.408	1225.42	1.92552	5.22466e-06	Low	twk-13 encodes one of 44 C. elegans TWK (two-P domain K+) potassium channel subunits that contain two pore-forming domains and four transmembrane domains; as loss of TWK-13 function via RNA-mediated interference (RNAi) does not result in any abnormalities, the precise role of TWK-13 in C. elegans development and/or behavior is not yet known; however, TWK-13 likely functions redundantly with other…	WBGene00006668	GO:0071805, GO:0016021, GO:0016020, GO:0005267
F07C3.3		42.0051	80.8791	1.92546	1.32428e-06	Low		WBGene00017194	GO:0016021
T09F3.2		825.86	1589.81	1.92503	4.64531e-06	Low		WBGene00011662	GO:0031966, GO:0006839
F33H1.6		360.213	693.371	1.92489	4.85303e-07	Low		WBGene00044028	GO:0016021
srab-16	Serpentine Receptor, class AB (class A-like)	61.0839	117.57	1.92474	4.29978e-06	Low		WBGene00020060	GO:0016021, GO:0007606, GO:0004888
cyl-1	CYclin L	2827.3	5440.19	1.92417	3.69927e-07	Low		WBGene00000876	GO:0040011, GO:0040010, GO:0040007, GO:0019901, GO:0009792, GO:0008340, GO:0007276, GO:0006396, GO:0006355, GO:0002119, GO:0000079, GO:0000003
fbxa-162	F-box A protein	287.345	552.882	1.92411	6.91753e-07	Low	This gene encodes a protein containing an F-box, a motif predicted to mediate protein-protein interactions either with homologs of yeast Skp-1p or with other proteins; this gene's encoded protein also contains an FTH/DUF38 motif, which may also mediate protein-protein interaction.	WBGene00015597	GO:0005515
C06A12.3		1098.94	2113.17	1.92291	2.09889e-05	Low		WBGene00007357
C56E6.4		22.3838	43.0244	1.92212	5.49195e-05	Low		WBGene00016972	GO:0035556, GO:0019915
C49G7.1		117.592	226.016	1.92204	1.5244e-05	Low		WBGene00016780	GO:0016021, GO:0005515
Y55H10A.2		185.487	356.463	1.92177	1.94162e-06	Low		WBGene00021953	GO:0016021, GO:0008340
K07E3.1		2705.68	5194.83	1.91997	8.36788e-07	Low		WBGene00019490
C55A6.3		1669.14	3204.32	1.91974	2.59418e-05	Low		WBGene00008332	GO:0016491, GO:0008152
F20A1.2		503.748	966.763	1.91914	1.977e-07	Low		WBGene00017614	GO:0016021
str-246	Seven TM Receptor	31.251	59.97	1.91898	4.61284e-05	Low		WBGene00006273	GO:0016021
akt-1	AKT kinase family	3904.56	7492.55	1.91892	1.36701e-05	Low	akt-1 encodes an ortholog of the serine/threonine kinase Akt/PKB; akt-1 genetically interacts with the insulin signaling pathway and functions to regulate such processes as dauer larval development and salt chemotaxis learning; AKT-1 binds calmodulin in vitro in a calcium-dependent manner; an AKT-1::GFP fusion protein is widely expressed beginning in late stage embryos and continuing through adul…	WBGene00000102	GO:0043053, GO:0019915, GO:0008340, GO:0008286, GO:0006468, GO:0005622, GO:0005543, GO:0005524, GO:0005516, GO:0005515, GO:0004713, GO:0004674, GO:0004672
srh-251	Serpentine Receptor, class H	49.6028	95.165	1.91854	1.02388e-05	Low		WBGene00005457	GO:0016021
F56D1.2		283.861	544.374	1.91775	2.08921e-05	Low		WBGene00018960	GO:0016021
T20D3.6		8233.1	15786.7	1.91746	2.52461e-06	Low		WBGene00011859	GO:0040011, GO:0016021, GO:0005737
best-24	BESTrophin (chloride channel) homolog	1534.34	2940.19	1.91625	1.081e-05	Low		WBGene00022797	GO:0040018, GO:0040011, GO:0016021
F35E12.4		106.093	203.235	1.91564	0.000605893	Low		WBGene00009428
R06A10.5		234.27	448.628	1.91501	1.58229e-06	Low		WBGene00044895	GO:0018996, GO:0016021
srsx-13	Serpentine Receptor, class SX	61.337	117.441	1.91468	7.23489e-05	Low		WBGene00015738	GO:0016021
snx-1	Sorting NeXin	766.435	1467.25	1.91438	5.48246e-07	Low	snx-1 encodes a PX and BAR domain-containing protein that is the C. elegans ortholog of the Vps5/SNX1 subunit of the core retromer complex; in C. elegans, SNX-1 functions as a component of the retromer complex that, along with RME-8 and HSP-1, regulates retrograde endosome-to-Golgi transport through control of endosomal clathrin dynamics; SNX-1 binds RME-8 in vitro; SNX-1 is expressed in several …	WBGene00004927	GO:0090389, GO:0045335, GO:0043621, GO:0042147, GO:0035091, GO:0009792, GO:0007154, GO:0007126, GO:0005769, GO:0005737, GO:0005547, GO:0005515
tag-257	Temporarily Assigned Gene name	1877.02	3591.63	1.91348	1.59106e-07	Low		WBGene00018516	GO:0040017, GO:0040011, GO:0040010, GO:0019915, GO:0006468, GO:0005524, GO:0004713, GO:0004672
srw-31	Serpentine Receptor, class W	122.87	235.068	1.91314	3.98307e-07	Low		WBGene00005778	GO:0016021
C31B8.2		289.233	553.152	1.91248	2.7069e-05	Low		WBGene00016280
R07B1.11		796.791	1523	1.91141	1.941e-06	Low		WBGene00011082	GO:0016021
Y4C6B.7		5060.34	9669.77	1.91089	4.60847e-06	Low		WBGene00021161
his-71	HIStone	6586.26	12576.5	1.9095	1.28645e-06	Low	his-71 encodes an H3 histone required for embryonic viability, body morphology, and larval viability.	WBGene00001945	GO:0040010, GO:0034984, GO:0010171, GO:0009792, GO:0008340, GO:0006334, GO:0003677, GO:0002119, GO:0000786
pad-2	PAtterning Defective	132.588	253.155	1.90934	2.52209e-06	Low	pad-2 encodes an O-fucosyltransferase; by homology, PAD-2 is predicted to catalyze the transfer of fucose to serine or threonine residues on recipient proteins; RNAi experiments indicate that pad-2 activity is required for embryogenesis, particularly morphogenesis and late embryonic patterning, and for various aspects of post-embryonic development including neuronal, body wall muscle, and vulval …	WBGene00010757	GO:0040025, GO:0018991, GO:0010171, GO:0009792, GO:0007283
Y62E10A.17		346.876	662.25	1.90919	4.54014e-07	Low	Y62E10A.17 encodes a protein with similarity to the AP-2 family of transcription factors; loss of Y62E10A.17 activity via RNAi results in larval and embryonic lethality, with multiple spindle and cell division defects seen in the early embryo; large-scale expression studies report that Y62E10A.17 is expressed throughout embryogenesis with notably high expression seen at the anterior of the embryo…	WBGene00013383	GO:0040007, GO:0010171, GO:0009792, GO:0006355, GO:0005634, GO:0003700, GO:0002119
K03B8.6		167.059	318.93	1.90909	1.48678e-06	Low		WBGene00010524
T05F1.8		773.356	1476.06	1.90864	1.2061e-06	Low		WBGene00011493	GO:0008340
ZC443.2		94.3512	180.056	1.90836	2.1831e-06	Low		WBGene00013897
Y37E11AM.2		1445.81	2758.76	1.90811	1.14651e-06	Low		WBGene00021366
C46G7.5		152.322	290.492	1.90709	1.53992e-06	Low		WBGene00044502
Y64G10A.7		44.7555	85.3425	1.90686	1.2501e-05	Low	The Y64G10A.7 gene encodes a homolog of the human gene FIBRILLIN-1, which when mutated leads to Marfan syndrome (OMIM:154700).	WBGene00013416	GO:0005515, GO:0005509
ZC239.5		202.222	385.576	1.9067	8.47077e-07	Low		WBGene00022568	GO:0051260, GO:0016021, GO:0005515
ZC395.5		10491.3	19968.5	1.90334	7.22879e-06	Low		WBGene00022597
Y12A6A.1		4239.96	8065.79	1.90233	2.68465e-06	Low		WBGene00012439
C15B12.6		239.579	455.447	1.90103	7.99477e-07	Low		WBGene00015787
C46G7.1		5589.99	10625.5	1.90081	5.30076e-06	Low		WBGene00016721	GO:0040011, GO:0040010, GO:0016021, GO:0002119
Y55F3BR.7		29.7213	56.4762	1.90019	2.53537e-05	Low		WBGene00021944	GO:0016021
C09E7.9		635.96	1207.66	1.89895	3.20074e-07	Low		WBGene00015643	GO:0008270, GO:0005515
C06C3.11		39.0334	74.105	1.8985	1.29319e-06	Low		WBGene00045404
C23H4.2		536.797	1018.61	1.89756	6.60991e-07	Low		WBGene00007691	GO:0016787, GO:0016021, GO:0008152
F53F10.7		62.7181	118.949	1.89657	4.31322e-07	Low		WBGene00023066	GO:0009792, GO:0000003
rrf-2	RNA-dependent RNA polymerase Family	1588.92	3012.54	1.89597	3.18437e-06	Low	rrf-2 encodes an RNA-directed RNA polymerase (RdRP) homolog of unknown function; RRF-2 is not obviously required for either somatic or germline RNAi, or for transitive RNAi.	WBGene00004509	GO:0003968
T07E3.4		6300.43	11943.3	1.89564	5.20012e-07	Low	This gene encodes a protein containing an F-box, a motif predicted to mediate protein-protein interactions either with homologs of yeast Skp-1p or with other proteins.	WBGene00020315	GO:0005515
ensa-1	ENdoSulfine Alpha	3081.74	5840.86	1.89531	8.3623e-07	Low	ensa-1 encodes the C. elegans ortholog of alpha-endosulfine, a conserved family of cAMP-regulated phosphoproteins; loss of ensa-1 activity results in viable and fertile animals with only slight cell cycle delays in the embryonic blastomeres AB and P1; when expressed in Xenopus oocytes, however, a phosphomimetic ENSA-1 mutant is able to suppress activity of the PP2A/B55 phosphatase.	WBGene00010730
lec-12	gaLECtin	742.742	1407.25	1.89467	7.39623e-07	Low		WBGene00017080	GO:0030246, GO:0016021
mtm-3	MTM (myotubularin) family	3943.63	7467.01	1.89344	1.00743e-06	Low	mtm-3 encodes, by alternative splicing, two isoforms of a myotubularin lipid phosphatase orthologous to human MTMR3 (OMIM:603558) and MTMR4 (OMIM:603559); MTM-3 is required for normal locomotion in older adults and for normally long lifespan; MTM-3 has phosphatidylinositol 3-phosphate (PI3P) phosphatase activity; MTM-3 contains a C-terminal FYVE domain that binds PI3P in vitro; MTM-3 is expressed…	WBGene00003476	GO:0046872, GO:0046855, GO:0046662, GO:0045807, GO:0040017, GO:0040011, GO:0040010, GO:0040002, GO:0034594, GO:0032266, GO:0018991, GO:0016791, GO:0016312, GO:0016311, GO:0010171, GO:0009792, GO:0008340, GO:0004725, GO:0002119
F20C5.5		126.502	239.469	1.893	6.01826e-07	Low		WBGene00008970
sri-61	Serpentine Receptor, class I	48.193	91.2139	1.89268	4.68037e-05	Low		WBGene00005573	GO:0040011, GO:0016021
C45E1.4		790.918	1496.02	1.89149	1.14308e-06	Low		WBGene00016663
mans-1	MAnnoSidase (family 47 glycohydrolase)	558.869	1056.44	1.89032	1.81194e-06	Low		WBGene00008411	GO:0016021, GO:0016020, GO:0005509, GO:0004571
C10G8.3		66.9762	126.6	1.89022	2.2126e-05	Low		WBGene00015682	GO:0004867
mgl-2	Metabotropic GLutamate receptor family	106.08	200.467	1.88977	1.16326e-05	Low	mgl-2 encodes a Group I metabotropic glutamate receptor (OMIM:604473, 604102, loss-of-function mutations in mice are associated with defects in long-term potentiation); by homology, MGL-2 is predicted to function as a post-synaptic G protein-coupled receptor that, in response to glutamate binding, stimulates phospholipase C activity and increases neuronal excitation, and in mammalian tissue cultu…	WBGene00003233	GO:0016021, GO:0009792, GO:0007186, GO:0004930
inx-18	INneXin	185.226	349.981	1.88949	2.97313e-05	Low	inx-18 encodes a predicted member of the innexin family.	WBGene00002140	GO:0016021, GO:0009792, GO:0009790, GO:0005921
let-721	LEThal	5244.69	9907.6	1.88907	7.03856e-07	Low	The let-721 gene encodes an ortholog of the human gene SIMILAR TO ELECTRON-TRANSFERRING-FLAVOPROTEIN DEHYDROGENASE (ETFDH), which when mutated leads to glutaricaciduria type IIC (OMIM:231675).	WBGene00002855	GO:0055114, GO:0040010, GO:0016491, GO:0010171, GO:0009792, GO:0004174, GO:0002119
Y39F10A.3		22.4562	42.4083	1.88849	3.98444e-06	Low		WBGene00021454	GO:0016021
F55A12.6		67.7871	127.906	1.88688	2.69882e-05	Low		WBGene00018865	GO:0016021
nhr-111	Nuclear Hormone Receptor family	106.396	200.717	1.88651	2.33728e-05	Low	nhr-111 encodes a member of the nuclear receptor superfamily; by homology, NHR-111 is predicted to function as a ligand-dependent transcriptional regulator, but as loss of nhr-111 activity via large-scale RNAi screens does not result in any abnormalities, the precise role of NHR-111 in C. elegans development and/or behavior is not yet known; an nhr-111 reporter construct is expressed in embryos a…	WBGene00003701	GO:0043565, GO:0008270, GO:0006355, GO:0005634, GO:0003707, GO:0003700, GO:0003677
C47E8.11		90.647	170.993	1.88636	9.97065e-06	Low		WBGene00044180	GO:0009792, GO:0007276, GO:0006952, GO:0000003
M02D8.6		1071.87	2021.8	1.88623	2.05855e-05	Low		WBGene00019732
H03G16.6		22.0255	41.5338	1.88571	1.51772e-05	Low		WBGene00044141	GO:0016021
pgp-7	P-GlycoProtein related	191.22	360.339	1.88442	0.000718794	Low	pgp-7 encodes an ATP-binding protein that is a member of the P-glycoprotein subclass of the ATP-binding cassette (ABC) transporter superfamily; PGP-7 is predicted to function as a transmembrane protein that couples energy to transport of various molecules across membranes, but as loss of pgp-7 activity via RNAi results in no obvious defects, the precise role of PGP-7 in C. elegans development and…	WBGene00004001	GO:0055085, GO:0042626, GO:0017111, GO:0016887, GO:0016021, GO:0006810, GO:0005524, GO:0000166
Y51H4A.8		988.534	1862.26	1.88386	7.13717e-06	Low		WBGene00013104
pes-9	Patterned Expression Site	1108.81	2088.8	1.88383	1.6326e-07	Low	pes-9 encodes a zinc metallopeptidase; pes-9 was originally identified in a promoter trap screen for sequences that direct reporter gene expression in specific cell types during C. elegans development; pes-9 sequences direct expression in a limited number of cells in the early embryo and in putative head and tail hypodermal cells in adults; after some confusion, the pes-9 reporter gene fusion was…	WBGene00003982	GO:0034701, GO:0016805, GO:0016787, GO:0008237, GO:0008152, GO:0006508
clec-184	C-type LECtin	83.3319	156.872	1.8825	1.42841e-05	Low		WBGene00023502	GO:0030246
srx-129	Serpentine Receptor, class X	87.6288	164.911	1.88192	8.99919e-07	Low		WBGene00006020	GO:0016021
F07A11.5		955.868	1798.83	1.88188	4.77327e-07	Low		WBGene00008548	GO:0006014, GO:0004747
pes-5	Patterned Expression Site	447.512	842.131	1.88181	1.73981e-07	Low	pes-5 encodes a novel protein that contains several arginine-rich regions, but no recognizably conserved domains; pes-5 was identified in promoter trapping screens, and as loss of pes-5 activity via RNA-mediated interference (RNAi) does not result in any obvious abnormalities, the precise role of pes-5 in C. elegans development and/or behavior is not yet known; a pes-5 reporter is expressed in mo…	WBGene00003979	GO:0016021
asp-4	ASpartyl Protease	44460.6	83647.2	1.88138	1.91158e-07	Low	asp-4 encodes an aspartyl protease homolog that is required, in parallel with ASP-3 but downstream of CLP-1 and TRA-3, for degenerative (necrotic-like) cell death in neurons induced by mutations such as mec-4(d), deg-3(d), or gsa-1(gf).	WBGene00000217	GO:0070265, GO:0012503, GO:0008219, GO:0006508, GO:0005764, GO:0005737, GO:0004190
Y116A8C.10		1312.18	2468.23	1.88101	2.94523e-07	Low		WBGene00013790	GO:0015031, GO:0007264, GO:0005622, GO:0005525
tbc-19	TBC (Tre-2/Bub2/Cdc16) domain family	1068.45	2009.11	1.88039	1.44503e-06	Low		WBGene00007849	GO:0032313, GO:0016021, GO:0016020, GO:0007169, GO:0006468, GO:0005622, GO:0005543, GO:0005524, GO:0005515, GO:0005097, GO:0004714
ZK1290.14		993.573	1868.05	1.88013	9.34467e-08	Low		WBGene00044396
AH9.7		70.5021	132.552	1.88011	8.29487e-06	Low		WBGene00175029
Y7A5A.2		262.52	493.545	1.88003	9.97145e-06	Low		WBGene00012408
C49F5.7		481.011	904.14	1.87966	1.21947e-07	Low		WBGene00008211
lmp-2	LAMP (lysosome-associated membrane protein) homolog	410.328	771.157	1.87937	4.47941e-07	Low	lmp-2 encodes a transmembrane protein that is one of two C. elegans LAMP (lysosomal associated membrane glycoprotein) homologs.	WBGene00015471	GO:0016021, GO:0016020
Y38H6A.3		813.404	1528.07	1.87861	2.39371e-06	Low		WBGene00012614
F30F8.10		372.224	699.198	1.87843	4.83935e-07	Low		WBGene00009277	GO:0016747, GO:0008080
Y51H4A.15		5818.4	10928	1.87817	1.18106e-06	Low		WBGene00013109	GO:0040017, GO:0040010, GO:0040007, GO:0019915, GO:0009792, GO:0008340, GO:0006898, GO:0002119
acdh-4	Acyl CoA DeHydrogenase	352.423	661.872	1.87806	2.89224e-06	Low		WBGene00020419	GO:0055114, GO:0016627, GO:0016491, GO:0003995
F20D6.8		985.575	1850.78	1.87787	2.95761e-07	Low		WBGene00017637	GO:0016020, GO:0015031, GO:0007264, GO:0007165, GO:0006184, GO:0005525, GO:0003924
K12H6.6		461.752	867.038	1.87771	2.20618e-06	Low		WBGene00019686	GO:0016021
F15E6.10		1009.84	1895.91	1.87744	5.80225e-06	Low		WBGene00044479	GO:0016021
W05H7.2		111.396	209.092	1.87702	0.000301589	Low		WBGene00021045	GO:0040007, GO:0016021, GO:0008219, GO:0002119, GO:0000003
M28.4		40.115	75.2902	1.87686	1.36013e-05	Low		WBGene00010895	GO:0016021
F41B5.1		166.322	312.091	1.87642	1.409e-05	Low		WBGene00023284
aap-1	phosphoinositide kinase AdAPter subunit	3139.75	5891.23	1.87634	5.88477e-07	Low	aap-1 encodes the C. elegans ortholog of the phosphoinositide 3-kinase (PI3K) p50/p55 adaptor/regulatory subunit; AAP-1 negatively regulates lifespan and dauer development, and likely functions as the sole adaptor subunit for the AGE-1/p110 PI3K catalytic subunit to which it binds in vitro; although AAP-1 potentiates insulin-like signaling, it is not absolutely required for insulin-like signaling…	WBGene00000001	GO:0040024, GO:0035014, GO:0019901, GO:0008340, GO:0008286, GO:0005942, GO:0005623, GO:0005515
C33A12.1		33.8462	63.4749	1.8754	3.48207e-06	Low	C33A12.1 encodes the C. elegans ortholog of the NDUFA5/B13 subunit of the mitochondrial NADH dehydrogenase (ubiquinone) complex (complex I).	WBGene00007880	GO:0040010, GO:0040007, GO:0022904, GO:0016651, GO:0009792, GO:0008340, GO:0005743, GO:0002119
unc-105	UNCoordinated	955.493	1790.97	1.87439	3.78429e-07	Low	unc-105 encodes a muscle degenerin, a mechanosensory membrane channel that is a member of the degenerin ion channel superfamily and similar to subunits of the mammalian amiloride-sensitive epithelial sodium channel (ENaC, OMIM:600761); UNC-105 is required for normal growth and for normal contraction and organization of muscle, where it is expressed; UNC-105 interacts with LET-2, an alpha2 chain o…	WBGene00006832	GO:0040018, GO:0040011, GO:0016021, GO:0016020, GO:0006814, GO:0006811, GO:0005272, GO:0005216
F15D3.5		35.0491	65.6881	1.87417	0.000292671	Low		WBGene00008855
srh-233	Serpentine Receptor, class H	44.5878	83.5579	1.87401	5.31662e-06	Low		WBGene00005440	GO:0016021
F19B10.13		242.856	454.952	1.87334	0.000657801	Low		WBGene00194713
phf-34	PHd Finger family	630.765	1181.02	1.87235	8.8783e-07	Low		WBGene00009025	GO:0008270, GO:0005515
cec-1	C.Elegans Chromodomain protein	2578.49	4827.45	1.8722	1.69911e-06	Low	cec-1 encodes a nuclear protein with a chromodomain that is ubiquitously expressed in somatic cells, but is dispensable for embryonic survival or gross adult morphology.	WBGene00000414	GO:0005634
C09F9.7		1046.15	1957.67	1.8713	8.73981e-06	Low		WBGene00045322
C49A9.9		988.621	1849.55	1.87083	1.56497e-05	Low		WBGene00016763	GO:0009792, GO:0000003
H32K16.1		891.051	1666.5	1.87026	8.01207e-07	Low		WBGene00010421	GO:0016021
D1054.1		1981.25	3704.77	1.86992	9.46463e-06	Low		WBGene00008370	GO:0006629
C29G2.1		27.504	51.4269	1.8698	0.000655728	Low		WBGene00016229
H31G24.2		142.187	265.843	1.86967	1.41217e-07	Low		WBGene00023314
cyp-33C6	CYtochrome P450 family	26.9502	50.3817	1.86944	1.40347e-05	Low		WBGene00018264	GO:0055114, GO:0020037, GO:0016705, GO:0009055, GO:0005506, GO:0004497
aakg-3	AMP-Activated protein Kinase Gamma subunit	666.641	1246.2	1.86937	3.82113e-05	Low	aakg-3 encodes one of five C. elegans AMP kinase (AMPK) gamma regulatory subunits.	WBGene00021527	GO:0005515
pix-1	PIX (PAK (p21-activated kinase) Interacting eXchange factor) homolog	533.715	997.582	1.86913	9.52479e-07	Low	pix-1 is encodes a GTPase activator protein that forms a highly conserved signaling complex with GIT-1 and PAK, and interacts with Rac/CDC42 GTPases; pix-1 is orthologous to mammalian &#945;pix (OMIM: 300267); PIX-1 work together with GIT-1 and PAK-1 independently of RAC/CDC-42 GTPases to control DTC migration during gonad morphogenesis; in epithelial morphogenesis, PIX-1, GIT-1 and PAK-1 togethe…	WBGene00010776	GO:0040039, GO:0035262, GO:0035023, GO:0030056, GO:0005622, GO:0005515, GO:0005089, GO:0001764
fshr-1	FSHR (mammalian follicle stimulating hormone receptor) homolog	2284.87	4270.62	1.86909	3.43065e-07	Low	fshr-1 encodes a putative neuropeptide receptor required for normal acetylcholine secretion by synapses; FSHR-1 is orthologous to human follicle-stimulating hormone receptor (OMIM:136435; mutated in ovarian dysgenesis), thyrotropin receptor (OMIM:603372; mutated in hyperthyroidism), and luteinizing hormone receptor (OMIM:152790, mutated in precocious puberty); fshr-1 mutants have abnormally many …	WBGene00008239	GO:0040010, GO:0016500, GO:0016021, GO:0009792, GO:0007186, GO:0006952, GO:0006412, GO:0005840, GO:0005622, GO:0003735
C50A2.3		531.564	993.233	1.86851	0.000201485	Low		WBGene00016797	GO:0016021
fce-1	Farnesylated-proteins Converting Enzyme (FACE) family	2120.55	3961.95	1.86836	1.01389e-06	Low	fce-1 encodes an ortholog of 'farnesylated-proteins converting enzyme 1' (FACE-1), and thus probably enables post-translational processing of proteins (such as LET-60/RAS) carrying a C-terminal CaaX motif; FCE-1 protein probably accounts for the EDTA-sensitive, tosylphenylalanylchloromethane-insensitive component of CaaX-proteolytic activity in membrane extracts from C. elegans, and FCE-1 can cle…	WBGene00001405	GO:0071586, GO:0016021, GO:0016020, GO:0006508, GO:0004222
eif-3.E	Eukaryotic Initiation Factor	853.083	1593.5	1.86793	6.44825e-07	Low	eif-3.E encodes the C. elegans ortholog of the translation initiation factor 3 subunit e (eIF3e/Int-6); by homology, EIF-3.E is predicted to be a component of three different protein complexes, the eIF3 translation initiation factor, the 26S proteasome, and the COP9 signalosome; such association suggests that EIF-3.E may serve as a regulatory factor that coordinates the translational and degradat…	WBGene00001228	GO:0048477, GO:0040035, GO:0040007, GO:0009792, GO:0006915, GO:0006898, GO:0005515, GO:0002119, GO:0000003
Y77E11A.6		2575.7	4810.53	1.86766	1.25693e-06	Low		WBGene00022309	GO:0008270, GO:0006351, GO:0003899, GO:0003677, GO:0003676
K03A11.5		1222.13	2282.46	1.86761	7.41118e-07	Low		WBGene00010522	GO:0016021
pfd-6	PreFolDin (molecular chaperone)	3624.57	6767.42	1.8671	2.30323e-06	Low	pfd-6 encodes a putative prefoldin 6 subunit, orthologous to human PFDN6 (OMIM:605660), required for normal microtubule growth and distal tip cell migration; PFD-6 is expressed cytoplasmically in most, if not all, tissues, including the germline; in mass RNAi assays, PFD-6 is required for normal mitotic spindle position, embryonic and larval viability, fertility, body shape, vulval development, a…	WBGene00009004	GO:0051082, GO:0040039, GO:0040035, GO:0040011, GO:0040010, GO:0040007, GO:0016272, GO:0010171, GO:0009792, GO:0006898, GO:0006457, GO:0005829, GO:0002119, GO:0000003
Y48A6B.10		132.399	247.152	1.86672	2.24459e-05	Low		WBGene00012971
T23B3.6		434.909	811.824	1.86665	1.05404e-06	Low		WBGene00020714	GO:0016021
ZK973.8		171.743	320.548	1.86644	9.84492e-06	Low		WBGene00022834	GO:0016358, GO:0007413
sox-4	SOX (mammalian SRY box) family	142.645	266.146	1.86579	4.4341e-06	Low		WBGene00015716	GO:0005515
glb-22	GLoBin related	1610.91	3003.85	1.86469	3.21667e-06	Low	glb-22 encodes a globin with no obvious function in mass RNAi assays.	WBGene00011251	GO:0020037, GO:0005506
F52H3.6		925.424	1725.44	1.86449	0.000417961	Low		WBGene00009948	GO:0016787
dro-1	DR1 (One) transcription factor family	69.0874	128.805	1.86437	2.02823e-05	Low		WBGene00001092	GO:0043565, GO:0005622, GO:0003677
nhr-8	Nuclear Hormone Receptor family	327.37	610.292	1.86423	2.4603e-06	Low	The nhr-8 gene encodes a nuclear hormone receptor homolog; nhr-8(ok186) mutants have abnormally low resistance to the toxins colchicine and chloroquine.	WBGene00003607	GO:0043565, GO:0043401, GO:0040010, GO:0019915, GO:0010171, GO:0009792, GO:0008270, GO:0006355, GO:0005634, GO:0003707, GO:0003700, GO:0002119, GO:0000003
pat-6	Paralysed Arrest at Two-fold	1833.96	3417.68	1.86355	8.41055e-07	Low	pat-6 encodes the worm ortholog of alpha-parvin; it is required for muscle assembly and function, with mutations leading to embryonic lethality.	WBGene00003932	GO:0071688, GO:0061199, GO:0055120, GO:0040011, GO:0031430, GO:0009792, GO:0008340, GO:0005515, GO:0002119, GO:0000003
ugt-26	UDP-GlucuronosylTransferase	586.865	1093.16	1.86271	7.38385e-06	Low		WBGene00015695	GO:0030259, GO:0030246, GO:0016758, GO:0016021, GO:0008152, GO:0005975
nhr-79	Nuclear Hormone Receptor family	830.787	1547.46	1.86265	8.12612e-07	Low		WBGene00003669	GO:0043565, GO:0043401, GO:0019915, GO:0008270, GO:0006355, GO:0005634, GO:0003707, GO:0003700
klp-4	Kinesin-Like Protein	2006.78	3737.06	1.86222	8.7486e-07	Low	klp-4 encodes a kinesin-like motor protein paralogous to UNC-104 and KLP-6 and orthologous to Drosophila KHC-73 and the vertebrate KIF1A, KIF13B, and GAKIN motor proteins; as loss of KLP-4 function via RNA-mediated interference (RNAi) does not result in any abnormalities, the precise role of KLP-4 in C. elegans development and/or behavior is not yet known; based on sequence similarity, however, K…	WBGene00002217	GO:0007018, GO:0005524, GO:0005515, GO:0003777
K02E2.7		434.547	808.951	1.8616	1.17335e-06	Low		WBGene00010508
csn-4	COP-9 SigNalosome subunit	685.213	1275.29	1.86116	1.60753e-06	Low	csn-4 encodes a protein with similarity to human COP9 proteasome subunit 4.	WBGene00000816	GO:0040035, GO:0040011, GO:0040007, GO:0009792, GO:0005515, GO:0002119, GO:0000910, GO:0000003
Y38F1A.1		1461.7	2719.67	1.86062	3.38352e-05	Low		WBGene00012605
F45E12.6		591.617	1100.69	1.86049	1.64182e-06	Low		WBGene00018476
ags-3	Activator of G protein Signalling	499.187	928.299	1.85962	8.45842e-07	Low	ags-3 encodes a protein containing N-terminal TRP domains and C-terminal GPR domains that is a member of the Activator of G Protein Signaling 3 (AGS3) family of proteins that includes mammalian AGS3 and LPN and Drosophila RAPSYNOID; in C. elegans, AGS-3 is involved in polarity and spindle orientation during early embryogenesis; in addition, AGS-3, along with the RIC-8 guanine nucleotide exchange …	WBGene00000092	GO:0060259, GO:0030695, GO:0007165, GO:0005624, GO:0005515, GO:0005096, GO:0001965
F19C6.2		1034.12	1922.94	1.8595	4.69545e-07	Low		WBGene00008951
rbg-1	RaB GAP related	3938.26	7320.23	1.85875	2.84942e-06	Low		WBGene00004317
Y11D7A.8		81.4294	151.269	1.85767	1.09628e-05	Low		WBGene00012432	GO:0019915
F13B12.7		51.1706	95.0196	1.85692	7.34411e-06	Low		WBGene00008734	GO:0016021
F52D2.5		21.3565	39.616	1.85499	3.59554e-05	Low		WBGene00018687	GO:0016021
F58D5.5		821.814	1524.19	1.85467	9.97324e-06	Low		WBGene00010244
C08H9.14		333.261	618.076	1.85463	2.32506e-06	Low		WBGene00007473	GO:0016021, GO:0006032, GO:0005975, GO:0004568, GO:0004553
nrf-5	Nose Resistant to Fluoxetine	2596.29	4814.77	1.85448	4.29023e-07	Low	nrf-5 encodes a lipid-binding protein that is related to mammalian cholesterol-ester-binding proteins; nrf-5 was identified in screens for genes that confer resistance to the action of fluoxetine, and appears to play a role in transporting hydrophobic molecules from the intestine to other tissues; NRF-5 also functions with CED-7 and TTR-52 to mediate phosphatidylserine transfer from apoptotic cel…	WBGene00003812	GO:1901076, GO:0040007, GO:0009792, GO:0008289, GO:0006869, GO:0005576, GO:0005515, GO:0002119, GO:0001786
R107.2		3691.21	6840.4	1.85316	3.18905e-05	Low		WBGene00011298
nhr-282	Nuclear Hormone Receptor family	15.8898	29.4377	1.85261	0.000121214	Low		WBGene00010017	GO:0043401, GO:0006355, GO:0005634, GO:0003707, GO:0003700
ZK430.5		34.0357	63.0293	1.85186	3.49158e-05	Low		WBGene00022741	GO:0008233, GO:0006508, GO:0005634
R11D1.12		2492.95	4615.92	1.85158	4.45439e-06	Low		WBGene00045336	GO:0016021
C33D9.9		205.276	379.869	1.85053	3.27057e-06	Low		WBGene00007902
D2024.10		144.998	268.315	1.85047	0.000109999	Low		WBGene00044505
oac-12	O-ACyltransferase homolog	29.9629	55.427	1.84985	0.000789335	Low		WBGene00017061	GO:0016747, GO:0016021
wht-1	WHiTe (Drosophila) related ABC transporter	1783.74	3298.67	1.8493	2.1964e-05	Low	C05D10.3 encodes an ATP-binding cassette (ABC) transporter; C05D10.3 activity is required for efficient RNA interference (RNAi) of a germline-expressed target, pop-1.	WBGene00015479	GO:0017111, GO:0016887, GO:0016021, GO:0016020, GO:0006810, GO:0005524, GO:0000166
C25H3.12		2618.86	4842.77	1.84919	8.67295e-06	Low		WBGene00016121
str-51	Seven TM Receptor	74.5605	137.872	1.84913	1.46046e-05	Low		WBGene00006116	GO:0008340
R08E5.3		153.558	283.767	1.84794	7.56927e-06	Low		WBGene00019963	GO:0008176, GO:0008168, GO:0008152, GO:0006400
lgc-51	Ligand-Gated ion Channel	69.6838	128.769	1.84791	4.76247e-05	Low		WBGene00017399	GO:0045211, GO:0040010, GO:0016021, GO:0016020, GO:0006811, GO:0006810, GO:0005230
fbxa-79	F-box A protein	174.622	322.65	1.84771	2.05794e-05	Low		WBGene00022329	GO:0005515
F27E5.5		48.5302	89.6675	1.84766	7.80124e-07	Low		WBGene00009194	GO:0016021
Y69A2AR.14		45.452	83.9567	1.84715	0.000506931	Low		WBGene00022085	GO:0016021
W07G1.7		85.7206	158.326	1.847	2.57269e-06	Low		WBGene00012334
C41A3.2		121.758	224.874	1.84689	1.70514e-05	Low		WBGene00016559
F01F1.13		22.1496	40.9066	1.84683	0.000997369	Low		WBGene00017167
F13H10.9		549.816	1015.36	1.84674	5.15298e-07	Low		WBGene00045056	GO:0016021
T23B12.11		925.481	1708.95	1.84656	8.47465e-07	Low		WBGene00044553
R07B1.6		22.2143	41.0168	1.84641	0.000591247	Low		WBGene00011078
ethe-1	ETHE1 (human ETHylmalonic Encephalopathy) homolog	1942.8	3585.82	1.8457	1.65101e-05	Low		WBGene00007886	GO:0016787
H12D21.11		418.446	771.963	1.84483	7.08516e-07	Low		WBGene00010387	GO:0016021
F53F10.8		339.543	626.045	1.84379	1.02138e-06	Low		WBGene00044423	GO:0016021
C05D11.1		15586	28734.5	1.84361	5.56525e-07	Low		WBGene00015481	GO:0008270, GO:0006508, GO:0004222
F44D12.12		129.045	237.767	1.84252	3.53059e-05	Low		WBGene00045002
B0334.9		26.9474	49.6511	1.84251	8.23298e-05	Low	The B0334.9 gene encodes a protein whose central residues may be an ancient conserved domain in eukaryotes, being similar to the short coding sequence NKL044C from S. cerevisiae.	WBGene00007147
T19H5.1		50.8078	93.6071	1.84238	0.000295769	Low		WBGene00011846	GO:0016021, GO:0006032, GO:0005975, GO:0004568, GO:0004553
Y45G5AM.9		664.309	1223.83	1.84227	1.11261e-06	Low		WBGene00021561
oac-50	O-ACyltransferase homolog	174.034	320.59	1.84211	4.28845e-06	Low		WBGene00020864	GO:0019915, GO:0016021
mek-1	MAP kinase kinase or Erk Kinase	2326.3	4283.76	1.84145	6.22678e-07	Low	mek-1 encodes a MAP kinase kinase (MAPKK) that is involved in the stress response to heavy metals and starvation, and that has the highest homology to mammalian MKK7.	WBGene00003185	GO:0046688, GO:0046686, GO:0042594, GO:0040009, GO:0033554, GO:0009994, GO:0009266, GO:0008545, GO:0007257, GO:0007143, GO:0007140, GO:0006468, GO:0005737, GO:0005524, GO:0004713, GO:0004708, GO:0004674, GO:0004672, GO:0000187, GO:0000165, GO:0000003
W06H8.5		24417.2	44951.4	1.84097	2.0838e-06	Low		WBGene00023159
B0547.2		15.4944	28.5146	1.84032	0.000790978	Low		WBGene00015253
exoc-7	EXOCyst component	3287	6049.04	1.84029	1.15264e-06	Low		WBGene00016606	GO:0016020, GO:0006887, GO:0006886, GO:0005801, GO:0000145
C27D8.4		1208.67	2223.34	1.83949	2.53386e-06	Low		WBGene00007780	GO:0055114, GO:0051287, GO:0050662, GO:0044237, GO:0016620, GO:0016491, GO:0016021, GO:0008152, GO:0006520, GO:0005737, GO:0003824
srh-101	Serpentine Receptor, class H	13.4011	24.6456	1.83907	9.16603e-05	Low		WBGene00005320
sri-48	Serpentine Receptor, class I	62.8264	115.496	1.83833	3.6304e-06	Low		WBGene00005560	GO:0016021
Y43B11AR.1		3258.13	5988.09	1.83789	7.34976e-06	Low		WBGene00021543
F44C4.6		16.3912	30.1188	1.8375	4.99375e-06	Low		WBGene00023286
hex-2	HEXosaminidase	3339.62	6135.96	1.83732	0.000161423	Low	hex-2 encodes a beta-N-acetylhexosaminidase.	WBGene00015767	GO:0016021, GO:0015929, GO:0005975, GO:0004553
cyn-7	CYclophyliN	62672.2	115138	1.83714	3.35918e-07	Low	cyn-7 encodes a cyclophilin A isoform; while not tested for peptidyl-prolyl isomerase activity in vitro, it is very similar to CYN-3 and closely resembles the prototypical CypA, and is therefore likely to be a member of the cytosolic CsA-binding cyclophilin subfamily; CYN-7 was required for embryonic viability in one set of mass RNAi assays.	WBGene00000883	GO:0009792, GO:0006457, GO:0003755
F40G12.6		196.638	361.204	1.8369	5.76733e-05	Low		WBGene00009601
F11F1.1		43.1339	79.2278	1.83679	1.08687e-06	Low		WBGene00008714	GO:0016021
Y17G7B.23		323.226	593.513	1.83622	1.81989e-05	Low		WBGene00044030
sre-50	Serpentine Receptor, class E (epsilon)	33.21	60.9685	1.83585	1.63448e-05	Low		WBGene00016834	GO:0016021, GO:0007606, GO:0004888
K01C8.2		114.705	210.454	1.83473	5.4732e-05	Low		WBGene00010457

## Sheet: Downregulated
Gene	Class	Control	Preconditioned	Fold Change	q-value	FCC	EC	Description	WormbaseID	GO Terms
W10G11.3		15642.5	145.839	-107.259	1.64598e-09	High	Middle		WBGene00021136
F42A8.1		60355.3	583.866	-103.372	8.44685e-09	High	Middle		WBGene00009626	GO:0040010, GO:0040007, GO:0018996, GO:0010171, GO:0009792, GO:0002119
tig-3	TransformIng Growth factor beta family	5717.3	113.417	-50.4095	5.28835e-10	High	Middle	tig-3 encodes a predicted transforming growth factor beta homolog.	WBGene00021594	GO:0008083
thn-5	THaumatiN family	2097.89	43.5967	-48.1204	6.64183e-10	High	Bottom		WBGene00021999
W06G6.9		1888.31	43.2932	-43.6168	3.91658e-10	High	Bottom		WBGene00012311
C17B7.5		1529.99	38.4352	-39.8071	2.36854e-09	High	Bottom		WBGene00015879	GO:0016021, GO:0006516, GO:0005737
C18H9.6		10247.9	258.516	-39.6415	6.7799e-10	High	Middle		WBGene00016004
W10G11.2		11885.7	403.336	-29.4685	1.71033e-09	High	Middle		WBGene00021135
H32K16.2		13030.6	449.631	-28.9806	7.06292e-10	High	Middle		WBGene00010422	GO:0016021
Y55D5A.4		1280.33	47.1957	-27.1282	3.49306e-08	High	Bottom		WBGene00021918
T20D4.17		546.919	22.035	-24.8204	2.18194e-09	High	Bottom		WBGene00020622
F48G7.4		13196.6	551.246	-23.9397	2.90665e-09	High	Middle		WBGene00018615
math-10	MATH (meprin-associated Traf homology) domain containing	577.503	24.8179	-23.2696	2.69454e-09	High	Bottom		WBGene00015839	GO:0005515
ZK550.2		1186.25	53.295	-22.2582	1.67614e-09	High	Bottom		WBGene00013996	GO:0055085, GO:0016021
col-101	COLlagen	2838	131.386	-21.6004	8.40915e-09	High	Middle	col-101 encodes a cuticle collagen; loss of col-101 via large-scale RNAi screens results in animals that are pale and slow growing.	WBGene00000675	GO:0042302, GO:0040010, GO:0016021
dhp-1	DiHydroPyrimidinase	5934.68	276.145	-21.4912	1.04999e-08	High	Middle	dhp-1 encodes a homolog of the human gene DPYS, which when mutated leads to dihydropyrimidinuria (OMIM:222748).	WBGene00000963	GO:0046113, GO:0016812, GO:0016787, GO:0006208, GO:0005737, GO:0005634, GO:0004157
dpf-6	Dipeptidyl Peptidase Four (IV) family	3387.61	158.634	-21.3549	6.81005e-10	High	Middle		WBGene00001059	GO:0016787, GO:0008236, GO:0006508
T13F3.6		3852.27	185.383	-20.7801	1.43823e-09	High	Middle		WBGene00011753
W10G11.1		5088.63	248.863	-20.4475	9.0871e-09	High	Middle		WBGene00021134
W10G11.4		368.032	18.1054	-20.3272	8.3346e-09	High	Bottom		WBGene00021137
sodh-1	SOrbitol DeHydrogenase family	16024.5	806.624	-19.8661	1.19009e-09	High	Middle		WBGene00010790	GO:0055114, GO:0016747, GO:0016491, GO:0008340, GO:0008270
scl-20	SCP-Like extracellular protein	20594.5	1055.57	-19.5104	1.27628e-09	High	Middle	scl-20 encodes a predicted extracellular protein that is a member of the C. elegans family of SCP/TAPS domain-containing proteins; SCL-20 is homologous to mammalian GliPR1, a p53 target with proapoptotic activity mediated by an increase in production of reactive oxygen species; loss of scl-20 activity via RNAi in daf-2 mutants and in gld-1;daf-2 doubly mutant animals indicates that, in C. elegans…	WBGene00013972
clec-139	C-type LECtin	851.442	43.8139	-19.4331	1.19009e-09	High	Bottom		WBGene00018050
ugt-37	UDP-GlucuronosylTransferase	4746.13	252.023	-18.8322	3.10684e-09	High	Middle		WBGene00017332	GO:0030259, GO:0030246, GO:0016758, GO:0016021, GO:0008152, GO:0005975
F39E9.22		1268.67	67.3801	-18.8285	1.2594e-09	High	Bottom		WBGene00195075	GO:0016021
Y46D2A.5		1058.32	56.6295	-18.6885	5.75679e-10	High	Bottom		WBGene00195076
ndnf-1	NDNF (Neuron Derived Neurotrophic Factor) homolog	14461.4	776.589	-18.6217	6.33947e-09	High	Middle		WBGene00021893
srt-39	Serpentine Receptor, class T	1021.75	58.5963	-17.4371	7.44534e-10	High	Bottom		WBGene00012242	GO:0016021
K08D9.4		4838.04	285.901	-16.9221	9.98561e-10	High	Middle		WBGene00019525
aqp-1	AQuaPorin or aquaglyceroporin related	4301.1	255.477	-16.8356	2.65524e-08	High	Middle	aqp-1 encodes, by alternative splicing, two isoforms of an aquaglyceroporin required for normally short lifespan; AQP-1 expression is upregulated under daf-2(-) conditions, and loss of AQP-1 function in daf-2 mutant animals results in reduced lifespan; AQP-1 increases glycerol permeability five- to seven-fold when expressed in Xenopus oocytes; AQP-1::GFP fusion proteins are expressed predominantl…	WBGene00000169	GO:0050829, GO:0045087, GO:0022838, GO:0016323, GO:0016021, GO:0016020, GO:0015793, GO:0008340, GO:0006810, GO:0005215
str-103	Seven TM Receptor	702.389	42.096	-16.6854	1.21709e-08	High	Bottom		WBGene00006158	GO:0016021
sodh-2	SOrbitol DeHydrogenase family	421.917	26.0707	-16.1836	1.70471e-09	High	Bottom		WBGene00010791	GO:0055114, GO:0016747, GO:0016491, GO:0008340, GO:0008270
Y73C8B.1		5747.39	358.32	-16.0398	1.40419e-09	High	Middle		WBGene00022258
dsl-5	Delta/Serrate/Lag-2 domain	1072.42	70.0597	-15.3073	6.43357e-09	High	Bottom	dsl-5 encodes a putative secreted protein with single DSL and EGF domains in series, somewhat like Delta/LAG-2; DSL-5 belongs to a nematode-specific family of Delta/LAG-2-like proteins that includes DSL-1, -2, -3, -5, -6, and -7.	WBGene00001107	GO:0042127, GO:0040020, GO:0016020, GO:0007154
T28A11.4		7046.52	468.299	-15.047	1.17738e-07	High	Middle		WBGene00020871	GO:0016021
F49H6.13		239.477	16.0044	-14.9632	2.83047e-06	High	Bottom		WBGene00009914	GO:0016021
W06G6.10		6959.56	465.624	-14.9467	3.2234e-09	High	Middle		WBGene00012312
Y50D4B.2		6324.44	429.184	-14.736	1.04998e-09	High	Middle		WBGene00021741
fmo-2	Flavin-containing MonoOxygenase family	12998.3	903.946	-14.3795	3.62442e-09	High	Middle	fmo-2 encodes a flavin-containing monoxygenase homologous to human FMO1, FMO2, and FMO3 (OMIM:602079, mutated in trimethylaminuria).	WBGene00001477	GO:0055114, GO:0050661, GO:0050660, GO:0031227, GO:0016491, GO:0016021, GO:0004499
C06E4.6		448.18	34.5306	-12.9792	2.69727e-09	High	Bottom		WBGene00015535	GO:0055114, GO:0040035, GO:0040018, GO:0040007, GO:0016491, GO:0009239, GO:0008667, GO:0008152, GO:0002119, GO:0000003
ZK662.6		1379.59	107.474	-12.8365	3.98662e-08	High	Bottom		WBGene00045494
let-756	LEThal	577.071	48.2999	-11.9477	1.21709e-08	High	Bottom	let-756 encodes an fibroblast growth factor (FGF)-like ligand that is required for progression through early larval development; LET-756 is expressed from late embryogenesis to adulthood, with a peak of expression in larvae; with EGL-17, LET-756 is redundantly required to activate EGL-15/FGFR, which in turn activates protein degradation in adult muscle cells; homozygotes for partial loss-of-funct…	WBGene00002881	GO:0048841, GO:0031345, GO:0019901, GO:0016607, GO:0008543, GO:0008134, GO:0008083, GO:0005737, GO:0005730, GO:0005685, GO:0005634, GO:0005576, GO:0005104, GO:0002119
srt-20	Serpentine Receptor, class T	424.934	35.888	-11.8406	2.62469e-09	High	Bottom		WBGene00018558	GO:0016021
clec-1	C-type LECtin	28348.8	2470.1	-11.4768	1.04998e-09	High	Middle		WBGene00017772	GO:0040035, GO:0040018, GO:0040011, GO:0040007, GO:0030246, GO:0010171, GO:0002119, GO:0002009
F16B4.4		16412.9	1431.34	-11.4668	4.85863e-09	High	Middle		WBGene00017506
F11A5.9		3250.63	287.454	-11.3084	3.2234e-09	High	Middle		WBGene00008677	GO:0055085, GO:0016021
arrd-21	ARRestin Domain protein	569.525	50.5096	-11.2756	6.31792e-09	High	Bottom		WBGene00015441
W06G6.11		35552.3	3177.2	-11.1898	2.37549e-08	High	Middle		WBGene00012313
C08F11.13		12821.1	1174.18	-10.9192	1.56738e-09	High	Middle		WBGene00007460	GO:0016021
F07C6.3		2464.87	227.69	-10.8255	6.88671e-09	High	Middle		WBGene00008554
srh-245	Serpentine Receptor, class H	493.903	46.174	-10.6966	1.04998e-09	High	Bottom		WBGene00005451	GO:0016021
twk-36	TWiK family of potassium channels	284.254	26.5943	-10.6885	1.67915e-08	High	Bottom		WBGene00006688	GO:0071805, GO:0016021, GO:0016020, GO:0005267
C27A7.1		1880.21	176.465	-10.6549	2.69727e-09	High	Middle	C27A7.1 is orthologous to the human gene NPPASE (ENPP1; OMIM:173335), which when mutated leads to disease.	WBGene00007753	GO:0016021, GO:0003824
Y47G6A.33		4154.87	392.386	-10.5887	5.33015e-10	High	Middle		WBGene00045399	GO:0016021
arrd-22	ARRestin Domain protein	1032.49	98.3457	-10.4986	2.2899e-09	High	Bottom		WBGene00020612
Y18D10A.23		19853.7	1908.56	-10.4024	2.90701e-09	High	Middle		WBGene00012487	GO:0016021, GO:0016020, GO:0006865
str-256	Seven TM Receptor	202.437	19.4911	-10.3861	2.41881e-08	High	Bottom		WBGene00006282	GO:0016021
F15D3.8		1073.64	104.612	-10.2631	6.43357e-09	High	Bottom		WBGene00008858
srx-110	Serpentine Receptor, class X	174.216	17.1718	-10.1455	7.1016e-10	High	Bottom		WBGene00006001	GO:0016021
T28A11.20		1733.25	171.37	-10.1141	5.06823e-07	High	Middle	T28A11.20 encodes a neprilysin; neprilysins are thermolysin-like zinc metallopeptidases, found on the outer surface of animal cells, that negatively regulate small signalling peptides (e.g., enkephalin, tachykinin, insulin, and natriuretic peptides) by cleaving them; T28A11.20 has no clear orthologs in other organisms.	WBGene00020882	GO:0006508, GO:0004222
srr-2	Serpentine Receptor, class R	789.975	78.7587	-10.0303	2.33877e-06	High	Bottom		WBGene00005653	GO:0016021
F35C12.3		2198.48	219.804	-10.002	3.77838e-08	High	Middle		WBGene00009408
F56D5.3		1734.2	173.704	-9.98367	3.79525e-09	High	Middle		WBGene00010148	GO:0055114, GO:0016491, GO:0010181
col-133	COLlagen	477.202	47.8877	-9.96502	2.39461e-06	High	Bottom		WBGene00000707	GO:0042302, GO:0040010, GO:0016021, GO:0009792, GO:0002009
F55G1.7		938.561	95.6341	-9.81408	2.2899e-09	High	Bottom		WBGene00018903
T23F4.1		155.557	15.8946	-9.78677	6.77637e-09	High	Bottom		WBGene00020739	GO:0016787
col-161	COLlagen	390.054	40.1844	-9.70658	3.13259e-07	High	Bottom		WBGene00000734	GO:0042302, GO:0016021
pho-9	intestinal acid PHOsphatase	2654.39	278.881	-9.518	2.2899e-09	High	Middle		WBGene00022181	GO:0003993
pept-1	PEPTide transporter family	1994.66	211.476	-9.43207	2.37843e-08	High	Middle	pept-1 encodes a low affinity/high capacity oligopeptide transporter; pept-1 is required for uptake of intact peptides from the intestine and thus for normal development, growth, and reproduction; genetic studies indicate that pept-1 interacts with both the daf-2/insulin- and let-363/TOR-signaling pathways to regulate lifespan and with the daf-2 pathway to influence stress response; PEPT-1 is exp…	WBGene00003877	GO:2000192, GO:0042938, GO:0042936, GO:0040018, GO:0040010, GO:0040007, GO:0019915, GO:0016324, GO:0016021, GO:0016020, GO:0015198, GO:0009935, GO:0009408, GO:0008340, GO:0006979, GO:0006885, GO:0006857, GO:0006810, GO:0005215, GO:0002119, GO:0000003
F09A5.1		289.986	31.0726	-9.33253	3.38988e-09	High	Bottom		WBGene00008598	GO:0055085, GO:0022857, GO:0016021
zig-7	2 (Zwei) IG domain protein	28095.9	3039.87	-9.24247	1.2594e-09	High	Middle	zig-7 encodes a predicted secreted protein that is a member of the immunoglobulin superfamily of proteins; loss of zig-7 activity via RNAi has been reported to result in aldicarb resistance; a zig-7::gfp reporter fusion is expressed in body wall muscle.	WBGene00006984
F29G6.1		363.313	39.7395	-9.14237	7.04356e-09	High	Bottom		WBGene00009257	GO:0009792, GO:0005515, GO:0000003
T16G1.4		736.643	80.7525	-9.12222	1.44557e-08	High	Bottom		WBGene00011798
F12A10.9		63262.7	7024.09	-9.00654	1.57786e-07	High	Top		WBGene00077704	GO:0016021
ncs-4	Neuronal Calcium Sensor family	235.327	26.4628	-8.89276	3.39383e-08	High	Bottom		WBGene00008998	GO:0005509
ugt-33	UDP-GlucuronosylTransferase	12726.5	1441.41	-8.82923	2.36854e-09	High	Middle		WBGene00007946	GO:0030259, GO:0030246, GO:0016758, GO:0016021, GO:0008152, GO:0005975
F26G1.10		419.056	47.5166	-8.81915	1.70597e-09	High	Bottom		WBGene00044663	GO:0005615
Y67D8B.2		3223.87	366.965	-8.78524	8.77153e-10	High	Middle		WBGene00022062	GO:0043401, GO:0006355, GO:0005634, GO:0003707, GO:0003700
D1086.5		7307.34	834.431	-8.75727	2.35652e-08	High	Middle		WBGene00008392
nit-1	NITrilase	8881.86	1021.18	-8.69768	6.31792e-09	High	Middle		WBGene00014206	GO:0016810, GO:0006807
col-81	COLlagen	1387.07	161.974	-8.56356	5.58696e-05	High	Middle		WBGene00000657	GO:0042302, GO:0016021
K02E7.10		175.158	20.462	-8.56016	9.85891e-08	High	Bottom		WBGene00019314	GO:0016021, GO:0008340, GO:0008234, GO:0006508
cat-4	abnormal CATecholamine distribution	9192.42	1078.39	-8.52422	3.74128e-09	High	Middle	cat-4 encodes an ortholog of the human GTP cyclohydrolase I gene (GCH1; OMIM:600225), which when mutated leads to dystonia; CAT-4 is involved in serotonin and dopamine biosynthesis that affects movement, mating behavior, foraging behavior, and cell migration; CAT-4 acts in the same genetic pathway as flp-1.	WBGene00000298	GO:0060179, GO:0046654, GO:0042438, GO:0042417, GO:0042416, GO:0034607, GO:0005737, GO:0003934
col-181	COLlagen	4610.68	544.752	-8.46381	2.21076e-06	High	Middle	col-181 is homologous to the human gene PRO ALPHA 1(I) COLLAGEN (COL1A1; OMIM:120150), which when mutated leads to osteogenesis imperfecta.	WBGene00000754	GO:0042302, GO:0016021
col-77	COLlagen	5107.16	604.836	-8.44387	7.15886e-06	High	Middle	col-77 encodes a cuticular collagen; as loss of col-77 activity via RNAi screens results in no obvious defects, the precise role of col-77 in C. elegans development and/or behavior is not yet known.	WBGene00000653	GO:0042302, GO:0016021
col-49	COLlagen	1126.77	134.251	-8.39303	0.000490475	High	Bottom	col-49 encodes a cuticle collagen.	WBGene00000626	GO:0042302, GO:0016021
bli-6	BLIstered cuticle	4730.26	563.742	-8.39082	9.86214e-06	High	Middle	bli-6 encodes a collagen involved in adult cuticle structure.	WBGene00000256	GO:0042302, GO:0040002, GO:0016021
Y37D8A.3		3525.54	423.982	-8.3153	6.60788e-08	High	Middle		WBGene00012545
F25E5.8		20034.4	2425.25	-8.26075	8.79575e-08	High	Middle		WBGene00017789
bli-1	BLIstered cuticle	297.071	36.3087	-8.1818	3.01328e-05	High	Bottom	The bli-1 gene encodes an unusual cuticular collagen that is required for proper strut formation within the unique medial layer of the adult cuticle; bli-1 interacts genetically with other cuticular collagens such as bli-2 and rol-1, and may be processed for secretion by BLI-4, a Kex2/subtilisin serine endoproteinase; consistent with its role in adult cuticle formation, bli-1 mRNA is highly expre…	WBGene00000251	GO:0042329, GO:0042302, GO:0040011, GO:0040002, GO:0018996, GO:0016021, GO:0009792, GO:0005578, GO:0002119, GO:0000003
srxa-16	Serpentine Receptor, class XA	206.31	25.2266	-8.17826	1.12086e-06	High	Bottom		WBGene00009707	GO:0016021
math-28	MATH (meprin-associated Traf homology) domain containing	1396.47	172.606	-8.09048	1.40419e-09	High	Middle		WBGene00018102	GO:0005515
srw-119	Serpentine Receptor, class W	204.902	25.4722	-8.04412	3.69254e-09	High	Bottom		WBGene00005866	GO:0016021, GO:0007186
clec-185	C-type LECtin	2063.82	258.734	-7.97659	9.0871e-09	High	Middle		WBGene00007729	GO:0030246
col-184	COLlagen	2315.08	293.366	-7.89145	1.20688e-06	High	Middle		WBGene00000757	GO:0042302, GO:0016021, GO:0009792
col-120	COLlagen	507.718	64.4286	-7.88032	8.21524e-08	High	Bottom		WBGene00000694	GO:0042302, GO:0016021
F20A1.8		407.217	52.0942	-7.81694	3.71542e-08	High	Bottom		WBGene00017619
dlc-2	Dynein Light Chain	10612.4	1366.62	-7.76544	6.48699e-09	High	Middle	dlc-2 encodes a putative dynein light chain 1; DLC-2 is orthologous to human DYNLL1 (OMIM:601562) and DYNLL2 (OMIM:608942), but much more divergent from them than its paralog DLC-1; its other paralogs are DLC-3/-5 and DLC-6.	WBGene00010888	GO:0007017, GO:0005875
pho-1	intestinal acid PHOsphatase	2609.6	336.264	-7.76057	2.30425e-09	High	Middle	pho-1 encodes the major C. elegans intestinal acid phosphatase; as loss of PHO-1 function via RNA-mediated interference (RNAi) does not result in any abnormalities, PHO-1 may function redundantly with other acid phosphatases; PHO-1 intestinal expression appears to be positively regulated by CKI-1, a cyclin-dependent kinase inhibitor, and negatively regulated by POP-1, a TCF/LEF transcription fact…	WBGene00004020	GO:0040007, GO:0016021, GO:0009792, GO:0006898, GO:0003993, GO:0002119, GO:0000003
F53C11.1		997.348	129.381	-7.70861	3.2234e-09	High	Bottom		WBGene00009971
twk-24	TWiK family of potassium channels	1667.36	217.467	-7.6672	2.35989e-08	High	Middle		WBGene00006677	GO:0071805, GO:0016021, GO:0016020, GO:0005267
T07E3.3		7727.5	1013.8	-7.6223	1.70787e-08	High	Middle		WBGene00020314	GO:0040027, GO:0002119
K08D10.10		2291.44	301.173	-7.60839	4.16556e-09	High	Middle		WBGene00019533
F36G3.2		691.776	91.9735	-7.52147	3.0775e-08	Medium	Bottom		WBGene00009483	GO:0008080
C27B7.7		4373.53	582.704	-7.50557	1.40419e-09	Medium	Middle		WBGene00007764	GO:0008340, GO:0005515
C04E12.5		836.452	111.609	-7.49449	6.74857e-07	Medium	Bottom		WBGene00015435	GO:0016021, GO:0006516, GO:0005737
bli-2	BLIstered cuticle	630.596	85.1839	-7.40276	0.000119661	Medium	Bottom	A cuticle collagen involved in strut assembly in the adult cuticle.	WBGene00000252	GO:0042329, GO:0042302, GO:0040011, GO:0040002, GO:0030312, GO:0016021
T27E7.6		873.73	118.074	-7.39982	1.63552e-08	Medium	Bottom		WBGene00012091
F39E9.1		300.979	40.8931	-7.36015	3.60183e-09	Medium	Bottom		WBGene00018194
C31C9.2		23409.7	3193.16	-7.3312	2.90701e-09	Medium	Middle	C31C9.2 is orthologous to the human gene PHOSPHOGLYCERATE DEHYDROGENASE (PHGDH; OMIM:606879), which when mutated leads to phosphoglycerate dehydrogenase deficiency.	WBGene00007836	GO:0055114, GO:0051287, GO:0048037, GO:0040010, GO:0016616, GO:0009792, GO:0008652, GO:0008152, GO:0006564, GO:0006098, GO:0004617, GO:0004616, GO:0004455
F18E3.12		2800.75	383.416	-7.30472	4.91699e-08	Medium	Middle		WBGene00045275
Y105C5A.25		526.837	72.423	-7.27444	8.95941e-08	Medium	Bottom		WBGene00013644
srh-36	Serpentine Receptor, class H	451.734	62.1504	-7.26839	8.67798e-09	Medium	Bottom		WBGene00005259	GO:0016021
Y42A5A.3		5895.44	815.643	-7.22797	3.27759e-08	Medium	Middle		WBGene00012778
str-31	Seven TM Receptor	468.381	64.9284	-7.2138	4.17442e-09	Medium	Bottom		WBGene00006097	GO:0016021
C17C3.3		4607.79	642.355	-7.17327	3.38882e-08	Medium	Middle		WBGene00015889	GO:0047617, GO:0006637
F44B9.10		1136.85	158.743	-7.16159	2.2899e-09	Medium	Middle		WBGene00018411	GO:0016042, GO:0016021, GO:0006644, GO:0004623
F12A10.7		56882.5	7997.41	-7.11261	5.01633e-06	Medium	Top		WBGene00017396
anmt-2	Amine N-MethylTransferase	6105.9	859.422	-7.10465	8.71453e-08	Medium	Middle		WBGene00018340	GO:0008168
Y119D3B.13		1534.06	216.742	-7.0778	2.09211e-08	Medium	Middle		WBGene00022490
srt-19	Serpentine Receptor, class T	267.816	37.9181	-7.06302	4.72607e-09	Medium	Bottom		WBGene00018552	GO:0016021
col-60	COLlagen	1602.48	227.678	-7.03837	1.05562e-05	Medium	Middle		WBGene00000636	GO:0042302, GO:0016021
col-124	COLlagen	7044.29	1018.48	-6.91647	4.35069e-06	Medium	Middle		WBGene00000698	GO:0042302, GO:0016021
R07C12.1		3985.12	576.559	-6.91189	7.56769e-08	Medium	Middle		WBGene00019931
T24E12.5		706.844	102.299	-6.9096	1.10081e-08	Medium	Bottom		WBGene00020774	GO:0016021
C23G10.6		17335.8	2509.69	-6.90755	8.3346e-09	Medium	Middle		WBGene00016013	GO:0016758, GO:0016021, GO:0008152
F13D12.3		12568.6	1824.04	-6.8905	7.85418e-09	Medium	Middle		WBGene00008739	GO:0016021
dmsr-15	DroMyoSuppressin Receptor related	29.5346	4.28845	-6.88702	2.78973e-08	Medium	Bottom		WBGene00020525	GO:0016021
C54E4.5		785.688	114.087	-6.88676	2.01253e-09	Medium	Bottom		WBGene00016920	GO:0055114, GO:0050113, GO:0019310, GO:0005737, GO:0005506
C17B7.12		925.982	134.834	-6.86758	9.92153e-08	Medium	Bottom		WBGene00015886
col-139	COLlagen	3188.48	464.96	-6.85753	4.70234e-05	Medium	Middle		WBGene00000712	GO:0042302, GO:0040011, GO:0016021, GO:0010171
F01F1.3		7088.7	1034.21	-6.85419	9.08177e-09	Medium	Middle		WBGene00017160	GO:0009792
C42D4.2		752.17	110.222	-6.82414	1.07673e-07	Medium	Bottom		WBGene00016595	GO:0016021
cysl-2	CYsteine Synthase Like	24445.5	3591.08	-6.80727	6.92192e-09	Medium	Middle	cysl-2 encodes a homolog of sulfhydrylases/cysteine synthases.	WBGene00010759	GO:0006535, GO:0004124
VC5.2		22669.7	3361.27	-6.74437	8.5225e-08	Medium	Middle		WBGene00020908
F19C7.1		3099.19	462.626	-6.69913	1.20624e-07	Medium	Middle		WBGene00017591	GO:0040010
col-176	COLlagen	1536.63	229.593	-6.69285	8.41003e-07	Medium	Middle		WBGene00000749	GO:0042302, GO:0016021
clec-173	C-type LECtin	2139.61	319.932	-6.68769	4.19357e-08	Medium	Middle		WBGene00044469	GO:0030246
str-14	Seven TM Receptor	225.675	33.8161	-6.67359	1.59982e-08	Medium	Bottom		WBGene00006082	GO:0016021
Y38H6C.19		263.186	39.6279	-6.64142	6.47949e-09	Medium	Bottom		WBGene00012631	GO:0030704
cal-1	CALmodulin related genes	8718.94	1313.38	-6.63856	8.05626e-09	Medium	Middle	cal-1 encodes one of five predicted C. elegans calcium-binding calmodulin homologs (the others being CAL-2, CAL-3, CAL-4, and CMD-1); as loss of cal-1 function via RNA-mediated interference (RNAi) does not result in any abnormalities, the precise role of CAL-1 in C. elegans development and/or behavior is not yet known.	WBGene00000285	GO:0005509
ins-6	INSulin related	782.178	117.896	-6.63446	1.84092e-07	Medium	Bottom	ins-6 encodes predicted type-beta insulin-like molecule that lacks a C peptide domain; expressed throughout development and in some neurons beginning in the two-fold elongated embryo.	WBGene00002089	GO:0005576, GO:0005179
C17B7.2		281.768	42.5184	-6.62696	7.10134e-08	Medium	Bottom		WBGene00015876
mam-4	MAM (Meprin, A5-protein, PTPmu) domain protein	189.182	28.7083	-6.58979	1.21709e-08	Medium	Bottom		WBGene00011836	GO:0016020, GO:0000003
T07H6.1		300.541	45.6997	-6.57643	4.72607e-09	Medium	Bottom		WBGene00020330	GO:0016787, GO:0016021, GO:0008152
B0403.6		968.969	147.361	-6.57548	3.46823e-08	Medium	Bottom		WBGene00043982	GO:0016021
F26G1.11		816.148	124.237	-6.56929	1.07899e-08	Medium	Bottom		WBGene00045455	GO:0005615
T28D6.3		1613.99	246.424	-6.54965	5.67357e-07	Medium	Middle		WBGene00012123
T28A11.2		4440.71	680.205	-6.52848	1.28884e-07	Medium	Middle		WBGene00020869
col-162	COLlagen	5479.64	840.665	-6.51821	1.79963e-05	Medium	Middle		WBGene00000735	GO:0042302, GO:0016021
C17B7.10		534.704	82.1457	-6.50921	3.37868e-07	Medium	Bottom	C17B7.10 encodes a neprilysin; neprilysins are thermolysin-like zinc metallopeptidases, found on the outer surface of animal cells, that negatively regulate small signalling peptides (e.g., enkephalin, tachykinin, insulin, and natriuretic peptides) by cleaving them; C17B7.10 has no clear orthologs in other organisms.	WBGene00015884	GO:0006508, GO:0004222
T20D4.15		1458.25	224.142	-6.50593	1.19223e-06	Medium	Middle		WBGene00020620
col-141	COLlagen	192.366	29.7005	-6.47686	1.27236e-07	Medium	Bottom		WBGene00000714	GO:0042302, GO:0016021
col-138	COLlagen	21335.9	3315.82	-6.43458	0.000240285	Medium	Middle		WBGene00000711	GO:0042302, GO:0016021
rol-1	ROLler: helically twisted, animals roll when moving	6678.42	1038.37	-6.43164	0.000298475	Medium	Middle	rol-1 encodes a nematode cuticular collagen required for normal body morphology at the adult stage of development; rol-1 expression is under the control of the heterochronic pathway, as heterochronic mutants that synthesize adult cuticle early produce animals that roll as larvae, while heterochronic mutants that fail to execute normal adult development never display the roller phenotype.	WBGene00004394	GO:0042302, GO:0040002, GO:0016021, GO:0010171
col-54	COLlagen	851.296	132.516	-6.42408	3.954e-07	Medium	Bottom		WBGene00000631	GO:0042302, GO:0016021
cutl-14	CUTiclin-Like	4141.25	645.725	-6.41332	4.53735e-08	Medium	Middle		WBGene00015231
nhr-172	Nuclear Hormone Receptor family	346.338	54.1952	-6.39057	1.03203e-08	Medium	Bottom		WBGene00016927	GO:0043565, GO:0043401, GO:0008270, GO:0006355, GO:0005634, GO:0003707, GO:0003700
K11H3.5		299.227	46.8697	-6.38423	2.20056e-08	Medium	Bottom		WBGene00010782	GO:0016021
dct-5	DAF-16/FOXO Controlled, germline Tumor affecting	416.473	65.3006	-6.37779	4.01614e-05	Medium	Bottom		WBGene00017218	GO:0016021
T28A11.5		376.795	59.1656	-6.36848	1.43823e-09	Medium	Bottom		WBGene00020872
R11G1.2		189.245	29.7505	-6.36105	6.36648e-08	Medium	Bottom		WBGene00020011
srh-37	Serpentine Receptor, class H	224.768	35.3941	-6.35045	3.34012e-07	Medium	Bottom		WBGene00005260	GO:0016021
F48G7.10		1132.16	178.848	-6.3303	1.25644e-08	Medium	Middle		WBGene00018621	GO:0035556, GO:0006468, GO:0005524, GO:0004697
twk-26	TWiK family of potassium channels	707.961	112.088	-6.31612	1.29556e-08	Medium	Bottom		WBGene00006679	GO:0071805, GO:0016021, GO:0016020, GO:0009792, GO:0005267
Y105C5B.7		122.503	19.4742	-6.2905	3.38988e-09	Medium	Bottom		WBGene00013648
col-129	COLlagen	19139.4	3052.36	-6.27034	5.65881e-05	Medium	Middle		WBGene00000703	GO:0042302, GO:0016021
C27D9.2		1146.28	184.069	-6.22742	7.62437e-07	Medium	Middle		WBGene00016164	GO:0005615
Y51H4A.24		3122.57	502.621	-6.21256	2.76813e-09	Medium	Middle		WBGene00013118
T19C4.5		3064.13	493.233	-6.21235	2.01253e-09	Medium	Middle		WBGene00011839	GO:0020037, GO:0005506
Y41G9A.10		84823.7	13691.5	-6.19535	1.56026e-08	Medium	Top		WBGene00044901
T28F3.8		5021.82	811.874	-6.18547	5.10772e-09	Medium	Middle		WBGene00012134
str-18	Seven TM Receptor	1887.33	305.412	-6.17963	1.69454e-08	Medium	Middle		WBGene00006085	GO:0016021
F16H6.7		7957.65	1294.71	-6.14628	4.1814e-08	Medium	Middle		WBGene00008897
str-69	Seven TM Receptor	389.616	63.5344	-6.13237	8.85884e-07	Medium	Bottom		WBGene00006131	GO:0016021
ceeh-1	Caenorhabditis EpoxidE Hydrolase	2669.22	437.589	-6.09983	7.5298e-08	Medium	Middle	ceeh-1 encodes a soluble epoxide hydrolase (sEH) orthologous to human ABHD7 and ABHD9; recombinant CEEH-1 is biochemically active in vitro on epoxyeicosatrienoic acids and leukotoxins (EpOMEs); conversely, CEEH-1 is inhibited by urea-based antagonists of mammalian sEH that elevate EpOME levels when fed to C. elegans; perhaps because of genetic redundancy with its paralog CEEH-2, CEEH-1 has no obv…	WBGene00019329	GO:0044255, GO:0016021, GO:0004301, GO:0003824
nhr-148	Nuclear Hormone Receptor family	218.92	35.9184	-6.09493	1.42617e-08	Medium	Bottom		WBGene00015396	GO:0043565, GO:0043401, GO:0008270, GO:0006355, GO:0005634, GO:0003707, GO:0003700
lys-3	LYSozyme	12727.6	2096.41	-6.07116	1.76622e-09	Medium	Middle	lys-3 encodes one of a family of ten C. elegans lysozyme genes that are homologous to lysozymes in the amoeboid protozoon Entamoeba histolytica.	WBGene00003092
T25B9.1		1240.57	204.54	-6.06517	8.26758e-06	Medium	Middle	T25B9.1 encodes an protein highly similar to 2-amino-3-keto-butyrate coenzyme A ligases (also called AKB ligases or glycine acetyltransferases; EC 2.3.1.29; R.W.	WBGene00012007	GO:0030170, GO:0009058, GO:0008890, GO:0008152
ttr-27	TransThyretin-Related family domain	4192.35	692.095	-6.05749	2.46814e-07	Medium	Middle		WBGene00011284	GO:0005615
B0284.4		226.367	37.4227	-6.04893	1.02613e-07	Medium	Bottom		WBGene00007134
K02D7.1		23429.8	3876.15	-6.0446	5.39336e-09	Medium	Middle	K02D7.1 is orthologous to the human gene PURINE NUCLEOSIDE PHOSPHORYLASE (NP; OMIM:164050), which when mutated leads to disease.	WBGene00019298	GO:0040011, GO:0009116, GO:0006139, GO:0004731, GO:0003824
unc-27	UNCoordinated	32523	5397.11	-6.026	4.6861e-09	Medium	Middle	unc-27 encodes a troponin I isoform; unc-27 is required for coordinated motility and normal muscle morphology; structural analyses indicate that unc-27 is required for proper sarcomeric organization; unc-27/troponin I interacts with the body wall and pharynx types of troponin C; expression studies show that unc-27 is expressed in body wall, vulval and anal muscles.	WBGene00006764	GO:0045214, GO:0040011, GO:0030421, GO:0030172, GO:0030017, GO:0007411
dao-4	Dauer or Aging adult Overexpression	301.438	50.1687	-6.00849	0.000377636	Medium	Bottom	dao-4 encodes a novel protein, conserved amongst nematodes; dao-4 transcripts are expressed at higher levels in wild-type adult animals than in daf-2 mutant adults at 25C, suggesting that dao-4 expression is positively regulated by DAF-2/insulin-like receptor signaling; reduced dao-4 expression in daf-2 mutants is dependent upon DAF-16.	WBGene00000930
acs-2	fatty Acid CoA Synthetase family	20381.3	3392.53	-6.00769	4.40837e-06	Medium	Middle	acs-2 encodes an acyl-CoA synthetase; by homology, ACS-2 is predicted to catalyze conversion of a fatty acid to Acyl-CoA for subsequent beta oxidation; accordingly, loss of acs-2 activity via RNAi results in defects in fat metabolism; an ACS-2::GFP reporter fusion protein is widely expressed and appears to localize to mitochondria; acs-2 expression is positively regulated by the NHR-49 nuclear ho…	WBGene00009221	GO:0019915, GO:0008152, GO:0006631, GO:0005739, GO:0003824
srh-290	Serpentine Receptor, class H	173.696	28.9651	-5.99674	6.18951e-07	Medium	Bottom		WBGene00005494	GO:0016021
col-12	COLlagen	9263.29	1555.62	-5.95475	1.05872e-05	Medium	Middle	col-12 encodes a member of the collagen superfamily containing collagen triple helix repeats (20 copies); expressed throughout development but expression peaks after each larval molt when new cuticle is being secreted and deposited, and after the L4 to adult larval molt.	WBGene00000601	GO:0042302, GO:0016021
T05G5.1		1441.16	243.071	-5.92898	1.45265e-07	Medium	Middle		WBGene00011498	GO:0016021
col-91	COLlagen	2495.17	421.177	-5.92428	7.33218e-07	Medium	Middle	col-91 encodes a cuticle collagen; loss of col-91 via large-scale RNAi results in no obvious defects.	WBGene00000666	GO:0042302, GO:0016021
Y54E10A.17		12229.3	2065.16	-5.92173	2.74834e-09	Medium	Middle		WBGene00021835	GO:0055085, GO:0016020, GO:0006810, GO:0005215
col-80	COLlagen	8198.86	1388.79	-5.90361	0.000124913	Medium	Middle		WBGene00000656	GO:0042302, GO:0040002, GO:0016021
C10C5.4		721.557	122.403	-5.89494	5.64858e-09	Medium	Bottom	C10C5.4 encodes an aminoacylase with similarity to the vertebrate aminoacylase-I; by homology, the product of C10C5.4 is predicted to hydrolyze N-acetyl amino acids into the free amino acid and carboxylate.	WBGene00007508	GO:0016787, GO:0008237, GO:0008152, GO:0006520, GO:0006508, GO:0005737, GO:0004046
Y44A6D.5		575.876	97.7761	-5.88975	2.22239e-08	Medium	Bottom		WBGene00012855	GO:0009081, GO:0008152, GO:0004084, GO:0003824
K02D7.2		316.724	53.7756	-5.88973	7.39892e-09	Medium	Bottom	K02D7.2 encodes an ortholog of human SNAI2/SLUG (OMIM:602150, mutated in Waardenburg syndrome type IID) and Drosophila ESCARGOT; based on its orthology to SNAI2, K02D7.2 is predicted to be a transcriptional inhibitor.	WBGene00019299	GO:0008270, GO:0005622
col-179	COLlagen	5832.88	992.344	-5.87789	6.63628e-06	Medium	Middle		WBGene00000752	GO:0042302, GO:0019915, GO:0016021, GO:0006952
fbxa-62	F-box A protein	757.092	129.394	-5.85106	1.81145e-07	Medium	Bottom		WBGene00016521	GO:0009792, GO:0005515
hsp-12.1	Heat Shock Protein	386.921	66.131	-5.85083	2.21865e-08	Medium	Bottom	hsp-12.1 encodes a member of the small heat shock family of proteins.	WBGene00011906	GO:0071259, GO:0055120, GO:0005737
C11H1.9		1311.8	224.397	-5.84588	3.76201e-08	Medium	Middle		WBGene00023500
F46A8.1		1000.99	171.688	-5.8303	2.44869e-08	Medium	Middle		WBGene00014759
T04A6.1		11879.7	2045.09	-5.80891	6.06812e-09	Medium	Middle		WBGene00020200	GO:0016021
wrt-4	WaRThog (hedgehog-like family)	659.581	113.919	-5.78992	0.000137103	Medium	Bottom	wrt-4 encodes a hedgehog-like protein, with (from N- to C-terminus) a signal sequence, a Wart domain, an short region of low-complexity sequence, and a Hint/Hog domain; WRT-4 is expressed strongly in hypodermal syncytia hyp6-hyp10 from 3-fold embryos to adults; the Hint/Hog domain is predicted to cut WRT-4 into two halves and then covalently link cholesterol to the C-terminus of the Wart domain; …	WBGene00006950	GO:0040027, GO:0040018, GO:0040011, GO:0018996, GO:0009792, GO:0008233, GO:0007275, GO:0007154, GO:0006508
gana-1	GAlactosidase/N-Acetylgalactosaminidase	2188.92	378.361	-5.78527	4.21564e-09	Medium	Middle	gana-1 encodes a protein with homology to both human alpha-galactosidase (alpha-GAL) and alpha-N-acetylgalactosaminidase (alpha-NAGA) enzymes; these dual enzymatic activities were detected in mixed culture homogenates; immunofluorescence studies show cytoplasmic expression of GANA-1 in body wall muscle and intestinal cells and in coelomocytes; the human gene alpha-galactosidase B (GALB; OMIM:1041…	WBGene00011095	GO:0016139, GO:0005975, GO:0005737, GO:0004553, GO:0003824
srd-27	Serpentine Receptor, class D (delta)	502.84	86.9739	-5.7815	1.02613e-07	Medium	Bottom		WBGene00005105	GO:0016021, GO:0009792
F54D10.8		156.278	27.0972	-5.76732	2.72243e-06	Medium	Bottom		WBGene00018809	GO:0016021
F07H5.7		5462.52	951.699	-5.73976	7.04356e-09	Medium	Middle		WBGene00008558	GO:0016021
srh-189	Serpentine Receptor, class H	287.979	50.6904	-5.68113	2.42139e-08	Medium	Bottom		WBGene00005403	GO:0040011
C14C6.12		933.406	164.503	-5.6741	3.5345e-08	Medium	Bottom		WBGene00015763
anmt-3	Amine N-MethylTransferase	5359.13	949.083	-5.64664	2.06115e-09	Medium	Middle		WBGene00011573	GO:0008168
K08D10.9		169.342	30.0926	-5.62738	5.64613e-08	Medium	Bottom		WBGene00019532
col-19	COLlagen	1153.8	205.068	-5.62646	1.14164e-05	Medium	Middle	col-19 encodes a member of the collagen superfamily containing collagen triple helix repeats (20 copies) that is required for normal structure of the alae; expressed during the L2-to-dauer and L4-to-adult molts with strongest expression in adult animals.	WBGene00000608	GO:0060111, GO:0060107, GO:0042302, GO:0016021
nep-26	NEPrilysin metallopeptidase family	3777.55	671.463	-5.62585	2.2899e-09	Medium	Middle	ZK970.1 encodes, by alternative splicing, two isoforms of a neprilysin; neprilysins are thermolysin-like zinc metallopeptidases, found on the outer surface of animal cells, that negatively regulate small signalling peptides (e.g., enkephalin, tachykinin, insulin, and natriuretic peptides) by cleaving them; ZK970.1 has no clear orthologs in other organisms.	WBGene00014171	GO:0016021, GO:0008237, GO:0006508, GO:0004222
str-8	Seven TM Receptor	222.073	39.5131	-5.62024	1.49893e-06	Medium	Bottom		WBGene00006076	GO:0016021
lon-3	LONg	1676.86	298.749	-5.61295	0.000179186	Medium	Middle	lon-3 encodes a cuticle collagen; during development, lon-3 acts downstream of the TGF-beta signaling pathway to specify body length; lon-3 reporter fusions are expressed in hypodermal cells and LON-3 appears to localize to the surface of the animal, consistent with a role in cuticle formation.	WBGene00003057	GO:0060107, GO:0060102, GO:0042329, GO:0042302, GO:0040015, GO:0016021, GO:0010171
pqn-42	Prion-like-(Q/N-rich)-domain-bearing protein	499.476	88.9884	-5.61283	1.93774e-08	Medium	Bottom	The protein product of this gene is predicted to contain a glutamine/asparagine (Q/N)-rich ('prion') domain, by the algorithm of Michelitsch and Weissman (as of the WS77 release of WormBase, i.e., in wormpep77).	WBGene00004129
ptr-3	PaTched Related family	4383.89	781.604	-5.60883	2.76813e-09	Medium	Middle	ptr-3 encodes a nematode-specific member of the sterol sensing domain (SSD) proteins, distantly paralogous to Drosophila PATCHED (PTC) and human PTCH (OMIM:601309, mutated in basal cell nevus syndrome); PTR-3 is weakly required for normal molting from L4 to adult stages; PTR-3 is also required for normal adult alae formation, growth to full size, and vulval morphogenesis.	WBGene00004218	GO:0040025, GO:0040018, GO:0040002, GO:0019915, GO:0018996, GO:0016021, GO:0016020, GO:0008158
T23F4.3		2585.24	463.117	-5.58227	4.16556e-09	Medium	Middle		WBGene00020741	GO:0016787
Y105C5B.3		101.15	18.1286	-5.57958	6.54171e-09	Medium	Bottom		WBGene00013646	GO:0016787
srx-98	Serpentine Receptor, class X	150.793	27.2141	-5.54098	5.77864e-09	Medium	Bottom		WBGene00005989	GO:0016021
K01D12.5		514.689	93.0559	-5.53096	3.2715e-07	Medium	Bottom		WBGene00010464
gst-34	Glutathione S-Transferase	1028.41	186.573	-5.51209	1.06372e-07	Medium	Middle		WBGene00001782	GO:0005515
ttr-31	TransThyretin-Related family domain	2150.22	390.875	-5.50104	4.65589e-08	Medium	Middle		WBGene00010225	GO:0055114, GO:0016491, GO:0008152, GO:0005615
F19C6.4		911.867	165.766	-5.50092	7.54696e-09	Medium	Bottom	F19C6.4 encodes a neprilysin; neprilysins are thermolysin-like zinc metallopeptidases, found on the outer surface of animal cells, that negatively regulate small signalling peptides (e.g., enkephalin, tachykinin, insulin, and natriuretic peptides) by cleaving them; F19C6.4 has no clear orthologs in other organisms.	WBGene00008953	GO:0006508, GO:0004222
srt-41	Serpentine Receptor, class T	706.74	128.486	-5.5005	2.44521e-08	Medium	Bottom		WBGene00018114	GO:0016021
T07F12.4		6913.46	1259.26	-5.4901	1.89699e-09	Medium	Middle		WBGene00020324	GO:0006468, GO:0005524, GO:0004713, GO:0004674, GO:0004672
col-58	COLlagen	540.269	98.6774	-5.47511	1.80091e-06	Medium	Bottom		WBGene00000634	GO:0042302, GO:0016021
F46C5.1		661.889	121.528	-5.44639	1.44962e-08	Medium	Bottom		WBGene00009778	GO:0016021
nhr-6	Nuclear Hormone Receptor family	865.522	158.962	-5.44485	5.05905e-09	Medium	Bottom	nhr-6 encodes a nuclear receptor of the NR4A subfamily that is orthologous to the mammalian NGFI-B receptors and the Drosophila HR38 nuclear receptor (DHR38) that has been implicated in molting and metamorphosis; nhr-6 activity is required for spermatheca development and thus, for regulation of ovulation and fertilization; a GST-NHR-6 fusion protein can bind the canonical vertebrate NR4A binding …	WBGene00003605	GO:0060278, GO:0045944, GO:0043565, GO:0043401, GO:0035211, GO:0030728, GO:0009792, GO:0008406, GO:0008270, GO:0006355, GO:0005634, GO:0003707, GO:0003700, GO:0002119, GO:0000003
str-19	Seven TM Receptor	372.149	68.4407	-5.43754	7.50995e-09	Medium	Bottom		WBGene00006086	GO:0016021
str-134	Seven TM Receptor	212.493	39.1668	-5.42533	2.64742e-08	Medium	Bottom		WBGene00006182	GO:0016021
best-21	BESTrophin (chloride channel) homolog	5656.32	1043.56	-5.42023	9.30201e-07	Medium	Middle		WBGene00013520	GO:0016021
lgc-45	Ligand-Gated ion Channel	485.913	89.7282	-5.41538	1.41608e-08	Medium	Bottom		WBGene00021146	GO:0045211, GO:0016021, GO:0016020, GO:0006811, GO:0006810, GO:0005230
H13N06.2		260.581	48.2013	-5.40611	5.72512e-08	Medium	Bottom		WBGene00010396	GO:0005515
ttr-28	TransThyretin-Related family domain	860.709	159.3	-5.40308	1.35018e-07	Medium	Bottom		WBGene00011285	GO:0005615
F26A1.6		215.539	39.9196	-5.39933	5.28966e-08	Medium	Bottom		WBGene00017804	GO:0016021
C02G6.1		776.058	143.806	-5.39658	3.21706e-06	Medium	Bottom		WBGene00015359	GO:0008270, GO:0006508, GO:0004222
F21C10.10		47669.5	8848.22	-5.38746	2.00694e-07	Medium	Top		WBGene00017659	GO:0055114, GO:0016491, GO:0006631, GO:0005739, GO:0003857
dhs-25	DeHydrogenases, Short chain	4149.79	771.607	-5.37811	2.69727e-09	Medium	Middle	dhs-25 encodes a short-chain dehydrogenase predicted to be mitochondrial.	WBGene00000988	GO:0055114, GO:0016491, GO:0009239, GO:0008667, GO:0008152, GO:0004022
unc-54	UNCoordinated	9061.01	1687.26	-5.37026	2.17213e-08	Medium	Middle	unc-54 encodes a muscle myosin class II heavy chain (MHC B); UNC-54 is the major myosin heavy chain expressed in C. elegans and is required for locomotion and egg-laying; in vivo and in vitro, UNC-54 interacts with ITR-1, an IP3 receptor, and this interaction may provide a link between calcium signaling and the muscle cytoskeleton; UNC-54 is a thick filament component that is expressed in multipl…	WBGene00006789	GO:0051015, GO:0048017, GO:0043050, GO:0040017, GO:0040011, GO:0030241, GO:0018991, GO:0016459, GO:0010171, GO:0008307, GO:0007413, GO:0006936, GO:0005863, GO:0005859, GO:0005524, GO:0003774, GO:0000146
W08A12.4		3972.11	740.955	-5.36079	9.67539e-09	Medium	Middle		WBGene00021081	GO:0040010
F36G9.3		398.961	74.7453	-5.33761	1.55492e-07	Medium	Bottom		WBGene00009485	GO:0055085, GO:0016021, GO:0009792
ugt-20	UDP-GlucuronosylTransferase	1583.22	296.866	-5.33311	2.01253e-09	Medium	Middle		WBGene00019516	GO:0030259, GO:0030246, GO:0016758, GO:0016021, GO:0008152, GO:0005975
F52G2.3		455.821	85.8541	-5.30924	2.85649e-08	Medium	Bottom		WBGene00009943	GO:0009792
F38A1.9		126.585	23.8799	-5.30089	7.88895e-08	Medium	Bottom		WBGene00009522
M02A10.1		253.676	47.9057	-5.29533	2.03927e-06	Medium	Bottom		WBGene00019722	GO:0016021
F11A5.17		187.772	35.4612	-5.29514	6.41883e-09	Medium	Bottom		WBGene00045510	GO:0016021
nhr-275	Nuclear Hormone Receptor family	880.74	166.427	-5.29206	2.01253e-09	Medium	Bottom		WBGene00021163	GO:0043565, GO:0043401, GO:0008270, GO:0006355, GO:0005634, GO:0003707, GO:0003700
F11E6.3		5284.41	1003.94	-5.26369	2.12095e-06	Medium	Middle		WBGene00008707	GO:0040010
K03B4.6		380.498	72.5801	-5.24245	2.64966e-07	Medium	Bottom		WBGene00019356	GO:0016021
ugt-42	UDP-GlucuronosylTransferase	124.739	23.8275	-5.23509	2.9743e-07	Medium	Bottom		WBGene00017959	GO:0030259, GO:0030246, GO:0016758, GO:0016021, GO:0008152, GO:0005975
T01G6.10		193.214	36.939	-5.23064	6.48708e-09	Medium	Bottom		WBGene00020154	GO:0055114, GO:0050662, GO:0044237, GO:0016491, GO:0009239, GO:0008667, GO:0008152, GO:0004022, GO:0003824
T01E8.1		14861.3	2841.6	-5.22992	3.0504e-09	Medium	Middle		WBGene00011331
Y52B11A.12		572.228	109.555	-5.22318	4.09706e-08	Medium	Bottom		WBGene00077539
col-88	COLlagen	2208.84	423.361	-5.2174	0.000613668	Medium	Middle		WBGene00000663	GO:0042302, GO:0016021
T17A3.10		111.93	21.4899	-5.20849	1.94578e-07	Medium	Bottom		WBGene00020546	GO:0016021
col-130	COLlagen	5689.07	1096.65	-5.1877	1.61197e-05	Medium	Middle		WBGene00000704	GO:0042302, GO:0016021
H39E23.2		4096.64	791.416	-5.17634	3.0046e-07	Medium	Middle		WBGene00010432	GO:0040027
C28C12.11		1510.3	291.829	-5.17528	1.73717e-08	Medium	Middle		WBGene00016181	GO:0016021
Y60A3A.21		628.116	121.452	-5.17171	1.03203e-08	Medium	Bottom		WBGene00013366	GO:0016021
F18E3.13		1483.87	287.005	-5.1702	3.93008e-08	Medium	Middle		WBGene00045276
Y73C8C.4		210.876	40.8734	-5.15925	1.51138e-07	Medium	Bottom		WBGene00022263	GO:0019915
F12B6.2		2287.23	444.114	-5.1501	7.85418e-09	Medium	Middle		WBGene00017398	GO:0055085, GO:0022857, GO:0016021
F48G7.5		755.773	146.968	-5.14243	1.35285e-05	Medium	Bottom		WBGene00018616	GO:0048477, GO:0000003
catp-3	Cation transporting ATPase	48650.4	9465.73	-5.13964	1.19108e-07	Medium	Top		WBGene00015660	GO:0046872, GO:0018991, GO:0016021, GO:0016020, GO:0015662, GO:0008152, GO:0006812, GO:0006754, GO:0005524, GO:0003824, GO:0000166
F59D6.2		165.509	32.2696	-5.12894	6.47949e-09	Medium	Bottom		WBGene00019104	GO:0006508, GO:0004190
amt-4	AMmonium Transporter homolog	2793.79	545.981	-5.11701	4.83505e-07	Medium	Middle	amt-4 encodes a member of the ammonium transporter protein family.	WBGene00000136	GO:0072488, GO:0016021, GO:0016020, GO:0015696, GO:0008519
nhr-271	Nuclear Hormone Receptor family	179.313	35.0638	-5.11389	2.19288e-07	Medium	Bottom		WBGene00011396	GO:0043565, GO:0043401, GO:0008270, GO:0006355, GO:0005634, GO:0003707, GO:0003700
srd-17	Serpentine Receptor, class D (delta)	210.475	41.255	-5.1018	2.97645e-08	Medium	Bottom		WBGene00005095	GO:0016021
F22E5.1		379.129	74.3179	-5.10145	3.41743e-08	Medium	Bottom		WBGene00017703	GO:0019915, GO:0016021
srw-103	Serpentine Receptor, class W	189.207	37.1047	-5.09927	5.43483e-08	Medium	Bottom		WBGene00005850	GO:0019915, GO:0016021, GO:0007186
sgk-1	Serum- and Glucocorticoid- inducible Kinase homolog	1408.54	277.051	-5.08404	2.01253e-09	Medium	Middle	sgk-1 encodes a serine/threonine protein kinase that is orthologous to the mammalian serum- and glucocorticoid-inducible kinases (SGKs); in C. elegans, sgk-1 activity is required for normal egg laying, generation time, stress response, and adult life span; SGK-1 forms a complex with the AKT kinases with which it functions in parallel to mediate certain aspects of DAF-2/insulin-signaling; SGK-1 ph…	WBGene00004789	GO:0043053, GO:0040018, GO:0040010, GO:0019915, GO:0018991, GO:0009792, GO:0008340, GO:0006468, GO:0005524, GO:0004713, GO:0004674, GO:0004672
bus-4	Bacterially Un-Swollen (M. nematophilum resistant)	473.664	93.4078	-5.07092	1.53839e-07	Medium	Bottom	bus-4 encodes a galactosyltransferase; bus-4 is required for bacterial infection, and for fully normal cuticle integrity and body size; specifically, bus-4 is needed both for colonization by Microbacterium nematophilum (and the tail-swelling response to M. nematophilum infection) and for attachment of Yersinia pseudotuberculosis biofilms.	WBGene00044620	GO:0040018, GO:0016757, GO:0016021, GO:0016020, GO:0008378, GO:0008340, GO:0006486
clec-240	C-type LECtin	76.8738	15.1973	-5.05838	2.68668e-06	Medium	Bottom		WBGene00009905	GO:0030246
clec-51	C-type LECtin	526.58	104.197	-5.05371	5.68215e-08	Medium	Bottom		WBGene00015050	GO:0030246
R13D7.2		226.322	44.8749	-5.0434	9.05186e-07	Medium	Bottom		WBGene00020054
F38B7.2		3962.94	791.727	-5.00544	2.9476e-08	Medium	Middle		WBGene00009533	GO:0016021
K02E11.10		2032.6	406.305	-5.00263	0.000163201	Medium	Middle		WBGene00044109	GO:0016021
Y102A11A.5		1093.83	219.808	-4.97628	7.682e-06	Medium	Middle		WBGene00022415
srbc-73	Serpentine Receptor, class BC (class B-like)	166.917	33.5488	-4.97536	7.80936e-08	Medium	Bottom		WBGene00012517
B0303.11		8451.27	1701.82	-4.96601	6.88671e-09	Medium	Middle		WBGene00015131	GO:0055085, GO:0016021, GO:0016020, GO:0006810
C03A7.13		180.823	36.5283	-4.9502	3.98662e-08	Medium	Bottom		WBGene00015371	GO:0016758, GO:0016021, GO:0008152
D2007.2		6696.1	1357.63	-4.93221	5.63392e-08	Medium	Middle	D2007.2 is orthologous to the human gene TRANSKETOLASE (WERNICKE-KORSAKOFF SYNDROME) (TNF; OMIM:606781), which when mutated leads to disease.	WBGene00017042	GO:0005198
F16H6.5		87.0285	17.6562	-4.92905	1.21947e-07	Medium	Bottom		WBGene00008895
nhr-168	Nuclear Hormone Receptor family	707.268	144.032	-4.9105	9.08177e-09	Medium	Bottom		WBGene00008221	GO:0043565, GO:0043401, GO:0008270, GO:0006355, GO:0005634, GO:0003707, GO:0003700, GO:0003677
ZK1320.3		1472.48	300.917	-4.89329	1.28355e-07	Medium	Middle		WBGene00014253
col-122	COLlagen	29897.3	6130	-4.87721	2.75195e-06	Medium	Middle		WBGene00000696	GO:0042302, GO:0040011, GO:0016021, GO:0010171
C07E3.9		1987.04	407.841	-4.8721	1.56278e-08	Medium	Middle		WBGene00007419	GO:0016042, GO:0006644, GO:0005509, GO:0004623
srw-81	Serpentine Receptor, class W	81.6186	16.7643	-4.8686	2.56706e-08	Medium	Bottom		WBGene00005828
C50F7.5		7588.95	1560.92	-4.86186	1.03226e-07	Medium	Middle		WBGene00016845
F47B8.14		629.337	130.057	-4.83892	6.54098e-05	Medium	Bottom		WBGene00044194
col-92	COLlagen	2029.24	420.278	-4.82832	2.57293e-06	Medium	Middle		WBGene00000667	GO:0042302, GO:0040011, GO:0040007, GO:0016021, GO:0010171, GO:0008340, GO:0002119, GO:0002009
col-8	COLlagen	4771.2	989.542	-4.82163	6.84912e-06	Medium	Middle	col-8 encodes a collagen, individually dispensable for viability and gross morphology, which is specifically expressed in dauers and adults but not in eggs or L4 larvae, like col-7, col-18, and col-19; the amino- and carboxyl-terminal cysteine-rich regions of COL-8 are most closely related to those of COL-19, COL-35, and COL-39.	WBGene00000597	GO:0042302
F18C5.5		140.933	29.2449	-4.81906	1.45092e-06	Medium	Bottom		WBGene00017560
math-14	MATH (meprin-associated Traf homology) domain containing	137.738	28.5916	-4.81744	1.60914e-07	Medium	Bottom		WBGene00015828	GO:0005515
col-144	COLlagen	1675.47	349.145	-4.79879	4.46636e-06	Medium	Middle		WBGene00000717	GO:0042302, GO:0016021
B0310.3		1197.03	250.324	-4.7819	5.58888e-09	Medium	Middle		WBGene00015139	GO:0016021
haao-1	HydroxyAnthrAnilate Oxygenase	174.835	36.5784	-4.77973	1.88292e-07	Medium	Bottom		WBGene00010595	GO:0055114, GO:0046872, GO:0005737, GO:0005506, GO:0000334
H41C03.1		9011.98	1886.46	-4.77719	1.59659e-09	Medium	Middle		WBGene00019268	GO:0040010, GO:0018991
T25F10.6		7664.69	1605.34	-4.7745	1.19995e-07	Medium	Middle		WBGene00020808
ddo-2		17464.5	3664.99	-4.76524	1.28884e-07	Medium	Middle	ddo-2 encodes a D-aspartate oxidase (DASPO), paralogous to DDO-1 and DDO-3; recombinant DDO-2 protein has DASPO acvitity on acidic D-amino acid substrates (e.g., D-aspartate, D-glutamate, or N-methyl-D-aspartate/NMDA), with highest catalytic efficiency on D-aspartate or D-glutamate; ddo-2 is required for viability in mass RNAi assays.	WBGene00017565	GO:0055114, GO:0047821, GO:0016641, GO:0016491, GO:0009792, GO:0008445, GO:0003884
fipr-25	FIP (Fungus-Induced Protein) Related	25203.6	5289.48	-4.76485	1.89218e-07	Medium	Middle		WBGene00044518	GO:0016021
clec-246	C-type LECtin	166.047	35.0689	-4.73488	1.46909e-07	Medium	Bottom		WBGene00008892	GO:0030246
F48G7.7		4761.23	1006.17	-4.73204	4.59347e-08	Medium	Middle		WBGene00018618
nhr-251	Nuclear Hormone Receptor family	83.1369	17.5989	-4.72399	6.13338e-08	Medium	Bottom		WBGene00022756	GO:0043565, GO:0043401, GO:0008270, GO:0006355, GO:0005634, GO:0003707, GO:0003700
T22C1.9		3634.94	771.511	-4.71146	2.24619e-06	Medium	Middle		WBGene00011919	GO:0016021
C49G9.2		950.644	201.774	-4.71144	1.30083e-07	Medium	Middle		WBGene00045474	GO:0016021
sqt-1	SQuaT	8493.64	1804.6	-4.70665	3.20212e-05	Medium	Middle	sqt-1 encodes a cuticle collagen; during larval and adult development, sqt-1 activity is required, likely redundantly, for normal cuticle, and hence organismal, morphology; sqt-1 mRNA abundance oscillates during larval development, peaking at one point during each larval stage and peaking again in adults; sqt-1 transcripts are also detected in animals at the L1-L2d molt; in the temporally distinc…	WBGene00005016	GO:0048477, GO:0042329, GO:0042302, GO:0040015, GO:0040002, GO:0016021, GO:0010171, GO:0009792
C04C3.7		215.291	45.8372	-4.69686	1.42617e-08	Medium	Bottom		WBGene00015417	GO:0016021
F17A9.5		3122.53	665.737	-4.69034	2.61076e-07	Medium	Middle		WBGene00017537	GO:0055114, GO:0016491, GO:0010181
col-71	COLlagen	6078.52	1301.62	-4.66995	0.000220292	Medium	Middle		WBGene00000647	GO:0042302, GO:0016021
C16D9.4		565.991	121.235	-4.66855	1.17929e-07	Medium	Bottom		WBGene00015859	GO:0016021
D2089.3		1024.27	219.496	-4.66647	8.05626e-09	Medium	Middle		WBGene00008434
C18B2.1		152.77	32.8025	-4.65728	1.2335e-06	Medium	Bottom		WBGene00015952	GO:0016021, GO:0009792, GO:0008146
asm-1	Acid SphingoMyelinase	4014.47	862.003	-4.65715	2.45053e-07	Medium	Middle	asm-1 encodes a protein similar to human acid sphingomyelinase (ASM) or sphingomyelin phosphodiesterase; the ASM-1 protein has a putative secretory signal peptide at the N-terminus, saposin-like and proline-rich domains and putative N-linked glycosylation sites; asm-1 shows phosphodiesterase activity when expressed in COS-7 cells; while mammalian ASM is detected as both intracellular and secreted…	WBGene00000211	GO:0016787, GO:0006685, GO:0005764, GO:0005576, GO:0004767
F49C12.7		458.153	98.6734	-4.64312	4.39551e-07	Medium	Bottom		WBGene00009877
col-108	COLlagen	4109.45	885.151	-4.64265	2.59406e-07	Medium	Middle		WBGene00000682	GO:0042302, GO:0016021, GO:0006898
F53F1.4		8678.54	1875.32	-4.62776	1.605e-05	Medium	Middle		WBGene00009982
K02E10.7		164.18	35.5407	-4.6195	3.25942e-07	Medium	Bottom		WBGene00019321	GO:0006468, GO:0005524, GO:0004713, GO:0004672
C44C10.11		464.138	100.646	-4.61157	1.20682e-07	Medium	Bottom		WBGene00043985
sru-28	Serpentine Receptor, class U	97.56	21.2029	-4.60126	2.13048e-07	Medium	Bottom		WBGene00005691	GO:0016021, GO:0016020, GO:0007606, GO:0004888
hog-1	HOG only (Hedgehog Hog domain alone)	1008.32	219.434	-4.5951	4.03372e-07	Medium	Middle	hog-1 encodes a hedgehog-like protein, with a solitary Hint/Hog domain; the function of HOG-1's isolated Hint/Hog domain is unknown; in proteins where they coexist with other, N-terminal, domains, the Hint/Hog domain is predicted to cut its host protein into two halves and then covalently link cholesterol to the C-terminus of the N-terminal domain; HOG-1 is weakly required for normal molting; HOG…	WBGene00001984	GO:0040018, GO:0040011, GO:0018996, GO:0008233, GO:0006508
F26H9.5		7438.94	1622.61	-4.58455	1.28011e-09	Medium	Middle		WBGene00009177	GO:0008152, GO:0006564, GO:0004648
scl-3	SCP-Like extracellular protein	1336.32	291.866	-4.57855	1.81451e-08	Medium	Middle	scl-3 encodes a predicted extracellular protein that is a member of the C. elegans family of SCP/TAPS domain-containing proteins.	WBGene00009896	GO:0005576
C06E1.1		2738.07	598.984	-4.57118	9.19215e-08	Medium	Middle		WBGene00015518	GO:0016021
col-143	COLlagen	1699.1	371.786	-4.57012	2.79965e-06	Medium	Middle		WBGene00000716	GO:0042302, GO:0016021
Y32B12B.1		1027.07	225.151	-4.5617	1.70305e-06	Medium	Middle		WBGene00012521	GO:0016021
Y106G6D.6		8937.31	1970.72	-4.53506	3.66615e-07	Medium	Middle		WBGene00013702	GO:0016021
srh-27	Serpentine Receptor, class H	127.828	28.2328	-4.52765	6.21601e-07	Medium	Bottom		WBGene00005250	GO:0016021
srt-49	Serpentine Receptor, class T	214.072	47.3098	-4.5249	3.55253e-08	Medium	Bottom		WBGene00012772	GO:0016021
F46H6.5		2349.44	519.871	-4.51927	1.17311e-08	Medium	Middle		WBGene00023460
irld-11	Insulin/EGF-Receptor L Domain protein	109.629	24.3193	-4.50792	3.97434e-08	Medium	Bottom		WBGene00019391	GO:0016021, GO:0016020
col-38	COLlagen	15909.6	3529.51	-4.5076	0.000294583	Medium	Middle	col-38 encodes a member of the collagen superfamily containing collagen triple helix repeats (20 copies) required for normal body morphology.	WBGene00000615	GO:0042302, GO:0016021, GO:0010171
col-93	COLlagen	2414.22	535.978	-4.50433	2.20004e-06	Medium	Middle		WBGene00000668	GO:0042302, GO:0040011, GO:0040007, GO:0016021, GO:0010171, GO:0008340, GO:0002119, GO:0002009
nhr-38	Nuclear Hormone Receptor family	260.498	57.8541	-4.50267	2.2672e-07	Medium	Bottom		WBGene00003629	GO:0043565, GO:0008270, GO:0006355, GO:0005634, GO:0003700
ZK669.5		3598.92	801.014	-4.49296	2.77869e-09	Medium	Middle		WBGene00014055	GO:0016020, GO:0015031, GO:0007264, GO:0007165, GO:0006184, GO:0005622, GO:0005525, GO:0003924
C17B7.4		191.995	42.8259	-4.48315	1.46841e-07	Medium	Bottom		WBGene00015878	GO:0010171
ech-7	Enoyl-CoA Hydratase	1746.64	390.199	-4.47627	4.16556e-09	Medium	Middle		WBGene00001156	GO:0008152, GO:0003824
str-114	Seven TM Receptor	345.217	77.1258	-4.47602	1.10668e-08	Medium	Bottom		WBGene00006165	GO:0016021
col-150	COLlagen	3556.67	796.179	-4.46717	3.86883e-06	Medium	Middle		WBGene00000723	GO:0042302, GO:0016021
F45D3.2		10062.5	2252.84	-4.46658	1.44368e-08	Medium	Middle		WBGene00009722
C31B8.4		4079.88	914.627	-4.46071	1.67915e-08	Medium	Middle		WBGene00016281
F14B6.6		544.736	122.395	-4.45063	2.15705e-08	Medium	Bottom		WBGene00008787	GO:0040010, GO:0016020, GO:0008378, GO:0006486
clec-229	C-type LECtin	160.14	35.986	-4.45006	1.61919e-05	Medium	Bottom		WBGene00010355	GO:0030246
col-140	COLlagen	43845.4	9856.99	-4.44815	1.88385e-06	Medium	Top		WBGene00000713	GO:0042302, GO:0016021
col-119	COLlagen	5396.19	1216.61	-4.43541	7.32742e-07	Medium	Middle		WBGene00000693	GO:0042302, GO:0019915, GO:0016021
dpy-3	DumPY: shorter than wild-type	9106.08	2053.32	-4.43481	7.17023e-05	Medium	Middle	dpy-3 encodes a cuticular collagen; along with dpy-2, dpy-7, dpy-8, and dpy-10, dpy-3 is required postembryonically for annular furrow formation and/or maintenance; specifically, DPY-3 activity is required for proper assembly of the DPY-7 collagen into the mature extracellular matrix; during each cuticle synthetic period, dpy-3 mRNA is expressed approximately four hours prior to the secretion of …	WBGene00001065	GO:0042338, GO:0042302, GO:0040011, GO:0016021, GO:0010171
F09C3.2		4945.35	1119.18	-4.4187	6.57421e-09	Medium	Middle		WBGene00008610	GO:0008967, GO:0008152, GO:0003824
str-225	Seven TM Receptor	92.3077	20.9072	-4.41512	4.01959e-07	Medium	Bottom		WBGene00006256	GO:0016021, GO:0004792
F40H3.1		10639.4	2417.25	-4.40144	2.1048e-08	Medium	Middle		WBGene00018249	GO:0005515
bcmo-2	Beta-Carotene 15,15'-MonoOxygenase	3807.51	866.316	-4.39506	8.02937e-09	Medium	Middle		WBGene00018755	GO:0040010
F54D5.4		1184.51	269.81	-4.39017	3.11979e-06	Medium	Middle		WBGene00010050
F35F10.6		767.755	175.301	-4.37965	1.72494e-05	Medium	Bottom		WBGene00018056
Y37A1B.7		355	81.1373	-4.3753	1.15199e-05	Medium	Bottom		WBGene00012540
C14A4.9		615.023	140.777	-4.36878	3.93575e-05	Medium	Bottom		WBGene00007560	GO:0008340
lips-6	LIPaSe related	510.733	116.986	-4.36576	1.93335e-05	Medium	Bottom		WBGene00014009	GO:0016787
col-159	COLlagen	1940.87	445.235	-4.35919	6.73845e-06	Medium	Middle		WBGene00000732	GO:0042302, GO:0016021
C13A2.1		209.374	48.0685	-4.35573	3.35918e-07	Medium	Bottom		WBGene00015718	GO:0016021
pitr-4	PIT (mammalian phosphate transporter) Related	1187.87	272.717	-4.35568	9.97089e-07	Medium	Middle		WBGene00007141	GO:0016021, GO:0016020, GO:0006817, GO:0005315
K10H10.4		174.94	40.2015	-4.35157	7.47604e-06	Medium	Bottom		WBGene00010760	GO:0016021
H15N14.3		222.547	51.2533	-4.34209	1.19108e-07	Medium	Bottom		WBGene00077551
T20D4.9		57.6356	13.2964	-4.33468	1.49953e-07	Medium	Bottom	T20D4.9 encodes a neprilysin; neprilysins are thermolysin-like zinc metallopeptidases, found on the outer surface of animal cells, that negatively regulate small signalling peptides (e.g., enkephalin, tachykinin, insulin, and natriuretic peptides) by cleaving them; T20D4.9 has no clear orthologs in other organisms.	WBGene00020615	GO:0006508, GO:0004222
ZK970.7		37660.5	8688.72	-4.33441	8.34665e-06	Medium	Top	ZK970.7 encodes, along with C06A8.3, one of two C. elegans proteins with similarity to the Onchocerca volvulus Ov17 hypodermal antigen; ZK970.7 expression increases in lin-35; slr-2 doubly mutant animals and in response to stressors such as ionizing radiation and bacterial infection.	WBGene00014173	GO:0010332
F35E12.9		832.413	192.095	-4.33335	9.78942e-08	Medium	Bottom		WBGene00009433
M03F8.1		778.362	179.75	-4.33026	5.73421e-08	Medium	Bottom		WBGene00019761	GO:0016021
F55G11.4		920.424	212.707	-4.32719	2.22931e-06	Medium	Middle		WBGene00010124
grsp-2	Glycine Rich Secreted Protein	17483.3	4042.35	-4.32503	4.97794e-08	Medium	Middle		WBGene00012118
srg-33	Serpentine Receptor, class G (gamma)	99.0067	22.9036	-4.32275	7.29066e-07	Medium	Bottom		WBGene00005190	GO:0016021, GO:0016020, GO:0007606, GO:0004888
R12E2.15		6324.85	1464.64	-4.31837	1.34156e-05	Medium	Middle		WBGene00020040
lipl-1	LIPase Like	432.082	100.348	-4.30584	6.90629e-07	Medium	Bottom		WBGene00010062	GO:0006629
pqn-97	Prion-like-(Q/N-rich)-domain-bearing protein	368.063	85.4935	-4.30516	1.75784e-07	Medium	Bottom	The protein product of this gene is predicted to contain a glutamine/asparagine (Q/N)-rich ('prion') domain, by the algorithm of Michelitsch and Weissman (as of the WS77 release of WormBase, i.e., in wormpep77).	WBGene00004176	GO:0016021
F41F3.3		83317.4	19357.2	-4.30422	7.2003e-06	Medium	Top		WBGene00018297
C50B8.1		22137.8	5156.63	-4.29308	2.17757e-08	Medium	Middle		WBGene00008224	GO:0003676
srt-50	Serpentine Receptor, class T	157.858	36.8326	-4.28581	8.48921e-07	Medium	Bottom		WBGene00012775	GO:0016021
F22B5.4		950.603	221.831	-4.28526	3.47509e-08	Medium	Middle		WBGene00009042	GO:0016021
W04E12.7		3201.93	747.432	-4.28391	1.70915e-07	Medium	Middle		WBGene00012252
col-65	COLlagen	1061.44	248.123	-4.27788	3.19993e-06	Medium	Middle		WBGene00000641	GO:0042302, GO:0016021
T17H7.1		460.296	107.634	-4.27647	7.16416e-05	Medium	Bottom		WBGene00020550	GO:0019915, GO:0009792
odd-1	Drosophila ODD-skipped-like	102.418	23.9684	-4.27303	1.84127e-08	Medium	Bottom	odd-1 encodes a C2H2-type zinc finger-containing transcription factor similar to Drosophila odd skipped which is required for embryonic patterning; ODD-1 is expressed in the gut during embryogenesis and appears to be essential for larval development.	WBGene00003845	GO:0043050, GO:0008270, GO:0007631, GO:0005622
twk-35	TWiK family of potassium channels	361.912	84.7131	-4.27221	5.66955e-08	Medium	Bottom		WBGene00006687	GO:0071805, GO:0016021, GO:0016020, GO:0005267
arrd-19	ARRestin Domain protein	891.82	209.133	-4.26438	5.11979e-08	Medium	Middle		WBGene00018061
col-175	COLlagen	7789.31	1827.8	-4.26157	0.000697429	Medium	Middle		WBGene00000748	GO:0042302, GO:0016021
F26G1.2		8997.06	2112.47	-4.25903	5.11979e-08	Medium	Middle		WBGene00017838
R07B7.6		809.133	190.161	-4.25499	2.8429e-09	Medium	Bottom		WBGene00011090	GO:0016021, GO:0016020, GO:0008375
act-5	ACTin	10981.2	2583.06	-4.25123	5.44186e-08	Medium	Middle	an ortholog of human cytoplasmic actin; and is expressed only in microvillous intestinal cells and excretory cell.	WBGene00000067	GO:0045179, GO:0040039, GO:0040035, GO:0040007, GO:0035148, GO:0009792, GO:0006915, GO:0006898, GO:0005524, GO:0002119, GO:0000003
dod-6	Downstream Of DAF-16 (regulated by DAF-16)	52055	12256.4	-4.24716	4.2173e-08	Medium	Top		WBGene00011869	GO:0016021, GO:0008340
sqv-5	SQuashed Vulva	6052.07	1425.87	-4.24447	2.01253e-09	Medium	Middle	sqv-5 encodes a chondroitin synthase that both initiates and elongates chondroitin chains (unlike human chondroitin synthase, which only elongates them); SQV-5 is required for cytokinesis (e.g., at the one-cell embryo stage), gonad migration, and vulval morphogenesis (by expanding the extracellular space of the vulva in L4 larvae); the common requirement for SQV-5 in both processes may be to prom…	WBGene00005023	GO:0051301, GO:0048477, GO:0040025, GO:0032580, GO:0019899, GO:0018991, GO:0016758, GO:0016757, GO:0016477, GO:0016021, GO:0016020, GO:0009792, GO:0008406, GO:0005975, GO:0005737, GO:0002009, GO:0000910, GO:0000003
aqp-7	AQuaPorin or aquaglyceroporin related	5738.48	1352.76	-4.24205	3.40329e-08	Medium	Middle	aqp-7 encodes an aquaglyceroporin whose expression in Xenopus oocytes increases either water or glycerol permeability five- to seven-fold; AQP-7 has no function in mass RNAi assays, perhaps reflecting genetic redundancy with its several paralogs; AQP-7 is expressed in muscle punctae (perhaps focal adhesions).	WBGene00000175	GO:0022838, GO:0016491, GO:0016021, GO:0016020, GO:0015793, GO:0015250, GO:0006833, GO:0006810, GO:0005215
Y58A7A.4		873.334	206.012	-4.23924	1.98182e-07	Medium	Middle		WBGene00021978
ace-1	abnormal AcetylCholinEsterase	693.885	163.939	-4.23257	1.40915e-07	Medium	Bottom	ace-1 encodes a class A acetylcholinesterase that functions redundantly with ACE-2 with respect to total class A acetylcholinesterase activity, and that genetically interacts with ace-2 and ace-3; ace-1 is expressed in the body wall muscle, sphincter muscle, head neurons, a few pharyngeal muscle cells, and the diagonal and spicule muscles of the male.	WBGene00000035	GO:0042802, GO:0040012, GO:0016787, GO:0016020, GO:0008152, GO:0006581, GO:0005626, GO:0005623, GO:0005576, GO:0004104, GO:0004091, GO:0003990, GO:0001507
fut-2	FUcosyl Transferase	531.214	125.796	-4.22281	6.94237e-08	Medium	Bottom	fut-2 encodes a unique alpha 1,2-fucosyltransferase specifically expressed in intestinal cells of larval and adult animals; recombinant FUT-2 expressed in human 293T cells exhibits a novel acceptor specificity profile compared with mammalian alpha 1,2-fucosyltransferases and the predicted protein shares very low amino acid identity with human alpha 1,2-fucosyltransferases, but its predicted type …	WBGene00001506	GO:0043413, GO:0016021, GO:0016020, GO:0008107, GO:0005975
srh-165	Serpentine Receptor, class H	215.502	51.0739	-4.21941	2.90178e-06	Medium	Bottom		WBGene00005381	GO:0016021
abf-5	AntiBacterial Factor related	5298.48	1257.64	-4.21304	4.53345e-08	Medium	Middle	The abf-5 gene encodes a homolog of the antibacterial factor ASABF from Ascaris suum.	WBGene00000016
C45E5.1		240.697	57.1366	-4.21266	3.09734e-07	Medium	Bottom		WBGene00016664	GO:0016791, GO:0016787, GO:0008152, GO:0003824
T20D4.4		288.775	68.6412	-4.20701	6.35324e-08	Medium	Bottom		WBGene00020610	GO:0006516, GO:0005737
trx-3	ThioRedoXin [see also xtr]	1094.38	260.418	-4.20241	2.7285e-07	Medium	Middle		WBGene00019717	GO:0055114, GO:0045454, GO:0016491, GO:0016209
sqt-2	SQuaT	1026.1	244.188	-4.20208	2.68911e-05	Medium	Middle	sqt-2 encodes a collagen required for normal alae formation and body morphology; sqt-2 mutants exhibit a slightly dumpy phenotype and the bodies of mutants are helically twisted.	WBGene00005017	GO:0042302, GO:0016021, GO:0010171
clec-4	C-type LECtin	557.642	132.826	-4.19829	4.79792e-07	Medium	Bottom		WBGene00012583	GO:0030246
fmo-1	Flavin-containing MonoOxygenase family	843.895	201.194	-4.19444	2.21865e-08	Medium	Bottom	fmo-1 encodes a flavin-containing monoxygenase homologous to human FMO1, FMO2, and FMO3 (OMIM:602079, mutated in trimethylaminuria).	WBGene00001476	GO:0055114, GO:0050661, GO:0050660, GO:0031227, GO:0016491, GO:0016021, GO:0004499
abf-6	AntiBacterial Factor related	16064.2	3845	-4.17794	2.09211e-08	Medium	Middle	abf-6 encodes a homolog of the antibacterial factor ASABF from Ascaris suum; ABF-6 may play a role in innate immunity, though at present the only evidence for its having an antimicrobial humoral function is its sequence similarity.	WBGene00000017
T21B6.3		386.957	92.6237	-4.17774	1.97922e-06	Medium	Bottom	The protein product of this gene is predicted to contain a glutamine/asparagine (Q/N)-rich ('prion') domain, by the algorithm of Michelitsch and Weissman (as of the WS77 release of WormBase, i.e., in wormpep77).	WBGene00011880
C08G9.1		16229.4	3893.87	-4.16792	1.7469e-07	Medium	Middle		WBGene00015619	GO:0016021, GO:0016020, GO:0005024, GO:0004675
col-106	COLlagen	10454.6	2509.12	-4.16666	1.30718e-05	Medium	Middle	col-106 encodes a predicted cuticular collagen.	WBGene00000680	GO:0042302
lev-8	LEVamisole resistant	334.157	80.3465	-4.15895	5.66955e-08	Medium	Bottom	lev-8 encodes a novel nicotinic acetylcholine receptor (nAChR) alpha subunit that is a member of the ACR-8 group of nAChR subunits; LEV-8 activity is required for normal rates of pharyngeal pumping and for fully wild-type responses (increased egg laying and body wall muscle contraction) to the nAChR agonist and antihelmintic levamisole; expression of a LEV-8::GFP reporter construct begins at the …	WBGene00002975	GO:0045211, GO:0022834, GO:0016021, GO:0016020, GO:0006811, GO:0006810, GO:0005230, GO:0005216, GO:0004889
F20A1.1		6162.98	1483.87	-4.15332	2.17757e-08	Medium	Middle		WBGene00017613	GO:0009792, GO:0007276
T20D4.20		90.1448	21.708	-4.15261	2.15705e-08	Medium	Bottom		WBGene00044718
C45B2.1		792.494	190.999	-4.14921	0.000305019	Medium	Bottom		WBGene00016658	GO:0016021
asns-1	ASparagiNe Synthetase	502.26	121.123	-4.14669	1.6529e-08	Medium	Bottom	asns-1 encodes a predicted asparaginyl-tRNA synthetase (AsnRS), a class II aminoacyl-tRNA synthetase that catalyzes the attachment of asparagine to its cognate tRNA and is thus required for protein biosynthesis.	WBGene00003816	GO:0040011, GO:0040010, GO:0040007, GO:0032940, GO:0008152, GO:0006529, GO:0004066, GO:0002119, GO:0000003
F08B12.1		895.738	216.474	-4.13786	1.83828e-07	Medium	Middle	F08B12.1 is orthologous to the human gene AC133-2 ANTIGEN (PROML1; OMIM:604365), which when mutated leads to disease.	WBGene00008571	GO:0016021
his-70	HIStone	300.506	72.7713	-4.12945	4.3822e-07	Medium	Bottom	his-70 encodes an H3 histone.	WBGene00001944	GO:0006334, GO:0003677, GO:0000786
Y39B6A.7		137.774	33.45	-4.11882	8.80222e-08	Medium	Bottom		WBGene00012669
col-147	COLlagen	6723.47	1634.23	-4.11414	4.54774e-07	Medium	Middle		WBGene00000720	GO:0042302, GO:0016021, GO:0009792
srx-35	Serpentine Receptor, class X	318.131	77.3565	-4.11254	1.30797e-07	Medium	Bottom		WBGene00005926	GO:0016021, GO:0007186
F33H12.7		1010.59	245.864	-4.11036	1.10327e-07	Medium	Middle		WBGene00045457
del-6	DEgenerin Like	17361.6	4226.36	-4.10793	2.46832e-07	Medium	Middle		WBGene00011891	GO:0016021, GO:0016020, GO:0006814, GO:0005272
F08G5.6		236.168	57.5764	-4.10182	1.42684e-07	Medium	Bottom		WBGene00008584	GO:0006952
srg-5	Serpentine Receptor, class G (gamma)	940.757	229.395	-4.10104	1.977e-07	Medium	Middle		WBGene00005163	GO:0016021, GO:0016020, GO:0007606, GO:0004888
C23G10.11		419.332	102.266	-4.10039	4.2737e-06	Medium	Bottom		WBGene00016017	GO:0016021
F55H12.5		362.898	88.6279	-4.09462	6.04008e-08	Medium	Bottom		WBGene00010136	GO:0006470, GO:0004725
mlt-10	MoLTing defective	787.665	192.455	-4.09272	1.36835e-05	Medium	Bottom	mlt-10 encodes a nematode-specific protein that contains a domain of unknown function, DUF644, and tandem proline- and hydroxy amino acid-rich repeats; mlt-10 is required for proper execution of the molting cycle, as well as a number of other processes including normal body shape, locomotion, and reproduction; MLT-10 is expressed transiently with each molting cycle in the hypodermis, except for t…	WBGene00015646	GO:0042338, GO:0016021, GO:0008544, GO:0005615
scl-10	SCP-Like extracellular protein	80.134	19.6025	-4.08795	7.44305e-07	Medium	Bottom	scl-10 encodes a predicted extracellular protein that is a member of the C. elegans family of SCP/TAPS domain-containing proteins.	WBGene00009891
F39F10.4		266.762	65.2817	-4.08632	3.0203e-07	Medium	Bottom		WBGene00018204
clec-31	C-type LECtin	123.927	30.3577	-4.08224	7.36974e-06	Medium	Bottom		WBGene00009854	GO:0030246, GO:0016021
sdz-24	SKN-1 Dependent Zygotic transcript	487.435	119.86	-4.06669	2.93363e-07	Medium	Bottom		WBGene00019495	GO:0040011, GO:0040007, GO:0019915, GO:0018991, GO:0010171, GO:0009792, GO:0003676, GO:0002119, GO:0000003
B0284.5		423.874	104.241	-4.06629	4.54926e-07	Medium	Bottom		WBGene00045188
acp-7	ACid Phosphatase family	1194.61	294.071	-4.06232	6.35476e-07	Medium	Middle		WBGene00022246	GO:0003993
C09B8.4		2121.87	522.564	-4.06049	2.47853e-06	Medium	Middle		WBGene00015623
D1086.11		392.98	96.8014	-4.05966	1.11729e-06	Medium	Bottom		WBGene00044081
Y39B6A.30		955.863	235.455	-4.05964	5.57426e-08	Medium	Middle		WBGene00012689	GO:0016021, GO:0006470, GO:0004725
Y49F6B.12		1052.73	259.319	-4.05959	2.16468e-07	Medium	Middle		WBGene00044376
far-6	Fatty Acid/Retinol binding protein	10390.2	2565.54	-4.04991	2.2735e-08	Medium	Middle		WBGene00001390	GO:0008289
gst-33	Glutathione S-Transferase	247.671	61.3688	-4.03578	1.86832e-08	Medium	Bottom		WBGene00001781	GO:0005515
F25G6.7		190.139	47.1459	-4.03299	1.25494e-07	Medium	Bottom		WBGene00017798	GO:0055085, GO:0016021
lpr-5	LiPocalin-Related protein	1644.68	408.295	-4.02816	1.44391e-05	Medium	Middle	lpr-5 encodes one of seven C. elegans proteins related to the lipocalin family of structurally related, low molecular weight, secreted proteins that bind and transport lipophilic molecules and participate in intercellular signaling; loss of lpr-5 function via RNAi results in defects in locomotion, body morphology, larval lethality, and yolk endocytosis; lpr-5 appears to be expressed in the hypode…	WBGene00012256	GO:0040011, GO:0040007, GO:0010171, GO:0008340, GO:0008289, GO:0006898, GO:0005576, GO:0002119
ZK218.5		973.587	241.799	-4.02643	2.16804e-05	Medium	Middle		WBGene00013939
col-107	COLlagen	66839.2	16626.6	-4.02001	2.3987e-07	Medium	Top		WBGene00000681	GO:0042302, GO:0016021
T03E6.2		127.544	31.7584	-4.01608	2.93349e-08	Medium	Bottom		WBGene00011395	GO:0016021
grl-5	GRound-Like (grd related)	665.348	165.787	-4.01327	1.81629e-05	Medium	Bottom	grl-5 encodes a hedgehog-like protein, with an N-terminal signal sequence, a central proline-rich low-complexity region, and a C-terminal Ground-like (Grl) domain; the Grl domain is predicted to form a cysteine-crosslinked protein involved in intercellular signalling, and it has subtle similarity to the N-terminal Hedge domain of HEDGEHOG proteins.	WBGene00001714
srsx-32	Serpentine Receptor, class SX	108.433	27.0262	-4.01216	2.63603e-06	Medium	Bottom		WBGene00017615	GO:0016021, GO:0007186
F09B9.4		11598.9	2894.9	-4.00667	1.3871e-06	Medium	Middle		WBGene00008603
F45D3.3		21796.4	5441.52	-4.00558	3.86529e-09	Medium	Middle		WBGene00009723
srx-24	Serpentine Receptor, class X	194.189	48.5014	-4.00379	1.21676e-07	Medium	Bottom		WBGene00005915	GO:0016021
din-1	DAF-12 Interacting Protein	1204.95	301.12	-4.00156	3.0015e-08	Medium	Middle		WBGene00008549	GO:0040010, GO:0010171, GO:0009792, GO:0003676, GO:0002119, GO:0000003
dpy-13	DumPY: shorter than wild-type	27630	6911.01	-3.99796	6.71828e-05	Medium	Middle	dpy-13 encodes a member of the collagen superfamily containing 20 copies of the collagen triple helix repeat; transcipt levels oscillate, peaking once during each larval stage.	WBGene00001074	GO:0044420, GO:0042302, GO:0040011, GO:0016021, GO:0010171
F41H8.1		316.281	79.1186	-3.99755	1.08884e-07	Medium	Bottom		WBGene00018312	GO:0016021
F52G3.5		526.381	131.876	-3.99148	4.83261e-08	Medium	Bottom		WBGene00018713
K05B2.4		470.348	117.893	-3.98963	3.83063e-07	Medium	Bottom		WBGene00019404	GO:0016790, GO:0006637
F08G12.11		192.219	48.1857	-3.98912	1.84796e-08	Medium	Bottom		WBGene00044135
K01D12.9		705.116	176.949	-3.98485	2.98961e-05	Medium	Bottom		WBGene00010468
clec-22	C-type LECtin	72.0306	18.0896	-3.98188	1.08465e-07	Medium	Bottom		WBGene00009855	GO:0030246, GO:0016021
T05B11.4		149.761	37.6516	-3.97755	4.13507e-07	Medium	Bottom		WBGene00020247	GO:0016021
R01H2.2		646.007	162.938	-3.96475	8.19634e-07	Medium	Bottom		WBGene00019810	GO:0016021
cut-2	CUTiclin	2997.13	756.19	-3.96347	2.82102e-05	Medium	Middle	cut-2 encodes a secreted protein which is a component of cuticlin, the insoluble residue of nematode cuticles; CUT-2 is expressed during all developmental stages and contributes to the external cortical layer of the cuticle of all larval stages.	WBGene00009983	GO:0060106
B0238.7		1705.67	430.528	-3.96181	5.15504e-07	Medium	Middle		WBGene00015071
C54D2.1		750.612	190.853	-3.93294	3.35751e-08	Medium	Bottom		WBGene00016915
srh-167	Serpentine Receptor, class H	132.273	33.6649	-3.92911	8.21524e-08	Medium	Bottom		WBGene00005383	GO:0016021
csp-2	CaSPase	1761.43	448.43	-3.92799	5.01715e-07	Medium	Middle	The csp-2 gene encodes a caspase homolog that may be involved in apoptosis.	WBGene00000820	GO:0016021, GO:0008234, GO:0006915, GO:0006508, GO:0004197
Y66H1A.5		7078.62	1802.44	-3.92723	9.96954e-09	Medium	Middle		WBGene00022047
srbc-40	Serpentine Receptor, class BC (class B-like)	79.9717	20.3804	-3.92396	6.63238e-07	Medium	Bottom		WBGene00019242	GO:0016021
K09C6.10		153.463	39.1278	-3.92209	9.37131e-08	Medium	Bottom		WBGene00044778	GO:0016021
R12E2.14		13649.1	3481.93	-3.91997	2.00161e-05	Medium	Middle		WBGene00020039
col-39	COLlagen	10536.7	2688.56	-3.9191	1.06586e-05	Medium	Middle	col-39 encodes a collagen that is individually dispensable for viability and gross morphology in mass RNAi screens; the amino- and carboxyl-terminal cysteine-rich regions of COL-39 are most closely related to those of COL-8, COL-19, and COL-35.	WBGene00000616	GO:0042302, GO:0040002, GO:0016021
gst-32	Glutathione S-Transferase	339.991	86.775	-3.91808	2.42425e-06	Medium	Bottom		WBGene00001780	GO:0005515
F13D11.3		6239.17	1594.61	-3.91266	7.60207e-09	Medium	Middle		WBGene00017428	GO:0008138, GO:0006470
grl-16	GRound-Like (grd related)	3344.14	855.679	-3.90817	6.98532e-06	Medium	Middle	grl-16 encodes, by alternative splicing, two hedgehog-like proteins with an N-terminal signal sequence, a central proline-rich low-complexity region, and a C-terminal Ground-like (Grl) domain; the Grl domain is predicted to form a cysteine-crosslinked protein involved in intercellular signalling, and it has subtle similarity to the N-terminal Hedge domain of HEDGEHOG proteins.	WBGene00001725
atn-1	AcTiniN	3945.63	1009.7	-3.90773	7.04356e-09	Medium	Middle	atn-1 encodes an alpha-actinin homolog.	WBGene00000228	GO:0055120, GO:0009792, GO:0007067, GO:0005515, GO:0003779
dpy-5	DumPY: shorter than wild-type	12825	3282.07	-3.9076	2.4118e-05	Medium	Middle	dpy-5 encodes a Group I cuticle procollagen; dpy-5 activity is required for wild-type body length, cuticle structure (width of the annuli), postembryonic growth rates, and reproduction; dpy-5 is described as an intermediate collagen gene, as its mRNA, which is present in all larval stages, adults, and dauer larvae, increases in abudance two hours prior to the secretion of each new cuticle; a dpy-…	WBGene00001067	GO:0060102, GO:0042329, GO:0042302, GO:0040014, GO:0040007, GO:0040002, GO:0016021, GO:0010171, GO:0002119, GO:0002009
clec-160	C-type LECtin	795.903	203.709	-3.90705	2.31024e-08	Medium	Bottom		WBGene00017322	GO:0030246, GO:0005515
pqn-60	Prion-like-(Q/N-rich)-domain-bearing protein	1499.8	384.375	-3.90192	1.372e-06	Medium	Middle	pqn-60 encodes a 154-residue, glutamine/asparagine (Q/N)-rich ('prion'-like) protein, predicted to have coiled-coil structure, with many paralogs in nematodes but no obvious non-nematode orthologs; PQN-60 inhibits CEP-1- and HUS-1-dependent germline apoptosis, as do BMK-1, RAD-50, and RAD-51.	WBGene00004144	GO:0006915
[truncated: 1,966 more rows]
