# Supplementary material for: Molecular Strategies of the Caenorhabditis elegans Dauer Larva to Survive Extreme Desiccation
Source: PLoS One. 2013 Dec 4;8(12):e82473. doi: 10.1371/journal.pone.0082473 (PMC3853187; doi:10.1371/journal.pone.0082473)
Supplement: Dataset S2 — Functional annotation clustering results. (A) Upregulated and (B) downregulated clusters. The column names refer to: Score, enrichment score; Category, the ontology of functional annotation terms; Count, number of genes annotated with the term; p-value, p-value of the modified Fisher’s exact test; List Total, number of genes in the query list mapped to the ontology; Pop Hits, number of genes with the indicated annotation in the whole genome; Pop Total, number of genes in the whole genome mapped to the ontology; Fold Enrich, fold enrichment of the annotation term in the query list; Genes, Wormbase IDs of the genes enriched in the annotation term. (XLSX) [file pone.0082473.s011.xlsx]

## Sheet: Upregulated
Score	Category	Term	Count	p-value	List Total	Pop Hits	Pop Total	Fold Enrich.	Genes
8.39	GOTERM_CC_ALL	GO:0031224~intrinsic to membrane	665	9.82353e-10	860	6608	9662	1.13063	WBGENE00018872, WBGENE00019477, WBGENE00018874, WBGENE00012721, WBGENE00009156, WBGENE00009157, WBGENE00005958, WBGENE00005959, WBGENE00010644, WBGENE00005477, WBGENE00009963, WBGENE00044301, WBGENE00044304, WBGENE00012724, WBGENE00015776, WBGENE00015980, WBGENE00005275, WBGENE00015471, WBGENE00010707, WBGENE00016611, WBGENE00016610, WBGENE00021883, WBGENE00018865, WBGENE00008425, WBGENE00005033,…
	GOTERM_CC_ALL	GO:0016021~integral to membrane	664	9.96057e-10	860	6596	9662	1.13098	WBGENE00018872, WBGENE00019477, WBGENE00018874, WBGENE00012721, WBGENE00009156, WBGENE00009157, WBGENE00005958, WBGENE00005959, WBGENE00010644, WBGENE00005477, WBGENE00009963, WBGENE00044301, WBGENE00044304, WBGENE00012724, WBGENE00015776, WBGENE00015980, WBGENE00005275, WBGENE00015471, WBGENE00010707, WBGENE00016611, WBGENE00016610, WBGENE00021883, WBGENE00018865, WBGENE00008425, WBGENE00005033,…
	GOTERM_CC_ALL	GO:0044425~membrane part	672	9.65479e-09	860	6752	9662	1.11816	WBGENE00018872, WBGENE00019477, WBGENE00018874, WBGENE00012721, WBGENE00009156, WBGENE00009157, WBGENE00005958, WBGENE00005959, WBGENE00010644, WBGENE00005477, WBGENE00009963, WBGENE00044301, WBGENE00044304, WBGENE00012724, WBGENE00015776, WBGENE00015980, WBGENE00005275, WBGENE00015471, WBGENE00010707, WBGENE00016611, WBGENE00016610, WBGENE00021883, WBGENE00018865, WBGENE00008425, WBGENE00005033,…
	GOTERM_CC_ALL	GO:0016020~membrane	683	3.02595e-08	860	6918	9662	1.1092	WBGENE00018872, WBGENE00019477, WBGENE00018874, WBGENE00012721, WBGENE00009156, WBGENE00009157, WBGENE00005958, WBGENE00005959, WBGENE00010644, WBGENE00009059, WBGENE00005477, WBGENE00009963, WBGENE00044301, WBGENE00044304, WBGENE00012724, WBGENE00015776, WBGENE00015980, WBGENE00005275, WBGENE00015471, WBGENE00010707, WBGENE00016611, WBGENE00016610, WBGENE00021883, WBGENE00018865, WBGENE00008425,…
4.35	PANTHER_FAMILY	PTHR21700~UNCHARACTERIZED	17	5.21959e-07	1029	45	11862	4.35491	WBGENE00020886, WBGENE00007304, WBGENE00018085, WBGENE00017091, WBGENE00013079, WBGENE00019203, WBGENE00012383, WBGENE00017374, WBGENE00011894, WBGENE00020335, WBGENE00022515, WBGENE00007535, WBGENE00023485, WBGENE00013078, WBGENE00044788, WBGENE00008341, WBGENE00017667
	PFAM	PF01060:DUF290	20	1.20641e-06	1143	64	13122	3.5876	WBGENE00020886, WBGENE00008040, WBGENE00007304, WBGENE00018085, WBGENE00017091, WBGENE00019203, WBGENE00013079, WBGENE00011561, WBGENE00012383, WBGENE00017374, WBGENE00011894, WBGENE00020335, WBGENE00022515, WBGENE00007535, WBGENE00023485, WBGENE00013078, WBGENE00044788, WBGENE00011774, WBGENE00008341, WBGENE00017667
	INTERPRO	IPR001534:Transthyretin-like	20	1.36573e-06	1197	64	13633	3.55916	WBGENE00020886, WBGENE00008040, WBGENE00007304, WBGENE00018085, WBGENE00017091, WBGENE00019203, WBGENE00013079, WBGENE00011561, WBGENE00012383, WBGENE00017374, WBGENE00011894, WBGENE00020335, WBGENE00022515, WBGENE00007535, WBGENE00023485, WBGENE00013078, WBGENE00044788, WBGENE00011774, WBGENE00008341, WBGENE00017667
	PIR_SUPERFAMILY	PIRSF009313:Caenorhabditis hypothetical protein C40H1.5	7	0.011002	431	21	4541	3.51199	WBGENE00007535, WBGENE00008040, WBGENE00044788, WBGENE00017091, WBGENE00011561, WBGENE00019203, WBGENE00008341
	PFAM	PF01060:Transthyretin-like family	8	0.0180833	1143	32	13122	2.87008	WBGENE00007535, WBGENE00008040, WBGENE00023485, WBGENE00044788, WBGENE00017091, WBGENE00011561, WBGENE00019203, WBGENE00008341
4.25	GOTERM_BP_ALL	GO:0055114~oxidation reduction	67	2.87072e-08	752	382	8655	2.01865	WBGENE00007036, WBGENE00000372, WBGENE00007913, WBGENE00001685, WBGENE00020369, WBGENE00021647, WBGENE00004932, WBGENE00004933, WBGENE00012015, WBGENE00017640, WBGENE00008678, WBGENE00004930, WBGENE00009903, WBGENE00020426, WBGENE00000985, WBGENE00011673, WBGENE00015332, WBGENE00016860, WBGENE00010707, WBGENE00009554, WBGENE00002262, WBGENE00014254, WBGENE00008970, WBGENE00008336, WBGENE00011088,…
	GOTERM_MF_ALL	GO:0016491~oxidoreductase activity	91	3.59708e-08	841	579	9556	1.78584	WBGENE00007036, WBGENE00000139, WBGENE00000372, WBGENE00007913, WBGENE00017054, WBGENE00001685, WBGENE00020369, WBGENE00021647, WBGENE00001790, WBGENE00004932, WBGENE00018146, WBGENE00004933, WBGENE00015057, WBGENE00012015, WBGENE00017640, WBGENE00008678, WBGENE00004930, WBGENE00001500, WBGENE00009903, WBGENE00004115, WBGENE00020426, WBGENE00000985, WBGENE00011673, WBGENE00007440, WBGENE00000980,…
	GOTERM_MF_ALL	GO:0003824~catalytic activity	397	3.00231e-07	841	3726	9556	1.21068	WBGENE00019477, WBGENE00003924, WBGENE00022741, WBGENE00010707, WBGENE00003043, WBGENE00016150, WBGENE00009554, WBGENE00015293, WBGENE00002262, WBGENE00012155, WBGENE00011340, WBGENE00021093, WBGENE00015479, WBGENE00021710, WBGENE00021491, WBGENE00018999, WBGENE00015484, WBGENE00020701, WBGENE00015161, WBGENE00016147, WBGENE00021492, WBGENE00006310, WBGENE00015767, WBGENE00009948, WBGENE00015481,…
	GOTERM_BP_ALL	GO:0008152~metabolic process	384	1.29045e-05	752	3776	8655	1.17044	WBGENE00019477, WBGENE00003924, WBGENE00022741, WBGENE00010707, WBGENE00003043, WBGENE00009554, WBGENE00016610, WBGENE00015293, WBGENE00002262, WBGENE00014871, WBGENE00012155, WBGENE00008426, WBGENE00011340, WBGENE00021093, WBGENE00021710, WBGENE00018999, WBGENE00016147, WBGENE00015484, WBGENE00006310, WBGENE00015767, WBGENE00015481, WBGENE00010838, WBGENE00016939, WBGENE00009178, WBGENE00002239,…
	GOTERM_MF_ALL	GO:0004497~monooxygenase activity	25	1.39056e-05	841	107	9556	2.65483	WBGENE00002855, WBGENE00000372, WBGENE00007913, WBGENE00018146, WBGENE00009226, WBGENE00018264, WBGENE00011673, WBGENE00015332, WBGENE00016860, WBGENE00010707, WBGENE00018282, WBGENE00014254, WBGENE00011088, WBGENE00013585, WBGENE00015042, WBGENE00015043, WBGENE00015040, WBGENE00015041, WBGENE00017108, WBGENE00015044, WBGENE00021710, WBGENE00008829, WBGENE00016147, WBGENE00007140, WBGENE00011009
	INTERPRO	IPR017973:Cytochrome P450, C-terminal region	20	1.43686e-05	1197	74	13633	3.07819	WBGENE00000372, WBGENE00007913, WBGENE00013585, WBGENE00015042, WBGENE00015043, WBGENE00015040, WBGENE00015041, WBGENE00015044, WBGENE00017108, WBGENE00021710, WBGENE00008829, WBGENE00009226, WBGENE00016147, WBGENE00018264, WBGENE00007140, WBGENE00011673, WBGENE00010707, WBGENE00016860, WBGENE00014254, WBGENE00011009
	INTERPRO	IPR017972:Cytochrome P450, conserved site	20	1.76817e-05	1197	75	13633	3.03715	WBGENE00000372, WBGENE00007913, WBGENE00013585, WBGENE00015042, WBGENE00015043, WBGENE00015040, WBGENE00015041, WBGENE00015044, WBGENE00017108, WBGENE00021710, WBGENE00008829, WBGENE00009226, WBGENE00016147, WBGENE00018264, WBGENE00007140, WBGENE00011673, WBGENE00010707, WBGENE00016860, WBGENE00014254, WBGENE00011009
	PANTHER_FAMILY	PTHR19383~CYTOCHROME P450	20	2.205e-05	1029	77	11862	2.99421	WBGENE00000372, WBGENE00007913, WBGENE00013585, WBGENE00015042, WBGENE00015043, WBGENE00015040, WBGENE00015041, WBGENE00015044, WBGENE00017108, WBGENE00021710, WBGENE00008829, WBGENE00009226, WBGENE00016147, WBGENE00018264, WBGENE00007140, WBGENE00011673, WBGENE00010707, WBGENE00016860, WBGENE00014254, WBGENE00011009
	PROSITE	PS00086:CYTOCHROME_P450	20	2.31162e-05	544	75	6037	2.95931	WBGENE00000372, WBGENE00007913, WBGENE00013585, WBGENE00015042, WBGENE00015043, WBGENE00015040, WBGENE00015041, WBGENE00015044, WBGENE00017108, WBGENE00021710, WBGENE00008829, WBGENE00009226, WBGENE00016147, WBGENE00018264, WBGENE00007140, WBGENE00011673, WBGENE00010707, WBGENE00016860, WBGENE00014254, WBGENE00011009
	PFAM	PF00067:p450	20	2.35692e-05	1143	77	13122	2.9819	WBGENE00000372, WBGENE00007913, WBGENE00013585, WBGENE00015042, WBGENE00015043, WBGENE00015040, WBGENE00015041, WBGENE00015044, WBGENE00017108, WBGENE00021710, WBGENE00008829, WBGENE00009226, WBGENE00016147, WBGENE00018264, WBGENE00007140, WBGENE00011673, WBGENE00010707, WBGENE00016860, WBGENE00014254, WBGENE00011009
	INTERPRO	IPR001128:Cytochrome P450	20	2.64262e-05	1197	77	13633	2.95826	WBGENE00000372, WBGENE00007913, WBGENE00013585, WBGENE00015042, WBGENE00015043, WBGENE00015040, WBGENE00015041, WBGENE00015044, WBGENE00017108, WBGENE00021710, WBGENE00008829, WBGENE00009226, WBGENE00016147, WBGENE00018264, WBGENE00007140, WBGENE00011673, WBGENE00010707, WBGENE00016860, WBGENE00014254, WBGENE00011009
	PRINTS	PR00385:P450	20	4.93e-05	285	74	2918	2.76719	WBGENE00000372, WBGENE00007913, WBGENE00013585, WBGENE00015042, WBGENE00015043, WBGENE00015040, WBGENE00015041, WBGENE00015044, WBGENE00017108, WBGENE00021710, WBGENE00008829, WBGENE00009226, WBGENE00016147, WBGENE00018264, WBGENE00007140, WBGENE00011673, WBGENE00010707, WBGENE00016860, WBGENE00014254, WBGENE00011009
	INTERPRO	IPR002401:Cytochrome P450, E-class, group I	19	6.34999e-05	1197	75	13633	2.88529	WBGENE00000372, WBGENE00007913, WBGENE00013585, WBGENE00015042, WBGENE00015043, WBGENE00015040, WBGENE00015041, WBGENE00015044, WBGENE00021710, WBGENE00008829, WBGENE00009226, WBGENE00016147, WBGENE00018264, WBGENE00007140, WBGENE00011673, WBGENE00010707, WBGENE00016860, WBGENE00014254, WBGENE00011009
	PFAM	PF00067:Cytochrome P450	15	9.98691e-05	1143	52	13122	3.31163	WBGENE00000372, WBGENE00007913, WBGENE00015042, WBGENE00015043, WBGENE00015040, WBGENE00015041, WBGENE00015044, WBGENE00021710, WBGENE00008829, WBGENE00016147, WBGENE00011673, WBGENE00007140, WBGENE00010707, WBGENE00014254, WBGENE00011009
	PROSITE	PS00086:Cytochrome P450 cysteine heme-iron ligand signature.	15	0.000108067	544	51	6037	3.26395	WBGENE00000372, WBGENE00007913, WBGENE00015042, WBGENE00015043, WBGENE00015040, WBGENE00015041, WBGENE00015044, WBGENE00021710, WBGENE00008829, WBGENE00016147, WBGENE00011673, WBGENE00007140, WBGENE00010707, WBGENE00014254, WBGENE00011009
	SSF	SSF48264:Cytochrome_P450	20	0.000159896	245	77	2392	2.53591	WBGENE00000372, WBGENE00007913, WBGENE00013585, WBGENE00015042, WBGENE00015043, WBGENE00015040, WBGENE00015041, WBGENE00015044, WBGENE00017108, WBGENE00021710, WBGENE00008829, WBGENE00009226, WBGENE00016147, WBGENE00018264, WBGENE00007140, WBGENE00011673, WBGENE00010707, WBGENE00016860, WBGENE00014254, WBGENE00011009
	PRINTS	PR00463:EP450I	19	0.000200426	285	75	2918	2.59378	WBGENE00000372, WBGENE00007913, WBGENE00013585, WBGENE00015042, WBGENE00015043, WBGENE00015040, WBGENE00015041, WBGENE00015044, WBGENE00021710, WBGENE00008829, WBGENE00009226, WBGENE00016147, WBGENE00018264, WBGENE00007140, WBGENE00011673, WBGENE00010707, WBGENE00016860, WBGENE00014254, WBGENE00011009
	GOTERM_MF_ALL	GO:0009055~electron carrier activity	35	0.000233105	841	206	9556	1.93055	WBGENE00000139, WBGENE00000372, WBGENE00002855, WBGENE00015553, WBGENE00007913, WBGENE00001790, WBGENE00018146, WBGENE00015057, WBGENE00017640, WBGENE00004115, WBGENE00009226, WBGENE00011673, WBGENE00018264, WBGENE00010707, WBGENE00016860, WBGENE00014254, WBGENE00013585, WBGENE00008332, WBGENE00015042, WBGENE00015043, WBGENE00015040, WBGENE00015335, WBGENE00015041, WBGENE00015788, WBGENE00015044,…
	COG_NAME	COG2124: CypX; Cytochrome P450	20	0.000508526	133	75	1130	2.26566	WBGENE00000372, WBGENE00007913, WBGENE00013585, WBGENE00015042, WBGENE00015043, WBGENE00015040, WBGENE00015041, WBGENE00015044, WBGENE00017108, WBGENE00021710, WBGENE00008829, WBGENE00009226, WBGENE00016147, WBGENE00018264, WBGENE00007140, WBGENE00011673, WBGENE00010707, WBGENE00016860, WBGENE00014254, WBGENE00011009
	GOTERM_MF_ALL	GO:0005506~iron ion binding	40	0.00072732	841	262	9556	1.73476	WBGENE00000372, WBGENE00002855, WBGENE00012885, WBGENE00007913, WBGENE00014030, WBGENE00015057, WBGENE00007981, WBGENE00001397, WBGENE00017640, WBGENE00001398, WBGENE00001500, WBGENE00009903, WBGENE00009226, WBGENE00011673, WBGENE00018264, WBGENE00014300, WBGENE00000041, WBGENE00010707, WBGENE00016860, WBGENE00018359, WBGENE00014254, WBGENE00013585, WBGENE00015042, WBGENE00015043, WBGENE00007707,…
	PIR_SUPERFAMILY	PIRSF000045:cytochrome P450 CYP2D6	10	0.00075507	431	28	4541	3.76284	WBGENE00008829, WBGENE00007913, WBGENE00010707, WBGENE00015042, WBGENE00015043, WBGENE00015040, WBGENE00015041, WBGENE00015044, WBGENE00021710, WBGENE00011009
	GOTERM_MF_ALL	GO:0020037~heme binding	26	0.000788904	841	145	9556	2.03744	WBGENE00000372, WBGENE00007913, WBGENE00014030, WBGENE00007981, WBGENE00009226, WBGENE00018264, WBGENE00011673, WBGENE00014300, WBGENE00016860, WBGENE00010707, WBGENE00014254, WBGENE00013585, WBGENE00015042, WBGENE00007707, WBGENE00015043, WBGENE00015040, WBGENE00015041, WBGENE00015044, WBGENE00017108, WBGENE00021710, WBGENE00001396, WBGENE00008829, WBGENE00016147, WBGENE00007140, WBGENE00011251,…
	GOTERM_MF_ALL	GO:0046906~tetrapyrrole binding	26	0.000968416	841	147	9556	2.00972	WBGENE00000372, WBGENE00007913, WBGENE00014030, WBGENE00007981, WBGENE00009226, WBGENE00018264, WBGENE00011673, WBGENE00014300, WBGENE00016860, WBGENE00010707, WBGENE00014254, WBGENE00013585, WBGENE00015042, WBGENE00007707, WBGENE00015043, WBGENE00015040, WBGENE00015041, WBGENE00015044, WBGENE00017108, WBGENE00021710, WBGENE00001396, WBGENE00008829, WBGENE00016147, WBGENE00007140, WBGENE00011251,…
	BLOCKS	IPB002401:E-class P450 group I signature	9	0.00968137	341	36	3961	2.90396	WBGENE00008829, WBGENE00010707, WBGENE00015042, WBGENE00015043, WBGENE00015040, WBGENE00015041, WBGENE00015044, WBGENE00021710, WBGENE00011009
	PANTHER_SUBFAMILY	PTHR19383:SF59~CYTOCHROME P450_CYTOCHROME P450, SUBFAMILY 2-RELATED	6	0.0270764	652	20	7353	3.38328	WBGENE00008829, WBGENE00015042, WBGENE00015043, WBGENE00015040, WBGENE00015041, WBGENE00015044
3.88	PROFILE	PS50405:GST_CTER	17	9.02814e-07	443	52	5741	4.23672	WBGENE00021817, WBGENE00001790, WBGENE00001779, WBGENE00001757, WBGENE00001758, WBGENE00001784, WBGENE00001753, WBGENE00001772, WBGENE00001763, WBGENE00001789, WBGENE00001777, WBGENE00001751, WBGENE00001765, WBGENE00001766, WBGENE00001787, WBGENE00001786, WBGENE00001750
	PFAM	PF00043:GST_C	17	2.79087e-06	1143	50	13122	3.90331	WBGENE00021817, WBGENE00001790, WBGENE00010472, WBGENE00008296, WBGENE00001779, WBGENE00001758, WBGENE00001784, WBGENE00001753, WBGENE00001772, WBGENE00001763, WBGENE00001789, WBGENE00001777, WBGENE00001751, WBGENE00001765, WBGENE00001766, WBGENE00001787, WBGENE00001750
	INTERPRO	IPR004046:Glutathione S-transferase, C-terminal	17	3.10612e-06	1197	50	13633	3.87236	WBGENE00021817, WBGENE00001790, WBGENE00010472, WBGENE00008296, WBGENE00001779, WBGENE00001758, WBGENE00001784, WBGENE00001753, WBGENE00001772, WBGENE00001763, WBGENE00001789, WBGENE00001777, WBGENE00001751, WBGENE00001765, WBGENE00001766, WBGENE00001787, WBGENE00001750
	PROFILE	PS50404:GST_NTER	16	4.90367e-06	443	52	5741	3.9875	WBGENE00021817, WBGENE00001790, WBGENE00001779, WBGENE00001757, WBGENE00001758, WBGENE00001784, WBGENE00001753, WBGENE00001772, WBGENE00001763, WBGENE00001789, WBGENE00001777, WBGENE00001751, WBGENE00001766, WBGENE00001787, WBGENE00001786, WBGENE00001750
	INTERPRO	IPR017933:Glutathione S-transferase/chloride channel, C-terminal	17	5.52462e-06	1197	52	13633	3.72343	WBGENE00021817, WBGENE00001790, WBGENE00001779, WBGENE00001757, WBGENE00001758, WBGENE00001784, WBGENE00001753, WBGENE00001772, WBGENE00001763, WBGENE00001789, WBGENE00001777, WBGENE00001751, WBGENE00001765, WBGENE00001766, WBGENE00001787, WBGENE00001786, WBGENE00001750
	PANTHER_FAMILY	PTHR11571~GLUTATHIONE S-TRANSFERASE	15	1.59264e-05	1029	45	11862	3.84257	WBGENE00001779, WBGENE00001757, WBGENE00001758, WBGENE00001784, WBGENE00001753, WBGENE00001772, WBGENE00001763, WBGENE00001777, WBGENE00001789, WBGENE00001751, WBGENE00001765, WBGENE00001766, WBGENE00001787, WBGENE00001786, WBGENE00001750
	PFAM	PF02798:GST_N	16	2.32934e-05	1143	52	13122	3.5324	WBGENE00021817, WBGENE00001790, WBGENE00001779, WBGENE00001757, WBGENE00001758, WBGENE00001784, WBGENE00001753, WBGENE00001772, WBGENE00001763, WBGENE00001789, WBGENE00001777, WBGENE00001751, WBGENE00001766, WBGENE00001787, WBGENE00001786, WBGENE00001750
	INTERPRO	IPR004045:Glutathione S-transferase, N-terminal	16	2.56543e-05	1197	52	13633	3.5044	WBGENE00021817, WBGENE00001790, WBGENE00001779, WBGENE00001757, WBGENE00001758, WBGENE00001784, WBGENE00001753, WBGENE00001772, WBGENE00001763, WBGENE00001789, WBGENE00001777, WBGENE00001751, WBGENE00001766, WBGENE00001787, WBGENE00001786, WBGENE00001750
	INTERPRO	IPR012335:Thioredoxin fold	26	6.32372e-05	1197	124	13633	2.38808	WBGENE00021817, WBGENE00001790, WBGENE00004115, WBGENE00020426, WBGENE00001779, WBGENE00001757, WBGENE00020917, WBGENE00001758, WBGENE00001784, WBGENE00001753, WBGENE00001772, WBGENE00001751, WBGENE00001777, WBGENE00001789, WBGENE00001787, WBGENE00001786, WBGENE00001750, WBGENE00020373, WBGENE00016316, WBGENE00003964, WBGENE00018533, WBGENE00010471, WBGENE00010470, WBGENE00001763, WBGENE00001766,…
	INTERPRO	IPR010987:Glutathione S-transferase, C-terminal-like	9	0.000506731	1197	23	13633	4.45669	WBGENE00001779, WBGENE00021817, WBGENE00001790, WBGENE00001758, WBGENE00001753, WBGENE00001777, WBGENE00001789, WBGENE00001765, WBGENE00001766
	PIR_SUPERFAMILY	PIRSF000503:glutathione transferase	9	0.00113737	431	24	4541	3.95099	WBGENE00001757, WBGENE00001790, WBGENE00001758, WBGENE00001784, WBGENE00001753, WBGENE00001751, WBGENE00001789, WBGENE00001750, WBGENE00001786
	PFAM	PF02798:Glutathione S-transferase, N-terminal domain	9	0.00120764	1143	26	13122	3.97396	WBGENE00001757, WBGENE00001790, WBGENE00001758, WBGENE00001784, WBGENE00001753, WBGENE00001751, WBGENE00001789, WBGENE00001750, WBGENE00001786
	SSF	SSF47616:GST_C_like	9	0.00131304	245	23	2392	3.82041	WBGENE00001779, WBGENE00021817, WBGENE00001790, WBGENE00001758, WBGENE00001753, WBGENE00001777, WBGENE00001789, WBGENE00001765, WBGENE00001766
	PFAM	PF00043:Glutathione S-transferase, C-terminal domain	9	0.00158682	1143	27	13122	3.82677	WBGENE00008296, WBGENE00001790, WBGENE00001758, WBGENE00001784, WBGENE00001753, WBGENE00001751, WBGENE00001789, WBGENE00010472, WBGENE00001750
	PROSITE	PS50405:Soluble glutathione S-transferase C-terminal domain profile.	9	0.00249684	544	28	6037	3.56703	WBGENE00001757, WBGENE00001790, WBGENE00001758, WBGENE00001784, WBGENE00001753, WBGENE00001751, WBGENE00001789, WBGENE00001750, WBGENE00001786
	PROSITE	PS50404:Soluble glutathione S-transferase N-terminal domain profile.	9	0.00318193	544	29	6037	3.44403	WBGENE00001757, WBGENE00001790, WBGENE00001758, WBGENE00001784, WBGENE00001753, WBGENE00001751, WBGENE00001789, WBGENE00001750, WBGENE00001786
	PANTHER_SUBFAMILY	PTHR11571:SF8~GLUTATHIONE S-TRANSFERASE_GLUTATHIONE S-TRANSFERASE	7	0.00619012	652	20	7353	3.94716	WBGENE00001779, WBGENE00001772, WBGENE00001763, WBGENE00001777, WBGENE00001765, WBGENE00001766, WBGENE00001787
	GOTERM_MF_ALL	GO:0004364~glutathione transferase activity	6	0.0131143	841	17	9556	4.01035	WBGENE00001757, WBGENE00001758, WBGENE00001784, WBGENE00001753, WBGENE00001751, WBGENE00001750
3.46	GOTERM_MF_ALL	GO:0051082~unfolded protein binding	14	1.59331e-05	841	39	9556	4.0789	WBGENE00018782, WBGENE00001037, WBGENE00002010, WBGENE00009004, WBGENE00011480, WBGENE00000381, WBGENE00000377, WBGENE00000379, WBGENE00000378, WBGENE00015706, WBGENE00020112, WBGENE00001030, WBGENE00020391, WBGENE00000567
	INTERPRO	IPR002194:Chaperonin TCP-1, conserved site	7	2.9988e-05	1197	9	13633	8.85835	WBGENE00018782, WBGENE00000377, WBGENE00000379, WBGENE00000378, WBGENE00015706, WBGENE00000381, WBGENE00020391
	PROSITE	PS00995:TCP1_3	7	3.41923e-05	544	9	6037	8.63133	WBGENE00018782, WBGENE00000377, WBGENE00000379, WBGENE00000378, WBGENE00015706, WBGENE00000381, WBGENE00020391
	PROSITE	PS00751:TCP1_2	7	3.41923e-05	544	9	6037	8.63133	WBGENE00018782, WBGENE00000377, WBGENE00000379, WBGENE00000378, WBGENE00015706, WBGENE00000381, WBGENE00020391
	PROSITE	PS00750:TCP1_1	7	3.41923e-05	544	9	6037	8.63133	WBGENE00018782, WBGENE00000377, WBGENE00000379, WBGENE00000378, WBGENE00015706, WBGENE00000381, WBGENE00020391
	GOTERM_BP_ALL	GO:0006457~protein folding	19	6.4124e-05	752	76	8655	2.87733	WBGENE00000878, WBGENE00018782, WBGENE00001037, WBGENE00002010, WBGENE00000883, WBGENE00009004, WBGENE00011480, WBGENE00000381, WBGENE00000377, WBGENE00006598, WBGENE00000379, WBGENE00000378, WBGENE00015706, WBGENE00006597, WBGENE00001030, WBGENE00020112, WBGENE00001427, WBGENE00020391, WBGENE00000567
	INTERPRO	IPR017998:Chaperone, tailless complex polypeptide 1	6	0.00023029	1197	8	13633	8.54198	WBGENE00018782, WBGENE00000377, WBGENE00000379, WBGENE00000378, WBGENE00000381, WBGENE00020391
	PROSITE	PS00995:Chaperonins TCP-1 signature 3.	6	0.000257266	544	8	6037	8.32307	WBGENE00000377, WBGENE00000379, WBGENE00000378, WBGENE00015706, WBGENE00000381, WBGENE00020391
	PRINTS	PR00304:TCOMPLEXTCP1	6	0.00036927	285	8	2918	7.67895	WBGENE00018782, WBGENE00000377, WBGENE00000379, WBGENE00000378, WBGENE00000381, WBGENE00020391
	PANTHER_FAMILY	PTHR11353~CHAPERONIN	6	0.000842212	1029	10	11862	6.91662	WBGENE00018782, WBGENE00000377, WBGENE00000379, WBGENE00000378, WBGENE00000381, WBGENE00020391
	PFAM	PF00118:Cpn60_TCP1	6	0.000859384	1143	10	13122	6.88819	WBGENE00018782, WBGENE00000377, WBGENE00000379, WBGENE00000378, WBGENE00000381, WBGENE00020391
	INTERPRO	IPR002423:Chaperonin Cpn60/TCP-1	6	0.000891949	1197	10	13633	6.83358	WBGENE00018782, WBGENE00000377, WBGENE00000379, WBGENE00000378, WBGENE00000381, WBGENE00020391
	BLOCKS	IPB002194:Chaperonin TCP-1	5	0.00151477	341	7	3961	8.29703	WBGENE00000377, WBGENE00000379, WBGENE00000378, WBGENE00000381, WBGENE00020391
	SSF	SSF48592:GroEL-ATPase	6	0.00173848	245	10	2392	5.85796	WBGENE00018782, WBGENE00000377, WBGENE00000379, WBGENE00000378, WBGENE00000381, WBGENE00020391
	PROSITE	PS00750:Chaperonins TCP-1 signature 1.	5	0.00181676	544	7	6037	7.92673	WBGENE00000377, WBGENE00000379, WBGENE00000378, WBGENE00000381, WBGENE00020391
	PIR_SUPERFAMILY	PIRSF002584:molecular chaperone t-complex-type	5	0.00220007	431	7	4541	7.52569	WBGENE00000377, WBGENE00000379, WBGENE00000378, WBGENE00000381, WBGENE00020391
	PFAM	PF00118:TCP-1/cpn60 chaperonin family	5	0.00300141	1143	8	13122	7.1752	WBGENE00000377, WBGENE00000379, WBGENE00000378, WBGENE00000381, WBGENE00020391
	PROSITE	PS00751:Chaperonins TCP-1 signature 2.	4	0.0117678	544	6	6037	7.39828	WBGENE00000377, WBGENE00000379, WBGENE00000378, WBGENE00000381
2.64	GOTERM_BP_ALL	GO:0055114~oxidation reduction	67	2.87072e-08	752	382	8655	2.01865	WBGENE00007036, WBGENE00000372, WBGENE00007913, WBGENE00001685, WBGENE00020369, WBGENE00021647, WBGENE00004932, WBGENE00004933, WBGENE00012015, WBGENE00017640, WBGENE00008678, WBGENE00004930, WBGENE00009903, WBGENE00020426, WBGENE00000985, WBGENE00011673, WBGENE00015332, WBGENE00016860, WBGENE00010707, WBGENE00009554, WBGENE00002262, WBGENE00014254, WBGENE00008970, WBGENE00008336, WBGENE00011088,…
	GOTERM_MF_ALL	GO:0016491~oxidoreductase activity	91	3.59708e-08	841	579	9556	1.78584	WBGENE00007036, WBGENE00000139, WBGENE00000372, WBGENE00007913, WBGENE00017054, WBGENE00001685, WBGENE00020369, WBGENE00021647, WBGENE00001790, WBGENE00004932, WBGENE00018146, WBGENE00004933, WBGENE00015057, WBGENE00012015, WBGENE00017640, WBGENE00008678, WBGENE00004930, WBGENE00001500, WBGENE00009903, WBGENE00004115, WBGENE00020426, WBGENE00000985, WBGENE00011673, WBGENE00007440, WBGENE00000980,…
	GOTERM_BP_ALL	GO:0006725~cellular aromatic compound metabolic process	17	0.00078105	752	77	8655	2.54102	WBGENE00002855, WBGENE00000968, WBGENE00011407, WBGENE00015802, WBGENE00018174, WBGENE00021817, WBGENE00021647, WBGENE00020397, WBGENE00010983, WBGENE00001790, WBGENE00018146, WBGENE00000114, WBGENE00001843, WBGENE00000929, WBGENE00019620, WBGENE00013708, WBGENE00000976
	INTERPRO	IPR016040:NAD(P)-binding domain	21	0.00859889	1197	129	13633	1.85407	WBGENE00000967, WBGENE00016319, WBGENE00000968, WBGENE00008336, WBGENE00021647, WBGENE00008332, WBGENE00019109, WBGENE00007780, WBGENE00012015, WBGENE00008678, WBGENE00000975, WBGENE00000929, WBGENE00000973, WBGENE00000985, WBGENE00000980, WBGENE00000971, WBGENE00017719, WBGENE00009110, WBGENE00008985, WBGENE00007108, WBGENE00008986, WBGENE00002262, WBGENE00014095, WBGENE00000976
	INTERPRO	IPR002347:Glucose/ribitol dehydrogenase	12	0.0125619	1197	59	13633	2.31647	WBGENE00000967, WBGENE00000968, WBGENE00008336, WBGENE00021647, WBGENE00008332, WBGENE00019109, WBGENE00008678, WBGENE00000975, WBGENE00000973, WBGENE00000985, WBGENE00000980, WBGENE00009110, WBGENE00008985, WBGENE00008986, WBGENE00000976
	PANTHER_FAMILY	PTHR19410~SHORT-CHAIN DEHYDROGENASES/REDUCTASE FAMILY MEMBER	12	0.0146721	1029	61	11862	2.26774	WBGENE00000968, WBGENE00008336, WBGENE00021647, WBGENE00008332, WBGENE00019109, WBGENE00007780, WBGENE00000975, WBGENE00000973, WBGENE00000985, WBGENE00000971, WBGENE00000980, WBGENE00009110, WBGENE00008985, WBGENE00008986, WBGENE00000976
	GOTERM_BP_ALL	GO:0051186~cofactor metabolic process	20	0.0164575	752	130	8655	1.77066	WBGENE00011500, WBGENE00006601, WBGENE00000968, WBGENE00012885, WBGENE00015802, WBGENE00000761, WBGENE00011088, WBGENE00000764, WBGENE00021647, WBGENE00010983, WBGENE00006862, WBGENE00021286, WBGENE00007857, WBGENE00012015, WBGENE00008664, WBGENE00000929, WBGENE00000041, WBGENE00001758, WBGENE00013708, WBGENE00000976
	PFAM	PF00106:adh_short	14	0.0165095	1143	78	13122	2.06057	WBGENE00000967, WBGENE00000968, WBGENE00008336, WBGENE00021647, WBGENE00008332, WBGENE00019109, WBGENE00007780, WBGENE00008678, WBGENE00000975, WBGENE00000973, WBGENE00000985, WBGENE00000971, WBGENE00000980, WBGENE00009110, WBGENE00008985, WBGENE00008986, WBGENE00000976
	INTERPRO	IPR002198:Short-chain dehydrogenase/reductase SDR	14	0.0175513	1197	78	13633	2.04423	WBGENE00000967, WBGENE00000968, WBGENE00008336, WBGENE00021647, WBGENE00008332, WBGENE00019109, WBGENE00007780, WBGENE00008678, WBGENE00000975, WBGENE00000973, WBGENE00000985, WBGENE00000971, WBGENE00000980, WBGENE00009110, WBGENE00008985, WBGENE00008986, WBGENE00000976
	PROSITE	PS00061:ADH_SHORT	14	0.0207403	544	78	6037	1.99185	WBGENE00000967, WBGENE00000968, WBGENE00008336, WBGENE00021647, WBGENE00008332, WBGENE00019109, WBGENE00007780, WBGENE00008678, WBGENE00000975, WBGENE00000973, WBGENE00000985, WBGENE00000971, WBGENE00000980, WBGENE00009110, WBGENE00008985, WBGENE00008986, WBGENE00000976
	PRINTS	PR00081:GDHRDH	12	0.0244113	285	59	2918	2.08243	WBGENE00000967, WBGENE00000968, WBGENE00008336, WBGENE00021647, WBGENE00008332, WBGENE00019109, WBGENE00008678, WBGENE00000975, WBGENE00000973, WBGENE00000985, WBGENE00000980, WBGENE00009110, WBGENE00008985, WBGENE00008986, WBGENE00000976
	GOTERM_BP_ALL	GO:0051188~cofactor biosynthetic process	14	0.025778	752	83	8655	1.94133	WBGENE00011500, WBGENE00000968, WBGENE00012885, WBGENE00015802, WBGENE00000761, WBGENE00011088, WBGENE00000764, WBGENE00021647, WBGENE00010983, WBGENE00006862, WBGENE00008664, WBGENE00000929, WBGENE00013708, WBGENE00000976
	SSF	SSF51735:NAD(P)-bd	21	0.0341575	245	129	2392	1.58937	WBGENE00000967, WBGENE00016319, WBGENE00000968, WBGENE00008336, WBGENE00021647, WBGENE00008332, WBGENE00019109, WBGENE00007780, WBGENE00012015, WBGENE00008678, WBGENE00000975, WBGENE00000929, WBGENE00000973, WBGENE00000985, WBGENE00000980, WBGENE00000971, WBGENE00017719, WBGENE00009110, WBGENE00008985, WBGENE00007108, WBGENE00008986, WBGENE00002262, WBGENE00014095, WBGENE00000976
	PRINTS	PR00080:SDRFAMILY	14	0.0356024	285	78	2918	1.8377	WBGENE00000967, WBGENE00000968, WBGENE00008336, WBGENE00021647, WBGENE00008332, WBGENE00019109, WBGENE00007780, WBGENE00008678, WBGENE00000975, WBGENE00000973, WBGENE00000985, WBGENE00000971, WBGENE00000980, WBGENE00009110, WBGENE00008985, WBGENE00008986, WBGENE00000976
2.43	PFAM	PF01679:Uncharacterized protein family UPF0057	5	0.00300141	1143	8	13122	7.1752	WBGENE00044280, WBGENE00044433, WBGENE00020710, WBGENE00020737, WBGENE00020738
	PANTHER_FAMILY	PTHR21659~HYDROPHOBIC PROTEIN RCI2 (LOW TEMPERATURE AND SALT RESPONSIVE PROTEIN LTI6)-RELATED	6	0.00344935	1029	13	11862	5.32048	WBGENE00044280, WBGENE00044433, WBGENE00020710, WBGENE00020737, WBGENE00020738, WBGENE00018532
	PFAM	PF01679:UPF0057	6	0.003516	1143	13	13122	5.29861	WBGENE00044280, WBGENE00044433, WBGENE00020710, WBGENE00020737, WBGENE00020738, WBGENE00018532
	INTERPRO	IPR000612:Uncharacterised protein family UPF0057	6	0.00364246	1197	13	13633	5.2566	WBGENE00044280, WBGENE00044433, WBGENE00020710, WBGENE00020737, WBGENE00020738, WBGENE00018532
	PROSITE	PS01309:UPF0057	6	0.00403658	544	13	6037	5.12189	WBGENE00044280, WBGENE00044433, WBGENE00020710, WBGENE00020737, WBGENE00020738, WBGENE00018532
	BLOCKS	IPB000612:Protein of unknown function UPF0057	5	0.00474447	341	9	3961	6.45324	WBGENE00044280, WBGENE00044433, WBGENE00020710, WBGENE00020737, WBGENE00020738
2.36	GOTERM_MF_ALL	GO:0008289~lipid binding	22	5.04043e-05	841	94	9556	2.65935	WBGENE00002258, WBGENE00003476, WBGENE00016655, WBGENE00002257, WBGENE00003812, WBGENE00007680, WBGENE00001385, WBGENE00018841, WBGENE00000114, WBGENE00001387, WBGENE00021486, WBGENE00022191, WBGENE00009818, WBGENE00004927, WBGENE00009940, WBGENE00002260, WBGENE00018403, WBGENE00003588, WBGENE00003589, WBGENE00017133, WBGENE00002254, WBGENE00017646
	INTERPRO	IPR000463:Cytosolic fatty-acid binding	6	0.00241454	1197	12	13633	5.69465	WBGENE00002258, WBGENE00002257, WBGENE00002260, WBGENE00017133, WBGENE00002254, WBGENE00021486
	PROSITE	PS00214:FABP	6	0.00268008	544	12	6037	5.54871	WBGENE00002258, WBGENE00002257, WBGENE00002260, WBGENE00017133, WBGENE00002254, WBGENE00021486
	PRINTS	PR00178:FATTYACIDBP	6	0.00375773	285	12	2918	5.1193	WBGENE00002258, WBGENE00002257, WBGENE00002260, WBGENE00017133, WBGENE00002254, WBGENE00021486
	PANTHER_FAMILY	PTHR11955~FATTY ACID BINDING PROTEIN	4	0.00567898	1029	5	11862	9.22216	WBGENE00002258, WBGENE00002257, WBGENE00002260, WBGENE00021486
	PFAM	PF00061:Lipocalin	4	0.00574924	1143	5	13122	9.18425	WBGENE00002258, WBGENE00002257, WBGENE00002260, WBGENE00021486
	INTERPRO	IPR000566:Lipocalin-related protein and Bos/Can/Equ allergen	4	0.00588287	1197	5	13633	9.11145	WBGENE00002258, WBGENE00002257, WBGENE00002260, WBGENE00021486
	INTERPRO	IPR012674:Calycin	5	0.00804107	1197	10	13633	5.69465	WBGENE00002258, WBGENE00002257, WBGENE00017133, WBGENE00002254, WBGENE00021486
	PIR_SUPERFAMILY	PIRSF002390:lipid binding protein, FABP type	4	0.0328936	431	8	4541	5.26798	WBGENE00002258, WBGENE00002257, WBGENE00002254, WBGENE00021486
	PFAM	PF00061:Lipocalin / cytosolic fatty-acid binding protein family	3	0.0403189	1143	4	13122	8.61024	WBGENE00002258, WBGENE00002257, WBGENE00021486
2.35	GOTERM_BP_ALL	GO:0005996~monosaccharide metabolic process	19	1.57535e-05	752	69	8655	3.16923	WBGENE00006601, WBGENE00011232, WBGENE00022306, WBGENE00001685, WBGENE00019001, WBGENE00010284, WBGENE00008548, WBGENE00021286, WBGENE00012015, WBGENE00014001, WBGENE00012225, WBGENE00001793, WBGENE00018877, WBGENE00020596, WBGENE00007108, WBGENE00017166, WBGENE00010757, WBGENE00002262, WBGENE00003858
	GOTERM_BP_ALL	GO:0005975~carbohydrate metabolic process	50	1.96931e-05	752	308	8655	1.86839	WBGENE00007073, WBGENE00007072, WBGENE00011159, WBGENE00011158, WBGENE00001685, WBGENE00019001, WBGENE00012015, WBGENE00016762, WBGENE00000225, WBGENE00017336, WBGENE00011846, WBGENE00011163, WBGENE00002262, WBGENE00003858, WBGENE00008426, WBGENE00011340, WBGENE00010284, WBGENE00007104, WBGENE00001078, WBGENE00014001, WBGENE00011006, WBGENE00015767, WBGENE00019233, WBGENE00020696, WBGENE00017233,…
	GOTERM_BP_ALL	GO:0019318~hexose metabolic process	18	2.60633e-05	752	65	8655	3.18719	WBGENE00006601, WBGENE00011232, WBGENE00022306, WBGENE00001685, WBGENE00019001, WBGENE00010284, WBGENE00021286, WBGENE00012015, WBGENE00014001, WBGENE00012225, WBGENE00001793, WBGENE00018877, WBGENE00020596, WBGENE00007108, WBGENE00017166, WBGENE00010757, WBGENE00002262, WBGENE00003858
	GOTERM_BP_ALL	GO:0006066~alcohol metabolic process	26	9.86366e-05	752	129	8655	2.31971	WBGENE00016939, WBGENE00006601, WBGENE00000968, WBGENE00011232, WBGENE00021647, WBGENE00001685, WBGENE00019001, WBGENE00021286, WBGENE00012015, WBGENE00012225, WBGENE00017166, WBGENE00007108, WBGENE00002262, WBGENE00003858, WBGENE00022306, WBGENE00010284, WBGENE00008548, WBGENE00020962, WBGENE00021093, WBGENE00014001, WBGENE00012628, WBGENE00001793, WBGENE00018877, WBGENE00020596, WBGENE00010757,…
	GOTERM_BP_ALL	GO:0044262~cellular carbohydrate metabolic process	27	0.00019061	752	142	8655	2.18839	WBGENE00006601, WBGENE00016939, WBGENE00009178, WBGENE00011232, WBGENE00006603, WBGENE00006602, WBGENE00001685, WBGENE00019001, WBGENE00021286, WBGENE00012015, WBGENE00012225, WBGENE00017166, WBGENE00007108, WBGENE00002262, WBGENE00003858, WBGENE00006610, WBGENE00008426, WBGENE00022306, WBGENE00010284, WBGENE00007104, WBGENE00008548, WBGENE00020962, WBGENE00014001, WBGENE00001793, WBGENE00018877,…
	GOTERM_BP_ALL	GO:0006006~glucose metabolic process	14	0.000303539	752	51	8655	3.15942	WBGENE00006601, WBGENE00011232, WBGENE00022306, WBGENE00001685, WBGENE00019001, WBGENE00021286, WBGENE00012015, WBGENE00014001, WBGENE00001793, WBGENE00020596, WBGENE00007108, WBGENE00017166, WBGENE00002262, WBGENE00003858
	GOTERM_MF_ALL	GO:0035251~UDP-glucosyltransferase activity	4	0.00591147	841	5	9556	9.09013	WBGENE00009178, WBGENE00006603, WBGENE00006602, WBGENE00001793
	GOTERM_MF_ALL	GO:0046527~glucosyltransferase activity	4	0.00591147	841	5	9556	9.09013	WBGENE00009178, WBGENE00006603, WBGENE00006602, WBGENE00001793
	GOTERM_BP_ALL	GO:0006007~glucose catabolic process	9	0.00735005	752	34	8655	3.04658	WBGENE00006601, WBGENE00022306, WBGENE00001685, WBGENE00019001, WBGENE00021286, WBGENE00012015, WBGENE00017166, WBGENE00014001, WBGENE00002262
	GOTERM_BP_ALL	GO:0019320~hexose catabolic process	9	0.00735005	752	34	8655	3.04658	WBGENE00006601, WBGENE00022306, WBGENE00001685, WBGENE00019001, WBGENE00021286, WBGENE00012015, WBGENE00017166, WBGENE00014001, WBGENE00002262
	GOTERM_BP_ALL	GO:0046365~monosaccharide catabolic process	9	0.00735005	752	34	8655	3.04658	WBGENE00006601, WBGENE00022306, WBGENE00001685, WBGENE00019001, WBGENE00021286, WBGENE00012015, WBGENE00017166, WBGENE00014001, WBGENE00002262
	GOTERM_BP_ALL	GO:0006733~oxidoreduction coenzyme metabolic process	7	0.0144793	752	24	8655	3.35688	WBGENE00006601, WBGENE00015802, WBGENE00000761, WBGENE00000764, WBGENE00011088, WBGENE00021286, WBGENE00012015
	GOTERM_BP_ALL	GO:0046164~alcohol catabolic process	9	0.0145574	752	38	8655	2.72589	WBGENE00006601, WBGENE00022306, WBGENE00001685, WBGENE00019001, WBGENE00021286, WBGENE00012015, WBGENE00017166, WBGENE00014001, WBGENE00002262
	GOTERM_BP_ALL	GO:0016052~carbohydrate catabolic process	12	0.0147094	752	61	8655	2.26413	WBGENE00006601, WBGENE00011159, WBGENE00022306, WBGENE00001685, WBGENE00011158, WBGENE00019001, WBGENE00021286, WBGENE00012015, WBGENE00014001, WBGENE00017233, WBGENE00011846, WBGENE00017166, WBGENE00002262, WBGENE00011163, WBGENE00007473
	GOTERM_BP_ALL	GO:0051186~cofactor metabolic process	20	0.0164575	752	130	8655	1.77066	WBGENE00011500, WBGENE00006601, WBGENE00000968, WBGENE00012885, WBGENE00015802, WBGENE00000761, WBGENE00011088, WBGENE00000764, WBGENE00021647, WBGENE00010983, WBGENE00006862, WBGENE00021286, WBGENE00007857, WBGENE00012015, WBGENE00008664, WBGENE00000929, WBGENE00000041, WBGENE00001758, WBGENE00013708, WBGENE00000976
	GOTERM_BP_ALL	GO:0044275~cellular carbohydrate catabolic process	9	0.0169642	752	39	8655	2.65599	WBGENE00006601, WBGENE00022306, WBGENE00001685, WBGENE00019001, WBGENE00021286, WBGENE00012015, WBGENE00017166, WBGENE00014001, WBGENE00002262
	GOTERM_BP_ALL	GO:0006732~coenzyme metabolic process	15	0.0186797	752	88	8655	1.96181	WBGENE00006601, WBGENE00011500, WBGENE00015802, WBGENE00000761, WBGENE00011088, WBGENE00000764, WBGENE00010983, WBGENE00006862, WBGENE00021286, WBGENE00007857, WBGENE00012015, WBGENE00000929, WBGENE00000041, WBGENE00001758, WBGENE00013708
	GOTERM_MF_ALL	GO:0016798~hydrolase activity, acting on glycosyl bonds	15	0.0207286	841	88	9556	1.93682	WBGENE00011409, WBGENE00011159, WBGENE00011158, WBGENE00010284, WBGENE00012225, WBGENE00009583, WBGENE00008411, WBGENE00000212, WBGENE00019965, WBGENE00015767, WBGENE00017233, WBGENE00011923, WBGENE00018877, WBGENE00011846, WBGENE00020596, WBGENE00011163, WBGENE00006610, WBGENE00007473
	GOTERM_BP_ALL	GO:0006769~nicotinamide metabolic process	5	0.0213035	752	13	8655	4.42666	WBGENE00006601, WBGENE00015802, WBGENE00011088, WBGENE00021286, WBGENE00012015
	GOTERM_BP_ALL	GO:0009820~alkaloid metabolic process	5	0.0213035	752	13	8655	4.42666	WBGENE00006601, WBGENE00015802, WBGENE00011088, WBGENE00021286, WBGENE00012015
	GOTERM_BP_ALL	GO:0046496~nicotinamide nucleotide metabolic process	5	0.0213035	752	13	8655	4.42666	WBGENE00006601, WBGENE00015802, WBGENE00011088, WBGENE00021286, WBGENE00012015
	GOTERM_BP_ALL	GO:0034637~cellular carbohydrate biosynthetic process	6	0.0250706	752	20	8655	3.45279	WBGENE00006601, WBGENE00011232, WBGENE00008426, WBGENE00006603, WBGENE00006602, WBGENE00001793
	GOTERM_MF_ALL	GO:0004553~hydrolase activity, hydrolyzing O-glycosyl compounds	14	0.0283627	841	83	9556	1.91659	WBGENE00011409, WBGENE00011159, WBGENE00011158, WBGENE00010284, WBGENE00012225, WBGENE00009583, WBGENE00008411, WBGENE00019965, WBGENE00015767, WBGENE00017233, WBGENE00011923, WBGENE00018877, WBGENE00011846, WBGENE00020596, WBGENE00011163, WBGENE00006610, WBGENE00007473
	GOTERM_BP_ALL	GO:0019362~pyridine nucleotide metabolic process	5	0.0354052	752	15	8655	3.83644	WBGENE00006601, WBGENE00015802, WBGENE00011088, WBGENE00021286, WBGENE00012015
	GOTERM_BP_ALL	GO:0043603~cellular amide metabolic process	5	0.0354052	752	15	8655	3.83644	WBGENE00006601, WBGENE00015802, WBGENE00011088, WBGENE00021286, WBGENE00012015
	GOTERM_BP_ALL	GO:0019748~secondary metabolic process	6	0.0368922	752	22	8655	3.1389	WBGENE00006601, WBGENE00002855, WBGENE00015802, WBGENE00011088, WBGENE00021286, WBGENE00012015
2.32	PROFILE	PS50920:SOLCAR	10	0.00155447	443	37	5741	3.50253	WBGENE00008979, WBGENE00011226, WBGENE00021345, WBGENE00011662, WBGENE00011493, WBGENE00011858, WBGENE00010780, WBGENE00007057, WBGENE00011105, WBGENE00011094
	PANTHER_FAMILY	PTHR11896~MITOCHONDRIAL CARRIER PROTEIN RELATED	10	0.00237874	1029	35	11862	3.29363	WBGENE00008979, WBGENE00011226, WBGENE00021345, WBGENE00011662, WBGENE00011493, WBGENE00011858, WBGENE00010780, WBGENE00007057, WBGENE00011105, WBGENE00011094
	INTERPRO	IPR001993:Mitochondrial substrate carrier	10	0.00319267	1197	36	13633	3.1637	WBGENE00008979, WBGENE00011226, WBGENE00021345, WBGENE00011662, WBGENE00011493, WBGENE00011858, WBGENE00010780, WBGENE00007057, WBGENE00011105, WBGENE00011094
	PFAM	PF00153:Mito_carr	10	0.00369103	1143	37	13122	3.10279	WBGENE00008979, WBGENE00011226, WBGENE00021345, WBGENE00011662, WBGENE00011493, WBGENE00011858, WBGENE00010780, WBGENE00007057, WBGENE00011105, WBGENE00011094
	INTERPRO	IPR018108:Mitochondrial substrate/solute carrier	10	0.0038966	1197	37	13633	3.07819	WBGENE00008979, WBGENE00011226, WBGENE00021345, WBGENE00011662, WBGENE00011493, WBGENE00011858, WBGENE00010780, WBGENE00007057, WBGENE00011105, WBGENE00011094
	PROSITE	PS50920:Solute carrier (Solcar) repeat profile.	8	0.00523276	544	25	6037	3.55118	WBGENE00011226, WBGENE00021345, WBGENE00011662, WBGENE00011493, WBGENE00011858, WBGENE00007057, WBGENE00011105, WBGENE00011094
	SSF	SSF103506:Mitoch_carrier	10	0.00821328	245	36	2392	2.71202	WBGENE00008979, WBGENE00011226, WBGENE00021345, WBGENE00011662, WBGENE00011493, WBGENE00011858, WBGENE00010780, WBGENE00007057, WBGENE00011105, WBGENE00011094
	INTERPRO	IPR002113:Adenine nucleotide translocator 1	5	0.0367258	1197	15	13633	3.79644	WBGENE00008979, WBGENE00011226, WBGENE00007057, WBGENE00011105, WBGENE00011094
2.23	GOTERM_MF_ALL	GO:0008289~lipid binding	22	5.04043e-05	841	94	9556	2.65935	WBGENE00002258, WBGENE00003476, WBGENE00016655, WBGENE00002257, WBGENE00003812, WBGENE00007680, WBGENE00001385, WBGENE00018841, WBGENE00000114, WBGENE00001387, WBGENE00021486, WBGENE00022191, WBGENE00009818, WBGENE00004927, WBGENE00009940, WBGENE00002260, WBGENE00018403, WBGENE00003588, WBGENE00003589, WBGENE00017133, WBGENE00002254, WBGENE00017646
	GOTERM_MF_ALL	GO:0000062~acyl-CoA binding	5	0.0118351	841	11	9556	5.16485	WBGENE00016655, WBGENE00022191, WBGENE00009818, WBGENE00007680, WBGENE00000114
	GOTERM_MF_ALL	GO:0005504~fatty acid binding	5	0.0118351	841	11	9556	5.16485	WBGENE00016655, WBGENE00022191, WBGENE00009818, WBGENE00007680, WBGENE00000114
	PROSITE	PS00880:Acyl-CoA-binding (ACB) domain signature.	3	0.0227818	544	3	6037	11.0974	WBGENE00016655, WBGENE00009818, WBGENE00007680
	GOTERM_MF_ALL	GO:0033293~monocarboxylic acid binding	5	0.0459093	841	16	9556	3.55083	WBGENE00016655, WBGENE00022191, WBGENE00009818, WBGENE00007680, WBGENE00000114
2.15	PANTHER_SUBFAMILY	PTHR12289:SF2~METAXIN RELATED_CADMIUM-INDUCIBLE LYSOSOMAL PROTEIN CDR-3	5	0.00171406	652	7	7353	8.05543	WBGENE00008296, WBGENE00010471, WBGENE00010470, WBGENE00010472, WBGENE00008297
	PIR_SUPERFAMILY	PIRSF015611:Caenorhabditis elegans hypothetical protein Y57A10A.z	4	0.0135634	431	6	4541	7.02398	WBGENE00008296, WBGENE00010471, WBGENE00010472, WBGENE00008297
	PANTHER_FAMILY	PTHR12289~METAXIN RELATED	5	0.0157662	1029	12	11862	4.80321	WBGENE00008296, WBGENE00010471, WBGENE00010470, WBGENE00010472, WBGENE00008297
2.14	GOTERM_BP_ALL	GO:0005975~carbohydrate metabolic process	50	1.96931e-05	752	308	8655	1.86839	WBGENE00007073, WBGENE00007072, WBGENE00011159, WBGENE00011158, WBGENE00001685, WBGENE00019001, WBGENE00012015, WBGENE00016762, WBGENE00000225, WBGENE00017336, WBGENE00011846, WBGENE00011163, WBGENE00002262, WBGENE00003858, WBGENE00008426, WBGENE00011340, WBGENE00010284, WBGENE00007104, WBGENE00001078, WBGENE00014001, WBGENE00011006, WBGENE00015767, WBGENE00019233, WBGENE00020696, WBGENE00017233,…
	GOTERM_BP_ALL	GO:0006629~lipid metabolic process	50	2.16522e-05	752	309	8655	1.86235	WBGENE00007073, WBGENE00007072, WBGENE00007857, WBGENE00017051, WBGENE00008678, WBGENE00009903, WBGENE00004735, WBGENE00016762, WBGENE00001240, WBGENE00017336, WBGENE00016610, WBGENE00014254, WBGENE00008043, WBGENE00008426, WBGENE00011340, WBGENE00020947, WBGENE00008832, WBGENE00007707, WBGENE00021093, WBGENE00011006, WBGENE00012628, WBGENE00015484, WBGENE00008370, WBGENE00000212, WBGENE00019965,…
	GOTERM_BP_ALL	GO:0006725~cellular aromatic compound metabolic process	17	0.00078105	752	77	8655	2.54102	WBGENE00002855, WBGENE00000968, WBGENE00011407, WBGENE00015802, WBGENE00018174, WBGENE00021817, WBGENE00021647, WBGENE00020397, WBGENE00010983, WBGENE00001790, WBGENE00018146, WBGENE00000114, WBGENE00001843, WBGENE00000929, WBGENE00019620, WBGENE00013708, WBGENE00000976
	GOTERM_BP_ALL	GO:0044255~cellular lipid metabolic process	31	0.000899485	752	190	8655	1.87783	WBGENE00007073, WBGENE00006601, WBGENE00013920, WBGENE00004995, WBGENE00007072, WBGENE00002855, WBGENE00019351, WBGENE00000761, WBGENE00017051, WBGENE00015141, WBGENE00001397, WBGENE00001398, WBGENE00009903, WBGENE00016762, WBGENE00007422, WBGENE00016610, WBGENE00017336, WBGENE00015406, WBGENE00014254, WBGENE00008426, WBGENE00007650, WBGENE00011340, WBGENE00020947, WBGENE00007707, WBGENE00011006,…
	GOTERM_BP_ALL	GO:0042180~cellular ketone metabolic process	34	0.00185086	752	225	8655	1.73918	WBGENE00006601, WBGENE00011232, WBGENE00008654, WBGENE00015802, WBGENE00013103, WBGENE00000761, WBGENE00021817, WBGENE00007756, WBGENE00000764, WBGENE00001790, WBGENE00012015, WBGENE00001397, WBGENE00001398, WBGENE00000114, WBGENE00009903, WBGENE00000929, WBGENE00003214, WBGENE00010286, WBGENE00019620, WBGENE00016610, WBGENE00013708, WBGENE00018282, WBGENE00014254, WBGENE00020658, WBGENE00006945,…
	PFAM	PF00201:UDP-glucoronosyl and UDP-glucosyl transferase	10	0.00369103	1143	37	13122	3.10279	WBGENE00007073, WBGENE00011006, WBGENE00019235, WBGENE00007072, WBGENE00007650, WBGENE00016957, WBGENE00016762, WBGENE00007422, WBGENE00019233, WBGENE00020594, WBGENE00015695
	GOTERM_BP_ALL	GO:0030259~lipid glycosylation	11	0.00372438	752	44	8655	2.87733	WBGENE00007073, WBGENE00011006, WBGENE00007072, WBGENE00007650, WBGENE00016762, WBGENE00007422, WBGENE00011340, WBGENE00019233, WBGENE00015141, WBGENE00017336, WBGENE00020594
	GOTERM_BP_ALL	GO:0006082~organic acid metabolic process	32	0.00377306	752	217	8655	1.69723	WBGENE00006601, WBGENE00008654, WBGENE00011232, WBGENE00015802, WBGENE00013103, WBGENE00021817, WBGENE00007756, WBGENE00001790, WBGENE00012015, WBGENE00001397, WBGENE00001398, WBGENE00000114, WBGENE00009903, WBGENE00000929, WBGENE00003214, WBGENE00010286, WBGENE00019620, WBGENE00016610, WBGENE00013708, WBGENE00018282, WBGENE00014254, WBGENE00006945, WBGENE00020658, WBGENE00002152, WBGENE00007707,…
	GOTERM_BP_ALL	GO:0019752~carboxylic acid metabolic process	32	0.00377306	752	217	8655	1.69723	WBGENE00006601, WBGENE00008654, WBGENE00011232, WBGENE00015802, WBGENE00013103, WBGENE00021817, WBGENE00007756, WBGENE00001790, WBGENE00012015, WBGENE00001397, WBGENE00001398, WBGENE00000114, WBGENE00009903, WBGENE00000929, WBGENE00003214, WBGENE00010286, WBGENE00019620, WBGENE00016610, WBGENE00013708, WBGENE00018282, WBGENE00014254, WBGENE00006945, WBGENE00020658, WBGENE00002152, WBGENE00007707,…
	GOTERM_BP_ALL	GO:0043436~oxoacid metabolic process	32	0.00377306	752	217	8655	1.69723	WBGENE00006601, WBGENE00008654, WBGENE00011232, WBGENE00015802, WBGENE00013103, WBGENE00021817, WBGENE00007756, WBGENE00001790, WBGENE00012015, WBGENE00001397, WBGENE00001398, WBGENE00000114, WBGENE00009903, WBGENE00000929, WBGENE00003214, WBGENE00010286, WBGENE00019620, WBGENE00016610, WBGENE00013708, WBGENE00018282, WBGENE00014254, WBGENE00006945, WBGENE00020658, WBGENE00002152, WBGENE00007707,…
	PFAM	PF00201:UDPGT	16	0.00438116	1143	82	13122	2.24006	WBGENE00007073, WBGENE00007072, WBGENE00016957, WBGENE00007650, WBGENE00011340, WBGENE00009450, WBGENE00015141, WBGENE00015695, WBGENE00016959, WBGENE00019235, WBGENE00011006, WBGENE00016762, WBGENE00007422, WBGENE00019233, WBGENE00017336, WBGENE00020594, WBGENE00007455
	INTERPRO	IPR002213:UDP-glucuronosyl/UDP-glucosyltransferase	16	0.00472465	1197	82	13633	2.2223	WBGENE00007073, WBGENE00007072, WBGENE00016957, WBGENE00007650, WBGENE00011340, WBGENE00009450, WBGENE00015141, WBGENE00015695, WBGENE00016959, WBGENE00019235, WBGENE00011006, WBGENE00016762, WBGENE00007422, WBGENE00019233, WBGENE00017336, WBGENE00020594, WBGENE00007455
	PANTHER_FAMILY	PTHR11926~GLUCOSYL/GLUCURONOSYL TRANSFERASES	16	0.00530438	1029	84	11862	2.19575	WBGENE00007073, WBGENE00007072, WBGENE00016957, WBGENE00007650, WBGENE00011340, WBGENE00009450, WBGENE00015141, WBGENE00015695, WBGENE00016959, WBGENE00019235, WBGENE00011006, WBGENE00016762, WBGENE00007422, WBGENE00019233, WBGENE00017336, WBGENE00020594, WBGENE00007455
	PROSITE	PS00375:UDPGT	16	0.0057574	544	82	6037	2.16535	WBGENE00007073, WBGENE00007072, WBGENE00016957, WBGENE00007650, WBGENE00011340, WBGENE00009450, WBGENE00015141, WBGENE00015695, WBGENE00016959, WBGENE00019235, WBGENE00011006, WBGENE00016762, WBGENE00007422, WBGENE00019233, WBGENE00017336, WBGENE00020594, WBGENE00007455
	BLOCKS	IPB002213:UDP-glucoronosyl/UDP-glucosyl transferase	10	0.00673812	341	41	3961	2.83313	WBGENE00007073, WBGENE00011006, WBGENE00019235, WBGENE00007072, WBGENE00007650, WBGENE00016957, WBGENE00016762, WBGENE00019233, WBGENE00020594, WBGENE00016959, WBGENE00015695
	GOTERM_BP_ALL	GO:0032787~monocarboxylic acid metabolic process	13	0.00921693	752	65	8655	2.30186	WBGENE00006601, WBGENE00011232, WBGENE00007707, WBGENE00012015, WBGENE00001397, WBGENE00001398, WBGENE00009903, WBGENE00001396, WBGENE00001394, WBGENE00000929, WBGENE00016610, WBGENE00013708, WBGENE00014254
	GOTERM_BP_ALL	GO:0008202~steroid metabolic process	8	0.0103245	752	29	8655	3.17498	WBGENE00016319, WBGENE00012628, WBGENE00014215, WBGENE00009940, WBGENE00008832, WBGENE00021093, WBGENE00009635, WBGENE00008678
	GOTERM_BP_ALL	GO:0030258~lipid modification	12	0.0130458	752	60	8655	2.30186	WBGENE00007073, WBGENE00011006, WBGENE00007072, WBGENE00007650, WBGENE00016762, WBGENE00007422, WBGENE00011340, WBGENE00019233, WBGENE00015141, WBGENE00017336, WBGENE00016610, WBGENE00020594
	PIR_SUPERFAMILY	PIRSF005678:glucuronosyltransferase	9	0.0144085	431	35	4541	2.70925	WBGENE00007073, WBGENE00011006, WBGENE00019235, WBGENE00007072, WBGENE00007650, WBGENE00016957, WBGENE00016762, WBGENE00007422, WBGENE00019233, WBGENE00015695
	GOTERM_BP_ALL	GO:0006733~oxidoreduction coenzyme metabolic process	7	0.0144793	752	24	8655	3.35688	WBGENE00006601, WBGENE00015802, WBGENE00000761, WBGENE00000764, WBGENE00011088, WBGENE00021286, WBGENE00012015
	GOTERM_BP_ALL	GO:0051186~cofactor metabolic process	20	0.0164575	752	130	8655	1.77066	WBGENE00011500, WBGENE00006601, WBGENE00000968, WBGENE00012885, WBGENE00015802, WBGENE00000761, WBGENE00011088, WBGENE00000764, WBGENE00021647, WBGENE00010983, WBGENE00006862, WBGENE00021286, WBGENE00007857, WBGENE00012015, WBGENE00008664, WBGENE00000929, WBGENE00000041, WBGENE00001758, WBGENE00013708, WBGENE00000976
	GOTERM_BP_ALL	GO:0006633~fatty acid biosynthetic process	7	0.0176904	752	25	8655	3.22261	WBGENE00006601, WBGENE00001396, WBGENE00001394, WBGENE00007707, WBGENE00001397, WBGENE00001398, WBGENE00009903
	GOTERM_BP_ALL	GO:0006732~coenzyme metabolic process	15	0.0186797	752	88	8655	1.96181	WBGENE00006601, WBGENE00011500, WBGENE00015802, WBGENE00000761, WBGENE00011088, WBGENE00000764, WBGENE00010983, WBGENE00006862, WBGENE00021286, WBGENE00007857, WBGENE00012015, WBGENE00000929, WBGENE00000041, WBGENE00001758, WBGENE00013708
	GOTERM_BP_ALL	GO:0009072~aromatic amino acid family metabolic process	5	0.0213035	752	13	8655	4.42666	WBGENE00015802, WBGENE00021817, WBGENE00001790, WBGENE00019620, WBGENE00001843
	GOTERM_BP_ALL	GO:0009108~coenzyme biosynthetic process	9	0.0226132	752	41	8655	2.52643	WBGENE00011500, WBGENE00000929, WBGENE00015802, WBGENE00000761, WBGENE00000764, WBGENE00011088, WBGENE00010983, WBGENE00006862, WBGENE00013708
	GOTERM_BP_ALL	GO:0051188~cofactor biosynthetic process	14	0.025778	752	83	8655	1.94133	WBGENE00011500, WBGENE00000968, WBGENE00012885, WBGENE00015802, WBGENE00000761, WBGENE00011088, WBGENE00000764, WBGENE00021647, WBGENE00010983, WBGENE00006862, WBGENE00008664, WBGENE00000929, WBGENE00013708, WBGENE00000976
	GOTERM_BP_ALL	GO:0008610~lipid biosynthetic process	16	0.0341921	752	104	8655	1.77066	WBGENE00016319, WBGENE00013920, WBGENE00006601, WBGENE00002855, WBGENE00008426, WBGENE00000761, WBGENE00007707, WBGENE00021093, WBGENE00001397, WBGENE00001398, WBGENE00008678, WBGENE00009903, WBGENE00001396, WBGENE00001394, WBGENE00000212, WBGENE00009940
	GOTERM_BP_ALL	GO:0006520~cellular amino acid metabolic process	19	0.0358897	752	132	8655	1.65664	WBGENE00008654, WBGENE00015802, WBGENE00013103, WBGENE00020658, WBGENE00006945, WBGENE00002152, WBGENE00007756, WBGENE00021817, WBGENE00001790, WBGENE00007533, WBGENE00000114, WBGENE00001843, WBGENE00003214, WBGENE00008355, WBGENE00020149, WBGENE00010286, WBGENE00019620, WBGENE00018282, WBGENE00014095
	PFAM	PF00487:FA_desaturase	4	0.0370599	1143	9	13122	5.10236	WBGENE00001396, WBGENE00001394, WBGENE00001397, WBGENE00001398
	INTERPRO	IPR005804:Fatty acid desaturase, type 1	4	0.0378385	1197	9	13633	5.06191	WBGENE00001396, WBGENE00001394, WBGENE00001397, WBGENE00001398
	PFAM	PF00487:Fatty acid desaturase	3	0.0403189	1143	4	13122	8.61024	WBGENE00001396, WBGENE00001394, WBGENE00001398
	PRODOM	PD001081:FA_desat_sub	3	0.0404089	116	4	1316	8.50862	WBGENE00001396, WBGENE00001394, WBGENE00001398
	GOTERM_MF_ALL	GO:0016740~transferase activity	127	0.0471353	841	1249	9556	1.15537	WBGENE00001548, WBGENE00013091, WBGENE00001540, WBGENE00018516, WBGENE00008956, WBGENE00017336, WBGENE00013705, WBGENE00015293, WBGENE00016996, WBGENE00000001, WBGENE00011340, WBGENE00007104, WBGENE00010380, WBGENE00007849, WBGENE00000102, WBGENE00011006, WBGENE00021491, WBGENE00018999, WBGENE00003185, WBGENE00021492, WBGENE00010838, WBGENE00020977, WBGENE00020976, WBGENE00016939, WBGENE00009178,…
	GOTERM_BP_ALL	GO:0006631~fatty acid metabolic process	9	0.0472008	752	47	8655	2.20391	WBGENE00006601, WBGENE00001396, WBGENE00001394, WBGENE00007707, WBGENE00016610, WBGENE00001397, WBGENE00001398, WBGENE00014254, WBGENE00009903
2.14	PFAM	PF03125:Sre	13	0.00317871	1143	57	13122	2.61832	WBGENE00005149, WBGENE00016828, WBGENE00016829, WBGENE00019891, WBGENE00016834, WBGENE00012724, WBGENE00010218, WBGENE00009596, WBGENE00005150, WBGENE00012708, WBGENE00011570, WBGENE00012333, WBGENE00010071
	INTERPRO	IPR004151:7TM GPCR , serpentine receptor class e (Sre), Nematode	13	0.00339772	1197	57	13633	2.59756	WBGENE00005149, WBGENE00016828, WBGENE00016829, WBGENE00019891, WBGENE00016834, WBGENE00012724, WBGENE00010218, WBGENE00009596, WBGENE00005150, WBGENE00012708, WBGENE00011570, WBGENE00012333, WBGENE00010071
	PANTHER_FAMILY	PTHR23128~UNCHARACTERIZED	12	0.010127	1029	58	11862	2.38504	WBGENE00010218, WBGENE00020060, WBGENE00009596, WBGENE00005150, WBGENE00005149, WBGENE00012708, WBGENE00011570, WBGENE00019891, WBGENE00010071, WBGENE00012333, WBGENE00019999, WBGENE00012724
	PFAM	PF03125:C. elegans Sre G protein-coupled chemoreceptor	7	0.0259131	1143	27	13122	2.97638	WBGENE00010218, WBGENE00009596, WBGENE00005150, WBGENE00005149, WBGENE00019891, WBGENE00010071, WBGENE00012333
2.13	GOTERM_MF_ALL	GO:0009055~electron carrier activity	35	0.000233105	841	206	9556	1.93055	WBGENE00000139, WBGENE00000372, WBGENE00002855, WBGENE00015553, WBGENE00007913, WBGENE00001790, WBGENE00018146, WBGENE00015057, WBGENE00017640, WBGENE00004115, WBGENE00009226, WBGENE00011673, WBGENE00018264, WBGENE00010707, WBGENE00016860, WBGENE00014254, WBGENE00013585, WBGENE00008332, WBGENE00015042, WBGENE00015043, WBGENE00015040, WBGENE00015335, WBGENE00015041, WBGENE00015788, WBGENE00015044,…
	GOTERM_MF_ALL	GO:0016667~oxidoreductase activity, acting on sulfur group of donors	8	0.0133683	841	30	9556	3.03004	WBGENE00020426, WBGENE00004115, WBGENE00015553, WBGENE00009804, WBGENE00017054, WBGENE00009805, WBGENE00001790, WBGENE00018533
	GOTERM_BP_ALL	GO:0019725~cellular homeostasis	15	0.0244128	752	91	8655	1.89714	WBGENE00006601, WBGENE00015553, WBGENE00001133, WBGENE00016316, WBGENE00001790, WBGENE00003964, WBGENE00017640, WBGENE00001500, WBGENE00018533, WBGENE00020426, WBGENE00004115, WBGENE00009804, WBGENE00009805, WBGENE00020917, WBGENE00014025
	GOTERM_MF_ALL	GO:0015036~disulfide oxidoreductase activity	6	0.0387419	841	22	9556	3.09891	WBGENE00004115, WBGENE00015553, WBGENE00009804, WBGENE00017054, WBGENE00009805, WBGENE00001790
2.07	PFAM	PF00104:Ligand-binding domain of nuclear hormone receptor	28	0.00158244	1143	170	13122	1.89088	WBGENE00003602, WBGENE00003621, WBGENE00045515, WBGENE00003626, WBGENE00003600, WBGENE00003628, WBGENE00020748, WBGENE00003642, WBGENE00003641, WBGENE00003607, WBGENE00003669, WBGENE00003687, WBGENE00003671, WBGENE00015395, WBGENE00003613, WBGENE00003634, WBGENE00003659, WBGENE00008830, WBGENE00003618, WBGENE00003616, WBGENE00003617, WBGENE00021521, WBGENE00018542, WBGENE00008208, WBGENE00003704,…
	PRODOM	PD000035:Znf_C4steroid	28	0.00167064	116	178	1316	1.78458	WBGENE00003602, WBGENE00003621, WBGENE00045515, WBGENE00003626, WBGENE00003600, WBGENE00003628, WBGENE00020748, WBGENE00003642, WBGENE00003641, WBGENE00003607, WBGENE00003669, WBGENE00003687, WBGENE00003671, WBGENE00015395, WBGENE00003613, WBGENE00003634, WBGENE00003659, WBGENE00008830, WBGENE00003618, WBGENE00003616, WBGENE00003617, WBGENE00018542, WBGENE00008208, WBGENE00003704, WBGENE00003682,…
	INTERPRO	IPR008946:Nuclear hormone receptor, ligand-binding	26	0.0022793	1197	156	13633	1.89822	WBGENE00003602, WBGENE00003621, WBGENE00045515, WBGENE00003626, WBGENE00003600, WBGENE00003694, WBGENE00003628, WBGENE00020748, WBGENE00003642, WBGENE00003641, WBGENE00003607, WBGENE00003669, WBGENE00003687, WBGENE00003670, WBGENE00015395, WBGENE00003659, WBGENE00010017, WBGENE00003618, WBGENE00011566, WBGENE00003616, WBGENE00021521, WBGENE00018542, WBGENE00008208, WBGENE00003704, WBGENE00003682,…
	PFAM	PF00105:Zinc finger, C4 type	28	0.00392403	1143	181	13122	1.77596	WBGENE00003602, WBGENE00003621, WBGENE00045515, WBGENE00003626, WBGENE00003600, WBGENE00003628, WBGENE00020748, WBGENE00003642, WBGENE00003641, WBGENE00003607, WBGENE00003669, WBGENE00003687, WBGENE00003671, WBGENE00015395, WBGENE00003613, WBGENE00003634, WBGENE00003659, WBGENE00008830, WBGENE00003618, WBGENE00003616, WBGENE00003617, WBGENE00018542, WBGENE00008208, WBGENE00003704, WBGENE00003682,…
	INTERPRO	IPR001723:Steroid hormone receptor	10	0.00566396	1197	39	13633	2.92034	WBGENE00003621, WBGENE00003613, WBGENE00003687, WBGENE00003704, WBGENE00003600, WBGENE00003659, WBGENE00003628, WBGENE00003701, WBGENE00003618, WBGENE00003616
	PROSITE	PS51030:Nuclear hormone receptors DNA-binding domain profile.	28	0.0061452	544	182	6037	1.7073	WBGENE00003602, WBGENE00003621, WBGENE00045515, WBGENE00003626, WBGENE00003600, WBGENE00003628, WBGENE00020748, WBGENE00003642, WBGENE00003641, WBGENE00003607, WBGENE00003669, WBGENE00003687, WBGENE00003671, WBGENE00015395, WBGENE00003613, WBGENE00003634, WBGENE00003659, WBGENE00008830, WBGENE00003618, WBGENE00003616, WBGENE00003617, WBGENE00018542, WBGENE00008208, WBGENE00003704, WBGENE00003682,…
	BLOCKS	IPB001723:Steroid hormone receptor signature	8	0.00634117	341	27	3961	3.44173	WBGENE00003621, WBGENE00003613, WBGENE00003687, WBGENE00003600, WBGENE00003659, WBGENE00003618, WBGENE00003616, WBGENE00003607
	SMART	SM00430:HOLI	32	0.00652425	398	273	5537	1.63072	WBGENE00003602, WBGENE00003621, WBGENE00003600, WBGENE00045515, WBGENE00003626, WBGENE00003628, WBGENE00003694, WBGENE00020748, WBGENE00003642, WBGENE00003641, WBGENE00003607, WBGENE00003669, WBGENE00003670, WBGENE00003687, WBGENE00003671, WBGENE00015395, WBGENE00003613, WBGENE00003634, WBGENE00003659, WBGENE00008830, WBGENE00010017, WBGENE00003618, WBGENE00011566, WBGENE00003616, WBGENE00003617,…
	BLOCKS	IPB000324:Vitamin D receptor signature	9	0.00811996	341	35	3961	2.98693	WBGENE00003613, WBGENE00003704, WBGENE00003600, WBGENE00003659, WBGENE00003628, WBGENE00003701, WBGENE00003618, WBGENE00003616, WBGENE00003607
	PRINTS	PR00398:STRDHORMONER	10	0.0105971	285	39	2918	2.62528	WBGENE00003621, WBGENE00003613, WBGENE00003687, WBGENE00003704, WBGENE00003600, WBGENE00003659, WBGENE00003628, WBGENE00003701, WBGENE00003618, WBGENE00003616
	SSF	SSF48508:Str_ncl_receptor	26	0.0126814	245	156	2392	1.62721	WBGENE00003602, WBGENE00003621, WBGENE00045515, WBGENE00003626, WBGENE00003600, WBGENE00003694, WBGENE00003628, WBGENE00020748, WBGENE00003642, WBGENE00003641, WBGENE00003607, WBGENE00003669, WBGENE00003687, WBGENE00003670, WBGENE00015395, WBGENE00003659, WBGENE00010017, WBGENE00003618, WBGENE00011566, WBGENE00003616, WBGENE00021521, WBGENE00018542, WBGENE00008208, WBGENE00003704, WBGENE00003682,…
	SMART	SM00399:ZnF_C4	30	0.0135685	398	265	5537	1.57495	WBGENE00003602, WBGENE00003621, WBGENE00045515, WBGENE00003626, WBGENE00003600, WBGENE00003694, WBGENE00003628, WBGENE00020748, WBGENE00003642, WBGENE00003641, WBGENE00003607, WBGENE00003669, WBGENE00003670, WBGENE00003687, WBGENE00003671, WBGENE00015395, WBGENE00003613, WBGENE00003634, WBGENE00003659, WBGENE00008830, WBGENE00003618, WBGENE00003616, WBGENE00003617, WBGENE00018542, WBGENE00008208,…
	PANTHER_SUBFAMILY	PTHR11865:SF218~NUCLEAR HORMONE RECEPTOR_NUCLEAR RECEPTOR	5	0.0169265	652	12	7353	4.699	WBGENE00003704, WBGENE00003600, WBGENE00003626, WBGENE00003618, WBGENE00003616
	INTERPRO	IPR000324:Vitamin D receptor	13	0.0178698	1197	70	13633	2.11516	WBGENE00015395, WBGENE00003602, WBGENE00003613, WBGENE00003626, WBGENE00003600, WBGENE00003659, WBGENE00003628, WBGENE00003618, WBGENE00003607, WBGENE00003616, WBGENE00003670, WBGENE00003704, WBGENE00003701
	PROFILE	PS51030:NUCLEAR_REC_DBD_2	30	0.0330972	443	265	5741	1.4671	WBGENE00003602, WBGENE00003621, WBGENE00045515, WBGENE00003626, WBGENE00003600, WBGENE00003694, WBGENE00003628, WBGENE00020748, WBGENE00003642, WBGENE00003641, WBGENE00003607, WBGENE00003669, WBGENE00003670, WBGENE00003687, WBGENE00003671, WBGENE00015395, WBGENE00003613, WBGENE00003634, WBGENE00003659, WBGENE00008830, WBGENE00003618, WBGENE00003616, WBGENE00003617, WBGENE00018542, WBGENE00008208,…
	PRINTS	PR00350:VITAMINDR	13	0.0351087	285	70	2918	1.90145	WBGENE00015395, WBGENE00003602, WBGENE00003613, WBGENE00003626, WBGENE00003600, WBGENE00003659, WBGENE00003628, WBGENE00003618, WBGENE00003607, WBGENE00003616, WBGENE00003670, WBGENE00003704, WBGENE00003701
	PROSITE	PS00031:Nuclear hormones receptors DNA-binding region signature.	21	0.0416241	544	148	6037	1.57463	WBGENE00003602, WBGENE00003621, WBGENE00003613, WBGENE00003634, WBGENE00003600, WBGENE00003626, WBGENE00003659, WBGENE00003628, WBGENE00003618, WBGENE00003642, WBGENE00003641, WBGENE00003616, WBGENE00003607, WBGENE00003669, WBGENE00003617, WBGENE00003687, WBGENE00003671, WBGENE00008208, WBGENE00003682, WBGENE00003704, WBGENE00003723, WBGENE00003701
2.05	PFAM	PF00135:COesterase	7	0.00318657	1143	18	13122	4.46457	WBGENE00013873, WBGENE00019477, WBGENE00007691, WBGENE00020891, WBGENE00019653, WBGENE00017431, WBGENE00001578, WBGENE00015284, WBGENE00022178
	INTERPRO	IPR002018:Carboxylesterase, type B	7	0.0033192	1197	18	13633	4.42917	WBGENE00013873, WBGENE00019477, WBGENE00007691, WBGENE00020891, WBGENE00019653, WBGENE00017431, WBGENE00001578, WBGENE00015284, WBGENE00022178
	PANTHER_SUBFAMILY	PTHR11559:SF21~CARBOXYLESTERASE_CARBOXYLESTERASE-RELATED, C.ELEGANS	4	0.00602899	652	5	7353	9.02209	WBGENE00013873, WBGENE00019477, WBGENE00020891, WBGENE00019653, WBGENE00017431, WBGENE00001578, WBGENE00022178
	PANTHER_SUBFAMILY	PTHR11559:SF6~CARBOXYLESTERASE_CARBOXYLESTERASE-RELATED	4	0.00602899	652	5	7353	9.02209	WBGENE00013873, WBGENE00019477, WBGENE00007691, WBGENE00020891, WBGENE00019653, WBGENE00017431, WBGENE00015284
	PANTHER_FAMILY	PTHR11559~CARBOXYLESTERASE	6	0.00695352	1029	15	11862	4.61108	WBGENE00013873, WBGENE00019477, WBGENE00007691, WBGENE00020891, WBGENE00019653, WBGENE00017431, WBGENE00001578, WBGENE00015284, WBGENE00022178
	PIR_SUPERFAMILY	PIRSF005676:esterase, acetylcholinesterase type	5	0.0212008	431	12	4541	4.38998	WBGENE00013873, WBGENE00019477, WBGENE00007691, WBGENE00020891, WBGENE00019653, WBGENE00017431, WBGENE00015284, WBGENE00022178
	PFAM	PF00135:Carboxylesterase	5	0.0215493	1143	13	13122	4.41551	WBGENE00013873, WBGENE00019477, WBGENE00007691, WBGENE00020891, WBGENE00019653, WBGENE00017431, WBGENE00015284, WBGENE00022178
	COG_NAME	COG2272: PnbA; Carboxylesterase type B	6	0.0303668	133	16	1130	3.18609	WBGENE00013873, WBGENE00019477, WBGENE00007691, WBGENE00020891, WBGENE00019653, WBGENE00017431, WBGENE00001578, WBGENE00015284, WBGENE00022178
1.91	GOTERM_MF_ALL	GO:0030170~pyridoxal phosphate binding	12	0.00745969	841	55	9556	2.47913	WBGENE00011436, WBGENE00018758, WBGENE00015802, WBGENE00003214, WBGENE00010983, WBGENE00020696, WBGENE00013866, WBGENE00011043, WBGENE00001794, WBGENE00011932, WBGENE00018398, WBGENE00007533
	GOTERM_MF_ALL	GO:0070279~vitamin B6 binding	12	0.00745969	841	55	9556	2.47913	WBGENE00011436, WBGENE00018758, WBGENE00015802, WBGENE00003214, WBGENE00010983, WBGENE00020696, WBGENE00013866, WBGENE00011043, WBGENE00001794, WBGENE00011932, WBGENE00018398, WBGENE00007533
	INTERPRO	IPR015421:Pyridoxal phosphate-dependent transferase, major region, subdomain 1	8	0.034445	1197	36	13633	2.53096	WBGENE00011436, WBGENE00015802, WBGENE00003214, WBGENE00010983, WBGENE00001794, WBGENE00011932, WBGENE00018398, WBGENE00007533
1.88	INTERPRO	IPR001314:Peptidase S1A, chymotrypsin	5	0.0030922	1197	8	13633	7.11832	WBGENE00006623, WBGENE00006622, WBGENE00008849, WBGENE00023425, WBGENE00006621, WBGENE00045418
	PRINTS	PR00722:CHYMOTRYPSIN	5	0.00448191	285	8	2918	6.39912	WBGENE00006623, WBGENE00006622, WBGENE00008849, WBGENE00023425, WBGENE00006621, WBGENE00045418
	SMART	SM00020:Tryp_SPc	5	0.0146287	398	14	5537	4.96859	WBGENE00006623, WBGENE00006622, WBGENE00008849, WBGENE00023425, WBGENE00006621, WBGENE00045418
	PROFILE	PS50240:TRYPSIN_DOM	5	0.0186385	443	14	5741	4.62835	WBGENE00006623, WBGENE00006622, WBGENE00008849, WBGENE00023425, WBGENE00006621, WBGENE00045418
	GOTERM_MF_ALL	GO:0004252~serine-type endopeptidase activity	10	0.0222333	841	48	9556	2.36722	WBGENE00022561, WBGENE00011958, WBGENE00006623, WBGENE00006622, WBGENE00007071, WBGENE00017686, WBGENE00008849, WBGENE00023425, WBGENE00021551, WBGENE00006621, WBGENE00045418
	PFAM	PF00089:Trypsin	5	0.0281364	1143	14	13122	4.10011	WBGENE00006623, WBGENE00006622, WBGENE00008849, WBGENE00023425, WBGENE00006621, WBGENE00045418
	INTERPRO	IPR001254:Peptidase S1 and S6, chymotrypsin/Hap	5	0.0288866	1197	14	13633	4.06761	WBGENE00006623, WBGENE00006622, WBGENE00008849, WBGENE00023425, WBGENE00006621, WBGENE00045418
1.73	BLOCKS	IPB002086:Aldehyde dehydrogenase	4	0.0103028	341	6	3961	7.74389	WBGENE00000118, WBGENE00000108, WBGENE00000117, WBGENE00000114
	PIR_SUPERFAMILY	PIRSF000147:NAD-dependent aldehyde dehydrogenase	4	0.0135634	431	6	4541	7.02398	WBGENE00000118, WBGENE00000108, WBGENE00000117, WBGENE00000114
	PANTHER_FAMILY	PTHR11699~ALDEHYDE DEHYDROGENASE-RELATED	5	0.0157662	1029	12	11862	4.80321	WBGENE00000118, WBGENE00000108, WBGENE00000117, WBGENE00000115, WBGENE00000114
	PFAM	PF00171:Aldedh	5	0.0160006	1143	12	13122	4.78346	WBGENE00000118, WBGENE00000108, WBGENE00000117, WBGENE00000115, WBGENE00000114
	INTERPRO	IPR015590:Aldehyde dehydrogenase	5	0.016446	1197	12	13633	4.74554	WBGENE00000118, WBGENE00000108, WBGENE00000117, WBGENE00000115, WBGENE00000114
	INTERPRO	IPR016160:Aldehyde dehydrogenase, conserved site	6	0.0167688	1197	18	13633	3.79644	WBGENE00000118, WBGENE00007440, WBGENE00000108, WBGENE00000117, WBGENE00000115, WBGENE00000114
	PROSITE	PS00070:ALDEHYDE_DEHYDR_CYS	6	0.0184362	544	18	6037	3.69914	WBGENE00000118, WBGENE00007440, WBGENE00000108, WBGENE00000117, WBGENE00000115, WBGENE00000114
	PROSITE	PS00687:ALDEHYDE_DEHYDR_GLU	6	0.0184362	544	18	6037	3.69914	WBGENE00000118, WBGENE00007440, WBGENE00000108, WBGENE00000117, WBGENE00000115, WBGENE00000114
	INTERPRO	IPR016162:Aldehyde dehydrogenase, N-terminal	5	0.0221364	1197	13	13633	4.3805	WBGENE00000118, WBGENE00000108, WBGENE00000117, WBGENE00000115, WBGENE00000114
	PFAM	PF00171:Aldehyde dehydrogenase family	4	0.026384	1143	8	13122	5.74016	WBGENE00000118, WBGENE00000108, WBGENE00000117, WBGENE00000114
	PROSITE	PS00070:Aldehyde dehydrogenases cysteine active site.	4	0.0287441	544	8	6037	5.54871	WBGENE00000118, WBGENE00000108, WBGENE00000117, WBGENE00000114
	PROSITE	PS00687:Aldehyde dehydrogenases glutamic acid active site.	4	0.0287441	544	8	6037	5.54871	WBGENE00007440, WBGENE00000108, WBGENE00000117, WBGENE00000114
1.72	PANTHER_FAMILY	PTHR11662~SODIUM-DEPENDENT PHOSPHATE TRANSPORTERS	13	0.0047647	1029	60	11862	2.49767	WBGENE00017681, WBGENE00010931, WBGENE00019655, WBGENE00022788, WBGENE00007566, WBGENE00009811, WBGENE00018268, WBGENE00020157, WBGENE00015333, WBGENE00007947, WBGENE00020583, WBGENE00016003, WBGENE00010755
	PFAM	PF07690:MFS_1	19	0.0372018	1143	132	13122	1.65247	WBGENE00017681, WBGENE00010931, WBGENE00021159, WBGENE00019655, WBGENE00022788, WBGENE00007566, WBGENE00003987, WBGENE00009811, WBGENE00018268, WBGENE00010182, WBGENE00020701, WBGENE00020157, WBGENE00008084, WBGENE00015333, WBGENE00017861, WBGENE00007947, WBGENE00020583, WBGENE00010755, WBGENE00016003
	INTERPRO	IPR011701:Major facilitator superfamily MFS-1	19	0.0397974	1197	132	13633	1.63937	WBGENE00017681, WBGENE00010931, WBGENE00021159, WBGENE00019655, WBGENE00022788, WBGENE00007566, WBGENE00003987, WBGENE00009811, WBGENE00018268, WBGENE00010182, WBGENE00020701, WBGENE00020157, WBGENE00008084, WBGENE00015333, WBGENE00017861, WBGENE00007947, WBGENE00020583, WBGENE00010755, WBGENE00016003
1.71	SMART	SM00043:CY	3	0.0146544	398	3	5537	13.9121	WBGENE00007055, WBGENE00000535, WBGENE00000534
	PFAM	PF00031:Cystatin	3	0.021389	1143	3	13122	11.4803	WBGENE00007055, WBGENE00000535, WBGENE00000534
	INTERPRO	IPR000010:Proteinase inhibitor I25, cystatin	3	0.0217239	1197	3	13633	11.3893	WBGENE00007055, WBGENE00000535, WBGENE00000534
	GOTERM_MF_ALL	GO:0004869~cysteine-type endopeptidase inhibitor activity	3	0.0218016	841	3	9556	11.3627	WBGENE00007055, WBGENE00000535, WBGENE00000534
1.67	PFAM	PF00561:Abhydrolase_1	7	0.014726	1143	24	13122	3.34843	WBGENE00016506, WBGENE00016507, WBGENE00008105, WBGENE00007711, WBGENE00022393, WBGENE00020393
	INTERPRO	IPR000073:Alpha/beta hydrolase fold-1	7	0.015282	1197	24	13633	3.32188	WBGENE00016506, WBGENE00016507, WBGENE00008105, WBGENE00007711, WBGENE00022393, WBGENE00020393
	PFAM	PF00561:alpha/beta hydrolase fold	5	0.044531	1143	16	13122	3.5876	WBGENE00016506, WBGENE00016507, WBGENE00008105, WBGENE00022393, WBGENE00020393
1.65	INTERPRO	IPR002168:Lipase, GDXG, active site	3	0.0217239	1197	3	13633	11.3893	WBGENE00013873, WBGENE00019477, WBGENE00020891, WBGENE00019653, WBGENE00017431, WBGENE00020393
	PROSITE	PS01174:LIPASE_GDXG_SER	3	0.0227818	544	3	6037	11.0974	WBGENE00013873, WBGENE00019477, WBGENE00020891, WBGENE00019653, WBGENE00017431, WBGENE00020393
	PROSITE	PS01173:LIPASE_GDXG_HIS	3	0.0227818	544	3	6037	11.0974	WBGENE00013873, WBGENE00019477, WBGENE00020891, WBGENE00019653, WBGENE00017431, WBGENE00020393
1.64	GOTERM_MF_ALL	GO:0004784~superoxide dismutase activity	4	0.00591147	841	5	9556	9.09013	WBGENE00007036, WBGENE00004932, WBGENE00004933, WBGENE00004930
	GOTERM_MF_ALL	GO:0016721~oxidoreductase activity, acting on superoxide radicals as acceptor	4	0.00591147	841	5	9556	9.09013	WBGENE00007036, WBGENE00004932, WBGENE00004933, WBGENE00004930
	GOTERM_BP_ALL	GO:0006801~superoxide metabolic process	4	0.0106569	752	6	8655	7.67287	WBGENE00007036, WBGENE00004932, WBGENE00004933, WBGENE00004930
	PANTHER_FAMILY	PTHR10003~CU/ZN SUPEROXIDE DISMUTASE	3	0.0212133	1029	3	11862	11.5277	WBGENE00007036, WBGENE00004933, WBGENE00004930
	PRODOM	PD000469:SOD_CU_ZN	3	0.021424	116	3	1316	11.3448	WBGENE00007036, WBGENE00004933, WBGENE00004930
	INTERPRO	IPR018152:Superoxide dismutase, copper/zinc, binding site	3	0.0217239	1197	3	13633	11.3893	WBGENE00007036, WBGENE00004933, WBGENE00004930
	PANTHER_SUBFAMILY	PTHR10003:SF12~CU/ZN SUPEROXIDE DISMUTASE_SUPEROXIDE DISMUTASE [CU-ZN]	3	0.0221004	652	3	7353	11.2776	WBGENE00007036, WBGENE00004933, WBGENE00004930
	PROSITE	PS00087:SOD_CU_ZN_1	3	0.0227818	544	3	6037	11.0974	WBGENE00007036, WBGENE00004933, WBGENE00004930
	PROSITE	PS00087:Copper/Zinc superoxide dismutase signature 1.	3	0.0227818	544	3	6037	11.0974	WBGENE00007036, WBGENE00004933, WBGENE00004930
	PROSITE	PS00332:SOD_CU_ZN_2	3	0.0227818	544	3	6037	11.0974	WBGENE00007036, WBGENE00004933, WBGENE00004930
	PROSITE	PS00332:Copper/Zinc superoxide dismutase signature 2.	3	0.0227818	544	3	6037	11.0974	WBGENE00007036, WBGENE00004933, WBGENE00004930
	PIR_SUPERFAMILY	PIRSF000348:superoxide dismutase [Cu-Zn]	3	0.0251561	431	3	4541	10.536	WBGENE00007036, WBGENE00004933, WBGENE00004930
	BLOCKS	IPB001424:Copper/Zinc superoxide dismutase	3	0.0392304	341	4	3961	8.71188	WBGENE00007036, WBGENE00004933, WBGENE00004930
	PFAM	PF00080:Copper/zinc superoxide dismutase	3	0.0403189	1143	4	13122	8.61024	WBGENE00007036, WBGENE00004933, WBGENE00004930
	PFAM	PF00080:Sod_Cu	3	0.0403189	1143	4	13122	8.61024	WBGENE00007036, WBGENE00004933, WBGENE00004930
	INTERPRO	IPR001424:Superoxide dismutase, copper/zinc binding	3	0.0409301	1197	4	13633	8.54198	WBGENE00007036, WBGENE00004933, WBGENE00004930
	GOTERM_MF_ALL	GO:0016209~antioxidant activity	8	0.0450706	841	38	9556	2.39214	WBGENE00007036, WBGENE00015553, WBGENE00020373, WBGENE00016316, WBGENE00004932, WBGENE00004933, WBGENE00004930, WBGENE00011045
	PRINTS	PR00068:CUZNDISMTASE	3	0.0496133	285	4	2918	7.67895	WBGENE00007036, WBGENE00004933, WBGENE00004930
1.55	INTERPRO	IPR005829:Sugar transporter, conserved site	8	0.0258396	1197	34	13633	2.67984	WBGENE00013074, WBGENE00013073, WBGENE00012699, WBGENE00018603, WBGENE00008730, WBGENE00009725, WBGENE00022788, WBGENE00015381
	PROSITE	PS00216:SUGAR_TRANSPORT_1	8	0.0289394	544	34	6037	2.61116	WBGENE00013074, WBGENE00013073, WBGENE00012699, WBGENE00018603, WBGENE00008730, WBGENE00009725, WBGENE00022788, WBGENE00015381
	PROSITE	PS00217:SUGAR_TRANSPORT_2	8	0.0289394	544	34	6037	2.61116	WBGENE00013074, WBGENE00013073, WBGENE00012699, WBGENE00018603, WBGENE00008730, WBGENE00009725, WBGENE00022788, WBGENE00015381
1.55	GOTERM_MF_ALL	GO:0015103~inorganic anion transmembrane transporter activity	6	0.00737538	841	15	9556	4.54507	WBGENE00010788, WBGENE00015055, WBGENE00011596, WBGENE00014025, WBGENE00015054, WBGENE00018283
	PANTHER_SUBFAMILY	PTHR11101:SF12~PHOSPHATE TRANSPORTER_PHOSPHATE TRANSPORTER-RELATED	3	0.0416193	652	4	7353	8.45821	WBGENE00015055, WBGENE00011596, WBGENE00015054
	GOTERM_MF_ALL	GO:0015291~secondary active transmembrane transporter activity	14	0.0431078	841	88	9556	1.8077	WBGENE00003517, WBGENE00010788, WBGENE00044738, WBGENE00015055, WBGENE00011596, WBGENE00009929, WBGENE00015054, WBGENE00015333, WBGENE00009618, WBGENE00004910, WBGENE00014025, WBGENE00004902, WBGENE00018283, WBGENE00009617
	GOTERM_BP_ALL	GO:0006820~anion transport	7	0.0473062	752	31	8655	2.59888	WBGENE00010788, WBGENE00015055, WBGENE00010380, WBGENE00011596, WBGENE00015054, WBGENE00018283, WBGENE00009929

## Sheet: Downregulated
Score	Category	Term	Count	p-value	List Total	Pop Hits	Pop Total	Fold Enrich.	Genes
29.22	GOTERM_MF_ALL	GO:0042302~structural constituent of cuticle	96	1.00929e-50	1101	155	9556	5.37562	WBGENE00000742, WBGENE00000741, WBGENE00000743, WBGENE00000749, WBGENE00000680, WBGENE00000746, WBGENE00000681, WBGENE00000748, WBGENE00000693, WBGENE00000696, WBGENE00000672, WBGENE00000671, WBGENE00000698, WBGENE00000699, WBGENE00000675, WBGENE00000679, WBGENE00000733, WBGENE00000732, WBGENE00000730, WBGENE00000601, WBGENE00000603, WBGENE00000609, WBGENE00000608, WBGENE00000690, WBGENE00000735,…
	INTERPRO	IPR008160:Collagen triple helix repeat	106	4.27178e-50	1638	182	13633	4.84744	WBGENE00000742, WBGENE00000741, WBGENE00000743, WBGENE00013489, WBGENE00000749, WBGENE00003169, WBGENE00000680, WBGENE00000746, WBGENE00000681, WBGENE00000748, WBGENE00000694, WBGENE00000693, WBGENE00000672, WBGENE00000696, WBGENE00000671, WBGENE00000698, WBGENE00000678, WBGENE00000699, WBGENE00000675, WBGENE00000679, WBGENE00000733, WBGENE00000732, WBGENE00000730, WBGENE00000601, WBGENE00000603,…
	PFAM	PF01391:Collagen	106	4.7731e-50	1580	182	13122	4.83701	WBGENE00000742, WBGENE00000741, WBGENE00000743, WBGENE00013489, WBGENE00000749, WBGENE00003169, WBGENE00000680, WBGENE00000746, WBGENE00000681, WBGENE00000748, WBGENE00000694, WBGENE00000693, WBGENE00000672, WBGENE00000696, WBGENE00000671, WBGENE00000698, WBGENE00000678, WBGENE00000699, WBGENE00000675, WBGENE00000679, WBGENE00000733, WBGENE00000732, WBGENE00000730, WBGENE00000601, WBGENE00000603,…
	INTERPRO	IPR002486:Nematode cuticle collagen, N-terminal	94	2.16066e-49	1638	147	13633	5.32216	WBGENE00000742, WBGENE00000741, WBGENE00000743, WBGENE00000749, WBGENE00001069, WBGENE00000746, WBGENE00000680, WBGENE00000681, WBGENE00000748, WBGENE00001067, WBGENE00000707, WBGENE00000693, WBGENE00000672, WBGENE00000696, WBGENE00000636, WBGENE00000671, WBGENE00001074, WBGENE00000703, WBGENE00000698, WBGENE00000704, WBGENE00001071, WBGENE00000675, WBGENE00001070, WBGENE00000699, WBGENE00000679,…
	PFAM	PF01484:Col_cuticle_N	94	2.40871e-49	1580	147	13122	5.31072	WBGENE00000742, WBGENE00000741, WBGENE00000743, WBGENE00000749, WBGENE00001069, WBGENE00000746, WBGENE00000680, WBGENE00000681, WBGENE00000748, WBGENE00001067, WBGENE00000707, WBGENE00000693, WBGENE00000672, WBGENE00000696, WBGENE00000636, WBGENE00000671, WBGENE00001074, WBGENE00000703, WBGENE00000698, WBGENE00000704, WBGENE00001071, WBGENE00000675, WBGENE00001070, WBGENE00000699, WBGENE00000679,…
	PANTHER_FAMILY	PTHR10499~COLLAGEN ALPHA CHAIN	103	1.5069e-45	1463	184	11862	4.53872	WBGENE00000742, WBGENE00000741, WBGENE00000743, WBGENE00013489, WBGENE00000749, WBGENE00003169, WBGENE00000680, WBGENE00000746, WBGENE00000681, WBGENE00000748, WBGENE00000694, WBGENE00000693, WBGENE00000672, WBGENE00000696, WBGENE00000671, WBGENE00000698, WBGENE00000678, WBGENE00000699, WBGENE00000675, WBGENE00000679, WBGENE00000733, WBGENE00000732, WBGENE00000730, WBGENE00000601, WBGENE00020550,…
	PANTHER_SUBFAMILY	PTHR10499:SF58~COLLAGEN ALPHA CHAIN_CUTICLE COLLAGEN, C. ELEGANS	96	4.44778e-44	945	163	7353	4.58265	WBGENE00000742, WBGENE00000741, WBGENE00000743, WBGENE00000749, WBGENE00000746, WBGENE00000680, WBGENE00000681, WBGENE00000748, WBGENE00001067, WBGENE00000707, WBGENE00000694, WBGENE00000693, WBGENE00000672, WBGENE00000696, WBGENE00000636, WBGENE00000671, WBGENE00000703, WBGENE00000698, WBGENE00000678, WBGENE00000704, WBGENE00001071, WBGENE00000675, WBGENE00001070, WBGENE00000699, WBGENE00000679,…
	PFAM	PF01484:Nematode cuticle collagen N-terminal domain	56	6.58379e-33	1580	79	13122	5.88713	WBGENE00001069, WBGENE00000681, WBGENE00001067, WBGENE00000748, WBGENE00000707, WBGENE00000693, WBGENE00000672, WBGENE00001074, WBGENE00000636, WBGENE00000703, WBGENE00000699, WBGENE00001070, WBGENE00000675, WBGENE00000679, WBGENE00000634, WBGENE00000631, WBGENE00000601, WBGENE00000599, WBGENE00000603, WBGENE00000609, WBGENE00000608, WBGENE00000690, WBGENE00000691, WBGENE00000597, WBGENE00000682,…
	PIR_SUPERFAMILY	PIRSF038285:cuticle collagen	54	8.48915e-33	573	73	4541	5.8623	WBGENE00001069, WBGENE00000681, WBGENE00001067, WBGENE00000748, WBGENE00000707, WBGENE00000693, WBGENE00000672, WBGENE00001074, WBGENE00000636, WBGENE00000703, WBGENE00000678, WBGENE00000675, WBGENE00000699, WBGENE00000679, WBGENE00000634, WBGENE00000631, WBGENE00000601, WBGENE00000599, WBGENE00000603, WBGENE00000609, WBGENE00000608, WBGENE00000690, WBGENE00000691, WBGENE00000597, WBGENE00000682,…
	PFAM	PF01391:Collagen triple helix repeat	59	1.31066e-29	1580	96	13122	5.10415	WBGENE00003169, WBGENE00001069, WBGENE00000681, WBGENE00001067, WBGENE00000748, WBGENE00000707, WBGENE00000693, WBGENE00000672, WBGENE00001074, WBGENE00000636, WBGENE00000703, WBGENE00000678, WBGENE00000675, WBGENE00001070, WBGENE00000699, WBGENE00000679, WBGENE00000634, WBGENE00000631, WBGENE00000601, WBGENE00000599, WBGENE00000603, WBGENE00000609, WBGENE00000608, WBGENE00000690, WBGENE00000691,…
	BLOCKS	IPB002486:Nematode cuticle collagen, N-terminal	47	3.90027e-28	441	70	3961	6.03068	WBGENE00000252, WBGENE00003057, WBGENE00000681, WBGENE00000748, WBGENE00000707, WBGENE00000656, WBGENE00000693, WBGENE00000723, WBGENE00000672, WBGENE00001074, WBGENE00000653, WBGENE00000636, WBGENE00000678, WBGENE00000703, WBGENE00000616, WBGENE00000613, WBGENE00000699, WBGENE00001070, WBGENE00000675, WBGENE00000679, WBGENE00000634, WBGENE00000722, WBGENE00000631, WBGENE00000601, WBGENE00000754,…
	GOTERM_MF_ALL	GO:0005198~structural molecule activity	138	4.45287e-27	1101	468	9556	2.55931	WBGENE00000742, WBGENE00014246, WBGENE00000741, WBGENE00014247, WBGENE00000743, WBGENE00002067, WBGENE00015148, WBGENE00013194, WBGENE00000749, WBGENE00013290, WBGENE00022005, WBGENE00000746, WBGENE00000680, WBGENE00006530, WBGENE00012489, WBGENE00000681, WBGENE00000748, WBGENE00021494, WBGENE00000693, WBGENE00000672, WBGENE00000696, WBGENE00000671, WBGENE00000698, WBGENE00000675, WBGENE00000699,…
	BLOCKS	IPB008160:Collagen triple helix repeat	49	1.42465e-23	441	90	3961	4.89012	WBGENE00003169, WBGENE00000681, WBGENE00000748, WBGENE00000707, WBGENE00000693, WBGENE00000672, WBGENE00001074, WBGENE00000636, WBGENE00000703, WBGENE00000678, WBGENE00001070, WBGENE00000675, WBGENE00000699, WBGENE00000679, WBGENE00000634, WBGENE00000631, WBGENE00000601, WBGENE00000599, WBGENE00000603, WBGENE00000609, WBGENE00000608, WBGENE00000690, WBGENE00000691, WBGENE00000682, WBGENE00000649,…
	PRODOM	PD000007:Clg_helix	21	6.9643e-11	142	38	1316	5.12157	WBGENE00000754, WBGENE00004398, WBGENE00003169, WBGENE00000608, WBGENE00003057, WBGENE00000681, WBGENE00000748, WBGENE00001067, WBGENE00000665, WBGENE00000723, WBGENE00000636, WBGENE00000649, WBGENE00001074, WBGENE00000687, WBGENE00000663, WBGENE00000626, WBGENE00002280, WBGENE00000622, WBGENE00000679, WBGENE00000722, WBGENE00001064
	BLOCKS	IPB008161:Collagen helix repeat	18	1.71953e-08	441	34	3961	4.7551	WBGENE00000754, WBGENE00003169, WBGENE00000608, WBGENE00003057, WBGENE00000681, WBGENE00000748, WBGENE00000665, WBGENE00000723, WBGENE00000636, WBGENE00000649, WBGENE00001074, WBGENE00000687, WBGENE00000663, WBGENE00000626, WBGENE00002280, WBGENE00000622, WBGENE00000679, WBGENE00000722
	GOTERM_BP_ALL	GO:0040002~collagen and cuticulin-based cuticle development	16	0.0384786	896	89	8655	1.73656	WBGENE00004394, WBGENE00004397, WBGENE00001340, WBGENE00000252, WBGENE00004218, WBGENE00000251, WBGENE00005018, WBGENE00000603, WBGENE00005016, WBGENE00000240, WBGENE00001069, WBGENE00000608, WBGENE00000656, WBGENE00000616, WBGENE00001070, WBGENE00001064
	GOTERM_BP_ALL	GO:0007592~protein-based cuticle development	16	0.0456342	896	91	8655	1.69839	WBGENE00004394, WBGENE00004397, WBGENE00001340, WBGENE00000252, WBGENE00004218, WBGENE00000251, WBGENE00005018, WBGENE00000603, WBGENE00005016, WBGENE00000240, WBGENE00001069, WBGENE00000608, WBGENE00000656, WBGENE00000616, WBGENE00001070, WBGENE00001064
	GOTERM_BP_ALL	GO:0042335~cuticle development	16	0.0456342	896	91	8655	1.69839	WBGENE00004394, WBGENE00004397, WBGENE00001340, WBGENE00000252, WBGENE00004218, WBGENE00000251, WBGENE00005018, WBGENE00000603, WBGENE00005016, WBGENE00000240, WBGENE00001069, WBGENE00000608, WBGENE00000656, WBGENE00000616, WBGENE00001070, WBGENE00001064
14.5	GOTERM_CC_ALL	GO:0016021~integral to membrane	886	3.89266e-17	1125	6596	9662	1.15363	WBGENE00005953, WBGENE00021599, WBGENE00005955, WBGENE00019373, WBGENE00005957, WBGENE00019105, WBGENE00008558, WBGENE00005170, WBGENE00010705, WBGENE00010706, WBGENE00015877, WBGENE00015299, WBGENE00011322, WBGENE00015879, WBGENE00015876, WBGENE00012857, WBGENE00011723, WBGENE00044434, WBGENE00005383, WBGENE00005947, WBGENE00005945, WBGENE00018251, WBGENE00005381, WBGENE00006308, WBGENE00020700,…
	GOTERM_CC_ALL	GO:0031224~intrinsic to membrane	886	1.93536e-16	1125	6608	9662	1.15154	WBGENE00005953, WBGENE00021599, WBGENE00005955, WBGENE00019373, WBGENE00005957, WBGENE00019105, WBGENE00008558, WBGENE00005170, WBGENE00010705, WBGENE00010706, WBGENE00015877, WBGENE00015299, WBGENE00011322, WBGENE00015879, WBGENE00015876, WBGENE00012857, WBGENE00011723, WBGENE00044434, WBGENE00005383, WBGENE00005947, WBGENE00005945, WBGENE00018251, WBGENE00005381, WBGENE00006308, WBGENE00020700,…
	GOTERM_CC_ALL	GO:0044425~membrane part	893	1.96847e-14	1125	6752	9662	1.13588	WBGENE00005953, WBGENE00021599, WBGENE00005955, WBGENE00019373, WBGENE00005957, WBGENE00019105, WBGENE00008558, WBGENE00005170, WBGENE00010705, WBGENE00010706, WBGENE00015877, WBGENE00015299, WBGENE00011322, WBGENE00015879, WBGENE00015876, WBGENE00012857, WBGENE00011723, WBGENE00044434, WBGENE00005383, WBGENE00005947, WBGENE00005945, WBGENE00018251, WBGENE00005381, WBGENE00006308, WBGENE00020700,…
	GOTERM_CC_ALL	GO:0016020~membrane	904	6.45626e-13	1125	6918	9662	1.12228	WBGENE00005953, WBGENE00021599, WBGENE00005955, WBGENE00019106, WBGENE00019373, WBGENE00005957, WBGENE00019105, WBGENE00008558, WBGENE00005170, WBGENE00010705, WBGENE00010706, WBGENE00015877, WBGENE00015299, WBGENE00011322, WBGENE00015879, WBGENE00015876, WBGENE00012857, WBGENE00011723, WBGENE00044434, WBGENE00005383, WBGENE00005947, WBGENE00005945, WBGENE00018251, WBGENE00005381, WBGENE00006308,…
13.83	INTERPRO	IPR016638:Uncharacterised protein family UPF0376	25	2.66504e-16	1638	32	13633	6.50231	WBGENE00018062, WBGENE00015883, WBGENE00020869, WBGENE00016474, WBGENE00020620, WBGENE00017362, WBGENE00020881, WBGENE00020880, WBGENE00008388, WBGENE00015877, WBGENE00015878, WBGENE00016484, WBGENE00021136, WBGENE00021135, WBGENE00015393, WBGENE00021137, WBGENE00021134, WBGENE00015433, WBGENE00015434, WBGENE00020870, WBGENE00044718, WBGENE00020872, WBGENE00020616, WBGENE00020618, WBGENE00020617,…
	PIR_SUPERFAMILY	PIRSF015697:UCP015697	25	6.19508e-16	573	32	4541	6.19137	WBGENE00018062, WBGENE00015883, WBGENE00020869, WBGENE00016474, WBGENE00020620, WBGENE00017362, WBGENE00020881, WBGENE00020880, WBGENE00008388, WBGENE00015877, WBGENE00015878, WBGENE00016484, WBGENE00021136, WBGENE00021135, WBGENE00015393, WBGENE00021137, WBGENE00021134, WBGENE00015433, WBGENE00015434, WBGENE00020870, WBGENE00044718, WBGENE00020872, WBGENE00020616, WBGENE00020618, WBGENE00020617,…
	PIR_SUPERFAMILY	PIRSF015697:uncharacterized protein	23	2.04991e-15	573	28	4541	6.50979	WBGENE00021136, WBGENE00018062, WBGENE00021135, WBGENE00015883, WBGENE00015393, WBGENE00020869, WBGENE00021137, WBGENE00020620, WBGENE00021134, WBGENE00017362, WBGENE00020881, WBGENE00020880, WBGENE00020870, WBGENE00020622, WBGENE00044718, WBGENE00020616, WBGENE00020872, WBGENE00020618, WBGENE00020617, WBGENE00022653, WBGENE00015763, WBGENE00015877, WBGENE00015878
	INTERPRO	IPR002542:Protein of unknown function DUF19	30	4.02187e-15	1638	49	13633	5.09569	WBGENE00018062, WBGENE00015883, WBGENE00020869, WBGENE00017189, WBGENE00016474, WBGENE00020620, WBGENE00017362, WBGENE00020881, WBGENE00020880, WBGENE00020622, WBGENE00008388, WBGENE00012821, WBGENE00015877, WBGENE00015878, WBGENE00016484, WBGENE00015876, WBGENE00021136, WBGENE00021135, WBGENE00015393, WBGENE00021137, WBGENE00021134, WBGENE00015433, WBGENE00015434, WBGENE00020870, WBGENE00044718,…
	PFAM	PF01579:DUF19	30	4.20892e-15	1580	49	13122	5.08473	WBGENE00018062, WBGENE00015883, WBGENE00020869, WBGENE00017189, WBGENE00016474, WBGENE00020620, WBGENE00017362, WBGENE00020881, WBGENE00020880, WBGENE00020622, WBGENE00008388, WBGENE00012821, WBGENE00015877, WBGENE00015878, WBGENE00016484, WBGENE00015876, WBGENE00021136, WBGENE00021135, WBGENE00015393, WBGENE00021137, WBGENE00021134, WBGENE00015433, WBGENE00015434, WBGENE00020870, WBGENE00044718,…
	PFAM	PF01579:Domain of unknown function DUF19	24	1.2002e-13	1580	35	13122	5.6949	WBGENE00021136, WBGENE00018062, WBGENE00021135, WBGENE00015883, WBGENE00015393, WBGENE00020869, WBGENE00021137, WBGENE00020620, WBGENE00021134, WBGENE00017362, WBGENE00020881, WBGENE00020880, WBGENE00020870, WBGENE00020622, WBGENE00044718, WBGENE00020616, WBGENE00020872, WBGENE00020618, WBGENE00020617, WBGENE00022653, WBGENE00015763, WBGENE00007177, WBGENE00015877, WBGENE00015878
	PANTHER_FAMILY	PTHR21453~UNCHARACTERIZED	31	2.37929e-10	1463	71	11862	3.54011	WBGENE00018062, WBGENE00020869, WBGENE00015883, WBGENE00017189, WBGENE00016474, WBGENE00020620, WBGENE00017362, WBGENE00016882, WBGENE00020881, WBGENE00020880, WBGENE00020622, WBGENE00008388, WBGENE00015877, WBGENE00015878, WBGENE00016484, WBGENE00015876, WBGENE00021136, WBGENE00021135, WBGENE00015393, WBGENE00021137, WBGENE00021134, WBGENE00015433, WBGENE00015434, WBGENE00020870, WBGENE00044718,…
6.09	PROFILE	PS50041:C_TYPE_LECTIN_2	64	1.28362e-12	575	251	5741	2.54581	WBGENE00010355, WBGENE00019738, WBGENE00017991, WBGENE00015050, WBGENE00013013, WBGENE00018971, WBGENE00012253, WBGENE00016450, WBGENE00009905, WBGENE00019328, WBGENE00044642, WBGENE00012018, WBGENE00009855, WBGENE00009854, WBGENE00015193, WBGENE00014047, WBGENE00013609, WBGENE00013774, WBGENE00009396, WBGENE00044332, WBGENE00021583, WBGENE00021138, WBGENE00009523, WBGENE00021587, WBGENE00007806,…
	SMART	SM00034:CLECT	64	2.4158e-12	563	251	5537	2.50768	WBGENE00010355, WBGENE00019738, WBGENE00017991, WBGENE00015050, WBGENE00013013, WBGENE00018971, WBGENE00012253, WBGENE00016450, WBGENE00009905, WBGENE00019328, WBGENE00044642, WBGENE00012018, WBGENE00009855, WBGENE00009854, WBGENE00015193, WBGENE00014047, WBGENE00013609, WBGENE00013774, WBGENE00009396, WBGENE00044332, WBGENE00021583, WBGENE00021138, WBGENE00009523, WBGENE00021587, WBGENE00007806,…
	INTERPRO	IPR016186:C-type lectin-like	60	8.84953e-10	1638	218	13633	2.29072	WBGENE00010355, WBGENE00019738, WBGENE00017991, WBGENE00015050, WBGENE00013013, WBGENE00018971, WBGENE00012253, WBGENE00016450, WBGENE00009905, WBGENE00019328, WBGENE00044642, WBGENE00012018, WBGENE00009855, WBGENE00009854, WBGENE00015193, WBGENE00014047, WBGENE00013609, WBGENE00013774, WBGENE00009396, WBGENE00044332, WBGENE00021583, WBGENE00021138, WBGENE00009523, WBGENE00021587, WBGENE00007806,…
	PANTHER_FAMILY	PTHR23062~HYPOTHETICAL PROTEIN (C.ELEGANS)	18	3.85754e-09	1463	29	11862	5.03255	WBGENE00012134, WBGENE00021583, WBGENE00019931, WBGENE00022261, WBGENE00021587, WBGENE00018971, WBGENE00044642, WBGENE00044719, WBGENE00019533, WBGENE00044469, WBGENE00021581, WBGENE00021879, WBGENE00020981, WBGENE00021873, WBGENE00019934, WBGENE00021872, WBGENE00019932, WBGENE00021874
	INTERPRO	IPR001304:C-type lectin	64	6.25278e-09	1638	251	13633	2.12219	WBGENE00010355, WBGENE00019738, WBGENE00017991, WBGENE00015050, WBGENE00013013, WBGENE00018971, WBGENE00012253, WBGENE00016450, WBGENE00009905, WBGENE00019328, WBGENE00044642, WBGENE00012018, WBGENE00009855, WBGENE00009854, WBGENE00015193, WBGENE00014047, WBGENE00013609, WBGENE00013774, WBGENE00009396, WBGENE00044332, WBGENE00021583, WBGENE00021138, WBGENE00009523, WBGENE00021587, WBGENE00007806,…
	PFAM	PF00059:Lectin_C	64	6.69318e-09	1580	251	13122	2.11763	WBGENE00010355, WBGENE00019738, WBGENE00017991, WBGENE00015050, WBGENE00013013, WBGENE00018971, WBGENE00012253, WBGENE00016450, WBGENE00009905, WBGENE00019328, WBGENE00044642, WBGENE00012018, WBGENE00009855, WBGENE00009854, WBGENE00015193, WBGENE00014047, WBGENE00013609, WBGENE00013774, WBGENE00009396, WBGENE00044332, WBGENE00021583, WBGENE00021138, WBGENE00009523, WBGENE00021587, WBGENE00007806,…
	PROSITE	PS50041:C-type lectin domain profile.	29	1.15585e-06	672	97	6037	2.68583	WBGENE00017991, WBGENE00019738, WBGENE00015050, WBGENE00017364, WBGENE00013013, WBGENE00016450, WBGENE00012253, WBGENE00007565, WBGENE00009905, WBGENE00044642, WBGENE00008203, WBGENE00044469, WBGENE00008892, WBGENE00014047, WBGENE00009396, WBGENE00044332, WBGENE00021138, WBGENE00022261, WBGENE00007729, WBGENE00007806, WBGENE00021879, WBGENE00011852, WBGENE00012482, WBGENE00017772, WBGENE00021140,…
	GOTERM_MF_ALL	GO:0030246~carbohydrate binding	42	7.48841e-06	1101	177	9556	2.05951	WBGENE00017991, WBGENE00015050, WBGENE00018971, WBGENE00013516, WBGENE00021579, WBGENE00008486, WBGENE00016450, WBGENE00015692, WBGENE00044642, WBGENE00019328, WBGENE00018692, WBGENE00044469, WBGENE00021581, WBGENE00013901, WBGENE00013905, WBGENE00015193, WBGENE00004156, WBGENE00020587, WBGENE00021583, WBGENE00017331, WBGENE00017332, WBGENE00009523, WBGENE00044719, WBGENE00018050, WBGENE00015965,…
	GOTERM_MF_ALL	GO:0005529~sugar binding	26	0.00017135	1101	102	9556	2.21239	WBGENE00015050, WBGENE00017991, WBGENE00018971, WBGENE00016450, WBGENE00021579, WBGENE00019328, WBGENE00044642, WBGENE00018692, WBGENE00044469, WBGENE00021581, WBGENE00015193, WBGENE00021583, WBGENE00009523, WBGENE00044719, WBGENE00018050, WBGENE00021879, WBGENE00015821, WBGENE00009518, WBGENE00002271, WBGENE00002272, WBGENE00021873, WBGENE00017322, WBGENE00002273, WBGENE00021872, WBGENE00002274,…
	PANTHER_FAMILY	PTHR22991~UNCHARACTERIZED	16	0.00171346	1463	54	11862	2.40237	WBGENE00044332, WBGENE00011222, WBGENE00017364, WBGENE00016450, WBGENE00012103, WBGENE00008596, WBGENE00009857, WBGENE00012583, WBGENE00009855, WBGENE00009854, WBGENE00007152, WBGENE00011853, WBGENE00011852, WBGENE00013609, WBGENE00011668, WBGENE00007153
	PROSITE	PS00615:C_TYPE_LECTIN_1	11	0.0353514	672	48	6037	2.05875	WBGENE00009855, WBGENE00012583, WBGENE00009854, WBGENE00017991, WBGENE00011853, WBGENE00016450, WBGENE00012103, WBGENE00011668, WBGENE00017322, WBGENE00007153, WBGENE00009857
	PROFILE	PS01180:CUB	12	0.0372272	575	61	5741	1.96413	WBGENE00012583, WBGENE00011222, WBGENE00003554, WBGENE00003547, WBGENE00017364, WBGENE00016450, WBGENE00012103, WBGENE00008596, WBGENE00010658, WBGENE00004944, WBGENE00007153, WBGENE00003550
	SMART	SM00042:CUB	12	0.0408723	563	61	5537	1.93472	WBGENE00012583, WBGENE00011222, WBGENE00003554, WBGENE00003547, WBGENE00017364, WBGENE00016450, WBGENE00012103, WBGENE00008596, WBGENE00010658, WBGENE00004944, WBGENE00007153, WBGENE00003550
5.55	SMART	SM00254:ShKT	36	5.77162e-10	563	113	5537	3.13321	WBGENE00020283, WBGENE00020281, WBGENE00011235, WBGENE00013941, WBGENE00011869, WBGENE00013943, WBGENE00018618, WBGENE00018303, WBGENE00018619, WBGENE00018713, WBGENE00018616, WBGENE00012727, WBGENE00003528, WBGENE00015756, WBGENE00016732, WBGENE00016781, WBGENE00021213, WBGENE00015759, WBGENE00016782, WBGENE00008993, WBGENE00008521, WBGENE00009897, WBGENE00003550, WBGENE00020237, WBGENE00003534,…
	INTERPRO	IPR003582:Metridin-like ShK toxin	36	6.44096e-08	1638	113	13633	2.65156	WBGENE00020283, WBGENE00020281, WBGENE00011235, WBGENE00013941, WBGENE00011869, WBGENE00013943, WBGENE00018618, WBGENE00018303, WBGENE00018619, WBGENE00018713, WBGENE00018616, WBGENE00012727, WBGENE00003528, WBGENE00015756, WBGENE00016732, WBGENE00016781, WBGENE00021213, WBGENE00015759, WBGENE00016782, WBGENE00008993, WBGENE00008521, WBGENE00009897, WBGENE00003550, WBGENE00020237, WBGENE00003534,…
	PFAM	PF01549:ShK	36	6.75319e-08	1580	113	13122	2.64586	WBGENE00020283, WBGENE00020281, WBGENE00011235, WBGENE00013941, WBGENE00011869, WBGENE00013943, WBGENE00018618, WBGENE00018303, WBGENE00018619, WBGENE00018713, WBGENE00018616, WBGENE00012727, WBGENE00003528, WBGENE00015756, WBGENE00016732, WBGENE00016781, WBGENE00021213, WBGENE00015759, WBGENE00016782, WBGENE00008993, WBGENE00008521, WBGENE00009897, WBGENE00003550, WBGENE00020237, WBGENE00003534,…
	PANTHER_FAMILY	PTHR21724~UNCHARACTERIZED	22	5.30009e-05	1463	69	11862	2.58516	WBGENE00013941, WBGENE00008495, WBGENE00044316, WBGENE00013943, WBGENE00008494, WBGENE00018618, WBGENE00018303, WBGENE00018645, WBGENE00018713, WBGENE00018619, WBGENE00008492, WBGENE00018616, WBGENE00013939, WBGENE00012727, WBGENE00013935, WBGENE00015756, WBGENE00016781, WBGENE00016732, WBGENE00015759, WBGENE00016782, WBGENE00020243, WBGENE00020237
	BLOCKS	IPB003582:Metridin-like ShK toxin	18	0.000343725	441	63	3961	2.56625	WBGENE00020283, WBGENE00020281, WBGENE00003534, WBGENE00011235, WBGENE00008495, WBGENE00008494, WBGENE00018618, WBGENE00018645, WBGENE00018713, WBGENE00018619, WBGENE00008492, WBGENE00018616, WBGENE00003528, WBGENE00015756, WBGENE00021213, WBGENE00016732, WBGENE00015759, WBGENE00016419, WBGENE00008521, WBGENE00003550
	PIR_SUPERFAMILY	PIRSF015803:Caenorhabditis elegans hypothetical protein F48G7.8	5	0.0114834	573	8	4541	4.9531	WBGENE00015756, WBGENE00015759, WBGENE00018618, WBGENE00018619, WBGENE00018616
4.75	INTERPRO	IPR003366:CUB-like region	22	1.30722e-07	1638	51	13633	3.59029	WBGENE00008988, WBGENE00009433, WBGENE00009430, WBGENE00008634, WBGENE00008584, WBGENE00015933, WBGENE00009971, WBGENE00007867, WBGENE00007866, WBGENE00010124, WBGENE00010660, WBGENE00011487, WBGENE00010750, WBGENE00010123, WBGENE00014136, WBGENE00010745, WBGENE00010657, WBGENE00010658, WBGENE00010659, WBGENE00010749, WBGENE00010128
	PFAM	PF02408:CUB_2	22	1.35231e-07	1580	51	13122	3.58258	WBGENE00008988, WBGENE00009433, WBGENE00009430, WBGENE00008634, WBGENE00008584, WBGENE00015933, WBGENE00009971, WBGENE00007867, WBGENE00007866, WBGENE00010124, WBGENE00010660, WBGENE00011487, WBGENE00010750, WBGENE00010123, WBGENE00014136, WBGENE00010745, WBGENE00010657, WBGENE00010658, WBGENE00010659, WBGENE00010749, WBGENE00010128
	PANTHER_FAMILY	PTHR21661~EPOXIDE HYDROLASE 1-RELATED	16	5.9219e-05	1463	41	11862	3.1641	WBGENE00008199, WBGENE00016788, WBGENE00007867, WBGENE00007866, WBGENE00010124, WBGENE00010660, WBGENE00011487, WBGENE00010750, WBGENE00014136, WBGENE00010123, WBGENE00010745, WBGENE00010657, WBGENE00010658, WBGENE00010659, WBGENE00010128, WBGENE00010749
	PANTHER_SUBFAMILY	PTHR21661:SF1~EPOXIDE HYDROLASE 1-RELATED_UNCHARACTERIZED DUF141	16	6.70154e-05	945	40	7353	3.11238	WBGENE00008199, WBGENE00016788, WBGENE00007867, WBGENE00007866, WBGENE00010124, WBGENE00010660, WBGENE00011487, WBGENE00010750, WBGENE00014136, WBGENE00010123, WBGENE00010745, WBGENE00010657, WBGENE00010658, WBGENE00010659, WBGENE00010128, WBGENE00010749
	PFAM	PF02408:CUB-like domain	13	9.49928e-05	1580	30	13122	3.59886	WBGENE00009433, WBGENE00015933, WBGENE00007867, WBGENE00007866, WBGENE00010124, WBGENE00010660, WBGENE00011487, WBGENE00014136, WBGENE00010123, WBGENE00010657, WBGENE00010658, WBGENE00010659, WBGENE00010128
	BLOCKS	IPB000859:CUB domain	11	0.00455101	441	36	3961	2.74446	WBGENE00003554, WBGENE00003547, WBGENE00016450, WBGENE00010605, WBGENE00010657, WBGENE00019731, WBGENE00010658, WBGENE00004944, WBGENE00007867, WBGENE00007866
4.4	PROFILE	PS50202:MSP	27	9.82498e-09	575	77	5741	3.50101	WBGENE00014246, WBGENE00003449, WBGENE00003467, WBGENE00009031, WBGENE00003465, WBGENE00014247, WBGENE00003466, WBGENE00003448, WBGENE00003469, WBGENE00015148, WBGENE00010951, WBGENE00022760, WBGENE00022005, WBGENE00011134, WBGENE00007714, WBGENE00003452, WBGENE00010091, WBGENE00003424, WBGENE00013777, WBGENE00016447, WBGENE00006047, WBGENE00003442, WBGENE00003456, WBGENE00006048, WBGENE00022875,…
	SSF	SSF49354:PapD-like	27	3.1677e-08	288	70	2392	3.20357	WBGENE00014246, WBGENE00003449, WBGENE00003467, WBGENE00009031, WBGENE00003465, WBGENE00014247, WBGENE00003466, WBGENE00003448, WBGENE00003469, WBGENE00015148, WBGENE00010951, WBGENE00022760, WBGENE00022005, WBGENE00011134, WBGENE00007714, WBGENE00003452, WBGENE00010091, WBGENE00003424, WBGENE00013777, WBGENE00016447, WBGENE00006047, WBGENE00003442, WBGENE00003456, WBGENE00006048, WBGENE00022875,…
	INTERPRO	IPR008962:PapD-like	27	5.38975e-08	1638	70	13633	3.21028	WBGENE00014246, WBGENE00003449, WBGENE00003467, WBGENE00009031, WBGENE00003465, WBGENE00014247, WBGENE00003466, WBGENE00003448, WBGENE00003469, WBGENE00015148, WBGENE00010951, WBGENE00022760, WBGENE00022005, WBGENE00011134, WBGENE00007714, WBGENE00003452, WBGENE00010091, WBGENE00003424, WBGENE00013777, WBGENE00016447, WBGENE00006047, WBGENE00003442, WBGENE00003456, WBGENE00006048, WBGENE00022875,…
	INTERPRO	IPR000535:Major sperm protein	27	4.82831e-07	1638	77	13633	2.91844	WBGENE00014246, WBGENE00003449, WBGENE00003467, WBGENE00009031, WBGENE00003465, WBGENE00014247, WBGENE00003466, WBGENE00003448, WBGENE00003469, WBGENE00015148, WBGENE00010951, WBGENE00022760, WBGENE00022005, WBGENE00011134, WBGENE00007714, WBGENE00003452, WBGENE00010091, WBGENE00003424, WBGENE00013777, WBGENE00016447, WBGENE00006047, WBGENE00003442, WBGENE00003456, WBGENE00006048, WBGENE00022875,…
	PFAM	PF00635:Motile_Sperm	27	5.01539e-07	1580	77	13122	2.91217	WBGENE00014246, WBGENE00003449, WBGENE00003467, WBGENE00009031, WBGENE00003465, WBGENE00014247, WBGENE00003466, WBGENE00003448, WBGENE00003469, WBGENE00015148, WBGENE00010951, WBGENE00022760, WBGENE00022005, WBGENE00011134, WBGENE00007714, WBGENE00003452, WBGENE00010091, WBGENE00003424, WBGENE00013777, WBGENE00016447, WBGENE00006047, WBGENE00003442, WBGENE00003456, WBGENE00006048, WBGENE00022875,…
	PANTHER_FAMILY	PTHR22947~MAJOR SPERM PROTEIN	15	3.73181e-06	1463	30	11862	4.054	WBGENE00014246, WBGENE00009031, WBGENE00014247, WBGENE00006047, WBGENE00006048, WBGENE00008724, WBGENE00011134, WBGENE00013858, WBGENE00006040, WBGENE00007714, WBGENE00012211, WBGENE00006039, WBGENE00017042, WBGENE00010091, WBGENE00009682, WBGENE00016447
	PFAM	PF00635:MSP	17	3.78093e-05	1580	45	13122	3.13747	WBGENE00003467, WBGENE00003449, WBGENE00009031, WBGENE00003465, WBGENE00003466, WBGENE00003448, WBGENE00003469, WBGENE00015148, WBGENE00022760, WBGENE00022005, WBGENE00003452, WBGENE00003424, WBGENE00016447, WBGENE00006047, WBGENE00003442, WBGENE00003456, WBGENE00003457, WBGENE00022875, WBGENE00006048, WBGENE00006040, WBGENE00013858, WBGENE00007987, WBGENE00012211, WBGENE00006039, WBGENE00003462,…
	BLOCKS	IPB000535:Major sperm protein (MSP) domain	11	7.75697e-05	441	23	3961	4.29567	WBGENE00003449, WBGENE00003467, WBGENE00003465, WBGENE00003466, WBGENE00003448, WBGENE00003442, WBGENE00003469, WBGENE00003456, WBGENE00006048, WBGENE00022875, WBGENE00003457, WBGENE00022760, WBGENE00022005, WBGENE00013858, WBGENE00007987, WBGENE00012211, WBGENE00003462, WBGENE00003452, WBGENE00003434, WBGENE00017042, WBGENE00003424, WBGENE00003463, WBGENE00003432
	PROSITE	PS50202:Major sperm protein (MSP) domain profile.	16	7.84204e-05	672	46	6037	3.12474	WBGENE00003467, WBGENE00003449, WBGENE00009031, WBGENE00003465, WBGENE00003466, WBGENE00003448, WBGENE00003469, WBGENE00015148, WBGENE00022760, WBGENE00022005, WBGENE00003452, WBGENE00003424, WBGENE00016447, WBGENE00006047, WBGENE00003442, WBGENE00003456, WBGENE00003457, WBGENE00022875, WBGENE00006048, WBGENE00013858, WBGENE00006040, WBGENE00007987, WBGENE00006039, WBGENE00003462, WBGENE00017042,…
	PANTHER_FAMILY	PTHR22920~MAJOR SPERM PROTEIN	9	0.000453399	1463	17	11862	4.29247	WBGENE00003449, WBGENE00003467, WBGENE00003465, WBGENE00003466, WBGENE00003448, WBGENE00003442, WBGENE00003469, WBGENE00003456, WBGENE00022875, WBGENE00003457, WBGENE00010951, WBGENE00022760, WBGENE00022005, WBGENE00007987, WBGENE00003462, WBGENE00003452, WBGENE00003434, WBGENE00003424, WBGENE00003463, WBGENE00003432, WBGENE00013777
	PIR_SUPERFAMILY	PIRSF019658:Caenorhabditis elegans hypothetical protein F32B6.7	7	0.000522249	573	10	4541	5.54747	WBGENE00006047, WBGENE00012211, WBGENE00006048, WBGENE00006039, WBGENE00009682, WBGENE00016447, WBGENE00006040, WBGENE00013858
	PIR_SUPERFAMILY	PIRSF019652:major sperm protein	6	0.000526501	573	7	4541	6.79282	WBGENE00003449, WBGENE00003467, WBGENE00003465, WBGENE00003466, WBGENE00003448, WBGENE00003442, WBGENE00003456, WBGENE00003469, WBGENE00022875, WBGENE00003457, WBGENE00022760, WBGENE00022005, WBGENE00003462, WBGENE00003452, WBGENE00003434, WBGENE00003424, WBGENE00003463, WBGENE00003432
	SCOP_FOLD	48725:Immunoglobulin-like beta-sandwich	4	0.00636105	5	5	34	5.44	WBGENE00003449, WBGENE00003467, WBGENE00003448, WBGENE00006047, WBGENE00003442, WBGENE00003456, WBGENE00003469, WBGENE00006759, WBGENE00003457, WBGENE00022875, WBGENE00013858, WBGENE00003462, WBGENE00003452, WBGENE00003463, WBGENE00003432
	GOTERM_CC_ALL	GO:0031143~pseudopodium	4	0.0130988	1125	5	9662	6.87076	WBGENE00003449, WBGENE00003467, WBGENE00003465, WBGENE00003466, WBGENE00003448, WBGENE00003442, WBGENE00003456, WBGENE00003469, WBGENE00003457, WBGENE00022875, WBGENE00003462, WBGENE00003452, WBGENE00003434, WBGENE00003424, WBGENE00003463, WBGENE00003432
	SCOP_SUPERFAMILY	49354:PapD-like	3	0.0307487	5	3	34	6.8	WBGENE00003449, WBGENE00003467, WBGENE00003448, WBGENE00006047, WBGENE00003442, WBGENE00003456, WBGENE00003469, WBGENE00003457, WBGENE00022875, WBGENE00013858, WBGENE00003462, WBGENE00003452, WBGENE00003463, WBGENE00003432
	SCOP_FAMILY	49360:MSP-like	3	0.0307487	5	3	34	6.8	WBGENE00003449, WBGENE00003467, WBGENE00003448, WBGENE00006047, WBGENE00003442, WBGENE00003456, WBGENE00003469, WBGENE00003457, WBGENE00022875, WBGENE00013858, WBGENE00003462, WBGENE00003452, WBGENE00003463, WBGENE00003432
3.32	TIGRFAMS	TIGR00860:LIC	26	8.14438e-07	92	95	916	2.72494	WBGENE00021146, WBGENE00020767, WBGENE00017543, WBGENE00013534, WBGENE00000061, WBGENE00008223, WBGENE00043066, WBGENE00013300, WBGENE00020836, WBGENE00001594, WBGENE00001592, WBGENE00013746, WBGENE00012857, WBGENE00007903, WBGENE00012099, WBGENE00000044, WBGENE00000045, WBGENE00000047, WBGENE00001373, WBGENE00000050, WBGENE00020605, WBGENE00000233, WBGENE00000053, WBGENE00006784, WBGENE00003386,…
	GOTERM_MF_ALL	GO:0005230~extracellular ligand-gated ion channel activity	30	1.76974e-05	1101	112	9556	2.32483	WBGENE00021146, WBGENE00020767, WBGENE00017543, WBGENE00013534, WBGENE00000061, WBGENE00008223, WBGENE00001615, WBGENE00003775, WBGENE00043066, WBGENE00013300, WBGENE00020836, WBGENE00001594, WBGENE00021941, WBGENE00001612, WBGENE00001592, WBGENE00013746, WBGENE00012857, WBGENE00007903, WBGENE00012099, WBGENE00000044, WBGENE00000045, WBGENE00000047, WBGENE00001373, WBGENE00000050, WBGENE00020605,…
	GOTERM_MF_ALL	GO:0015276~ligand-gated ion channel activity	31	1.87571e-05	1101	118	9556	2.28018	WBGENE00021146, WBGENE00020767, WBGENE00017543, WBGENE00013534, WBGENE00000061, WBGENE00001615, WBGENE00008223, WBGENE00003775, WBGENE00043066, WBGENE00013300, WBGENE00020836, WBGENE00001594, WBGENE00021941, WBGENE00001612, WBGENE00001592, WBGENE00013746, WBGENE00007903, WBGENE00012857, WBGENE00012099, WBGENE00006801, WBGENE00000044, WBGENE00000045, WBGENE00000047, WBGENE00001373, WBGENE00000050,…
	GOTERM_MF_ALL	GO:0022834~ligand-gated channel activity	31	1.87571e-05	1101	118	9556	2.28018	WBGENE00021146, WBGENE00020767, WBGENE00017543, WBGENE00013534, WBGENE00000061, WBGENE00001615, WBGENE00008223, WBGENE00003775, WBGENE00043066, WBGENE00013300, WBGENE00020836, WBGENE00001594, WBGENE00021941, WBGENE00001612, WBGENE00001592, WBGENE00013746, WBGENE00007903, WBGENE00012857, WBGENE00012099, WBGENE00006801, WBGENE00000044, WBGENE00000045, WBGENE00000047, WBGENE00001373, WBGENE00000050,…
	GOTERM_CC_ALL	GO:0044456~synapse part	32	2.04136e-05	1125	123	9662	2.23439	WBGENE00021146, WBGENE00020506, WBGENE00020767, WBGENE00017543, WBGENE00013534, WBGENE00000061, WBGENE00001615, WBGENE00008223, WBGENE00003775, WBGENE00043066, WBGENE00013300, WBGENE00020836, WBGENE00001594, WBGENE00001612, WBGENE00001592, WBGENE00013746, WBGENE00007903, WBGENE00012857, WBGENE00012099, WBGENE00000044, WBGENE00000045, WBGENE00000047, WBGENE00004944, WBGENE00001373, WBGENE00000050,…
	GOTERM_CC_ALL	GO:0045211~postsynaptic membrane	30	2.16705e-05	1125	112	9662	2.30048	WBGENE00021146, WBGENE00020767, WBGENE00017543, WBGENE00013534, WBGENE00000061, WBGENE00001615, WBGENE00008223, WBGENE00003775, WBGENE00043066, WBGENE00013300, WBGENE00020836, WBGENE00001594, WBGENE00001612, WBGENE00001592, WBGENE00013746, WBGENE00012857, WBGENE00007903, WBGENE00012099, WBGENE00000044, WBGENE00000045, WBGENE00000047, WBGENE00004944, WBGENE00001373, WBGENE00000050, WBGENE00020605,…
	GOTERM_CC_ALL	GO:0045202~synapse	33	4.10066e-05	1125	133	9662	2.13097	WBGENE00021146, WBGENE00020506, WBGENE00000035, WBGENE00020767, WBGENE00017543, WBGENE00013534, WBGENE00000061, WBGENE00001615, WBGENE00008223, WBGENE00003775, WBGENE00043066, WBGENE00013300, WBGENE00020836, WBGENE00001594, WBGENE00001612, WBGENE00001592, WBGENE00013746, WBGENE00007903, WBGENE00012857, WBGENE00012099, WBGENE00000044, WBGENE00000045, WBGENE00000047, WBGENE00004944, WBGENE00001373,…
	SSF	SSF90112:Neu_channel_TM	23	4.20036e-05	288	76	2392	2.51352	WBGENE00012857, WBGENE00012099, WBGENE00021146, WBGENE00000044, WBGENE00000045, WBGENE00020767, WBGENE00000047, WBGENE00013534, WBGENE00001373, WBGENE00000061, WBGENE00008223, WBGENE00000050, WBGENE00020605, WBGENE00000233, WBGENE00000053, WBGENE00043066, WBGENE00013300, WBGENE00003386, WBGENE00006784, WBGENE00001594, WBGENE00002975, WBGENE00001592, WBGENE00013746
	INTERPRO	IPR006029:Neurotransmitter-gated ion-channel transmembrane region	23	5.59463e-05	1638	76	13633	2.51879	WBGENE00012857, WBGENE00012099, WBGENE00021146, WBGENE00000044, WBGENE00000045, WBGENE00020767, WBGENE00000047, WBGENE00013534, WBGENE00001373, WBGENE00000061, WBGENE00008223, WBGENE00000050, WBGENE00020605, WBGENE00000233, WBGENE00000053, WBGENE00043066, WBGENE00013300, WBGENE00003386, WBGENE00006784, WBGENE00001594, WBGENE00002975, WBGENE00001592, WBGENE00013746
	PFAM	PF02932:Neur_chan_memb	23	5.76668e-05	1580	76	13122	2.51337	WBGENE00012857, WBGENE00012099, WBGENE00021146, WBGENE00000044, WBGENE00000045, WBGENE00020767, WBGENE00000047, WBGENE00013534, WBGENE00001373, WBGENE00000061, WBGENE00008223, WBGENE00000050, WBGENE00020605, WBGENE00000233, WBGENE00000053, WBGENE00043066, WBGENE00013300, WBGENE00003386, WBGENE00006784, WBGENE00001594, WBGENE00002975, WBGENE00001592, WBGENE00013746
	INTERPRO	IPR006201:Neurotransmitter-gated ion-channel	26	0.000101762	1638	95	13633	2.27786	WBGENE00021146, WBGENE00020767, WBGENE00017543, WBGENE00013534, WBGENE00000061, WBGENE00008223, WBGENE00043066, WBGENE00013300, WBGENE00020836, WBGENE00001594, WBGENE00001592, WBGENE00013746, WBGENE00012857, WBGENE00007903, WBGENE00012099, WBGENE00000044, WBGENE00000045, WBGENE00000047, WBGENE00001373, WBGENE00000050, WBGENE00020605, WBGENE00000233, WBGENE00000053, WBGENE00006784, WBGENE00003386,…
	PROSITE	PS00236:NEUROTR_ION_CHANNEL	23	0.000147526	672	87	6037	2.37498	WBGENE00012857, WBGENE00021146, WBGENE00000044, WBGENE00000045, WBGENE00020767, WBGENE00017543, WBGENE00000047, WBGENE00013534, WBGENE00001373, WBGENE00000061, WBGENE00008223, WBGENE00000050, WBGENE00020605, WBGENE00000233, WBGENE00000053, WBGENE00043066, WBGENE00013300, WBGENE00003386, WBGENE00006784, WBGENE00001594, WBGENE00002975, WBGENE00001592, WBGENE00013746
	SSF	SSF63712:Neur_chan_LBD	26	0.000152596	288	99	2392	2.18126	WBGENE00021146, WBGENE00020767, WBGENE00017543, WBGENE00013534, WBGENE00000061, WBGENE00008223, WBGENE00043066, WBGENE00013300, WBGENE00020836, WBGENE00001594, WBGENE00001592, WBGENE00013746, WBGENE00012857, WBGENE00007903, WBGENE00012099, WBGENE00000044, WBGENE00000045, WBGENE00000047, WBGENE00001373, WBGENE00000050, WBGENE00020605, WBGENE00000233, WBGENE00000053, WBGENE00006784, WBGENE00003386,…
	PRINTS	PR00252:NRIONCHANNEL	26	0.00019509	355	99	2918	2.15871	WBGENE00021146, WBGENE00020767, WBGENE00017543, WBGENE00013534, WBGENE00000061, WBGENE00008223, WBGENE00043066, WBGENE00013300, WBGENE00020836, WBGENE00001594, WBGENE00001592, WBGENE00013746, WBGENE00012857, WBGENE00007903, WBGENE00012099, WBGENE00000044, WBGENE00000045, WBGENE00000047, WBGENE00001373, WBGENE00000050, WBGENE00020605, WBGENE00000233, WBGENE00000053, WBGENE00006784, WBGENE00003386,…
	INTERPRO	IPR006202:Neurotransmitter-gated ion-channel ligand-binding	26	0.000206793	1638	99	13633	2.18583	WBGENE00021146, WBGENE00020767, WBGENE00017543, WBGENE00013534, WBGENE00000061, WBGENE00008223, WBGENE00043066, WBGENE00013300, WBGENE00020836, WBGENE00001594, WBGENE00001592, WBGENE00013746, WBGENE00012857, WBGENE00007903, WBGENE00012099, WBGENE00000044, WBGENE00000045, WBGENE00000047, WBGENE00001373, WBGENE00000050, WBGENE00020605, WBGENE00000233, WBGENE00000053, WBGENE00006784, WBGENE00003386,…
	PFAM	PF02931:Neur_chan_LBD	26	0.000213336	1580	99	13122	2.18113	WBGENE00021146, WBGENE00020767, WBGENE00017543, WBGENE00013534, WBGENE00000061, WBGENE00008223, WBGENE00043066, WBGENE00013300, WBGENE00020836, WBGENE00001594, WBGENE00001592, WBGENE00013746, WBGENE00012857, WBGENE00007903, WBGENE00012099, WBGENE00000044, WBGENE00000045, WBGENE00000047, WBGENE00001373, WBGENE00000050, WBGENE00020605, WBGENE00000233, WBGENE00000053, WBGENE00006784, WBGENE00003386,…
	GOTERM_CC_ALL	GO:0030054~cell junction	29	0.000379597	1125	124	9662	2.00859	WBGENE00001136, WBGENE00021146, WBGENE00000035, WBGENE00020767, WBGENE00008223, WBGENE00001615, WBGENE00003775, WBGENE00018743, WBGENE00002137, WBGENE00043066, WBGENE00001594, WBGENE00001612, WBGENE00001592, WBGENE00002139, WBGENE00013746, WBGENE00002130, WBGENE00000044, WBGENE00000045, WBGENE00000047, WBGENE00004944, WBGENE00001373, WBGENE00000050, WBGENE00020605, WBGENE00000233, WBGENE00000053,…
	INTERPRO	IPR018000:Neurotransmitter-gated ion-channel, conserved site	23	0.000475641	1638	87	13633	2.20032	WBGENE00012857, WBGENE00021146, WBGENE00000044, WBGENE00000045, WBGENE00020767, WBGENE00017543, WBGENE00000047, WBGENE00013534, WBGENE00001373, WBGENE00000061, WBGENE00008223, WBGENE00000050, WBGENE00020605, WBGENE00000233, WBGENE00000053, WBGENE00043066, WBGENE00013300, WBGENE00003386, WBGENE00006784, WBGENE00001594, WBGENE00002975, WBGENE00001592, WBGENE00013746
	GOTERM_MF_ALL	GO:0005216~ion channel activity	55	0.000548665	1101	301	9556	1.58593	WBGENE00017879, WBGENE00009796, WBGENE00017543, WBGENE00006667, WBGENE00013534, WBGENE00008223, WBGENE00006675, WBGENE00021948, WBGENE00006672, WBGENE00043066, WBGENE00013300, WBGENE00016547, WBGENE00020836, WBGENE00001594, WBGENE00000530, WBGENE00021941, WBGENE00001592, WBGENE00013746, WBGENE00007903, WBGENE00012857, WBGENE00011891, WBGENE00000044, WBGENE00000045, WBGENE00000047, WBGENE00003838,…
	GOTERM_MF_ALL	GO:0022838~substrate specific channel activity	55	0.000548665	1101	301	9556	1.58593	WBGENE00017879, WBGENE00009796, WBGENE00017543, WBGENE00006667, WBGENE00013534, WBGENE00008223, WBGENE00006675, WBGENE00021948, WBGENE00006672, WBGENE00043066, WBGENE00013300, WBGENE00016547, WBGENE00020836, WBGENE00001594, WBGENE00000530, WBGENE00021941, WBGENE00001592, WBGENE00013746, WBGENE00007903, WBGENE00012857, WBGENE00011891, WBGENE00000044, WBGENE00000045, WBGENE00000047, WBGENE00003838,…
	GOTERM_MF_ALL	GO:0015267~channel activity	55	0.000595594	1101	302	9556	1.58068	WBGENE00017879, WBGENE00009796, WBGENE00017543, WBGENE00006667, WBGENE00013534, WBGENE00008223, WBGENE00006675, WBGENE00021948, WBGENE00006672, WBGENE00043066, WBGENE00013300, WBGENE00016547, WBGENE00020836, WBGENE00001594, WBGENE00000530, WBGENE00021941, WBGENE00001592, WBGENE00013746, WBGENE00007903, WBGENE00012857, WBGENE00011891, WBGENE00000044, WBGENE00000045, WBGENE00000047, WBGENE00003838,…
	GOTERM_MF_ALL	GO:0022803~passive transmembrane transporter activity	55	0.000595594	1101	302	9556	1.58068	WBGENE00017879, WBGENE00009796, WBGENE00017543, WBGENE00006667, WBGENE00013534, WBGENE00008223, WBGENE00006675, WBGENE00021948, WBGENE00006672, WBGENE00043066, WBGENE00013300, WBGENE00016547, WBGENE00020836, WBGENE00001594, WBGENE00000530, WBGENE00021941, WBGENE00001592, WBGENE00013746, WBGENE00007903, WBGENE00012857, WBGENE00011891, WBGENE00000044, WBGENE00000045, WBGENE00000047, WBGENE00003838,…
	PANTHER_FAMILY	PTHR18945~NEUROTRANSMITTER GATED ION CHANNEL	24	0.00072298	1463	93	11862	2.09239	WBGENE00012857, WBGENE00007903, WBGENE00012099, WBGENE00021146, WBGENE00000044, WBGENE00000045, WBGENE00020767, WBGENE00017543, WBGENE00000047, WBGENE00013534, WBGENE00001373, WBGENE00000061, WBGENE00008223, WBGENE00000050, WBGENE00000233, WBGENE00000053, WBGENE00043066, WBGENE00013300, WBGENE00003386, WBGENE00006784, WBGENE00020836, WBGENE00001594, WBGENE00002975, WBGENE00013746
	GOTERM_BP_ALL	GO:0006811~ion transport	73	0.00083122	896	484	8655	1.45692	WBGENE00017879, WBGENE00009796, WBGENE00017543, WBGENE00013534, WBGENE00006667, WBGENE00006256, WBGENE00012770, WBGENE00008223, WBGENE00006675, WBGENE00021948, WBGENE00006672, WBGENE00043066, WBGENE00013300, WBGENE00016547, WBGENE00020836, WBGENE00001594, WBGENE00000530, WBGENE00001592, WBGENE00013746, WBGENE00012857, WBGENE00003519, WBGENE00007903, WBGENE00007080, WBGENE00011891, WBGENE00000044,…
	GOTERM_MF_ALL	GO:0022836~gated channel activity	39	0.00119545	1101	200	9556	1.69248	WBGENE00021146, WBGENE00020767, WBGENE00017543, WBGENE00009796, WBGENE00013534, WBGENE00000061, WBGENE00001615, WBGENE00008223, WBGENE00003775, WBGENE00021948, WBGENE00006677, WBGENE00043066, WBGENE00013300, WBGENE00016547, WBGENE00020836, WBGENE00001594, WBGENE00021941, WBGENE00000530, WBGENE00001612, WBGENE00001592, WBGENE00013746, WBGENE00007903, WBGENE00012857, WBGENE00012099, WBGENE00006801,…
	PROSITE	PS00236:Neurotransmitter-gated ion-channels signature.	15	0.0014739	672	53	6037	2.54254	WBGENE00012857, WBGENE00021146, WBGENE00000044, WBGENE00017543, WBGENE00001373, WBGENE00000061, WBGENE00000050, WBGENE00020605, WBGENE00000233, WBGENE00043066, WBGENE00013300, WBGENE00003386, WBGENE00001594, WBGENE00001592, WBGENE00013746
	INTERPRO	IPR006028:Gamma-aminobutyric acid A receptor	13	0.00150246	1638	39	13633	2.77432	WBGENE00012099, WBGENE00021146, WBGENE00020767, WBGENE00001373, WBGENE00008223, WBGENE00020605, WBGENE00000233, WBGENE00006784, WBGENE00003386, WBGENE00020836, WBGENE00001594, WBGENE00001592, WBGENE00013746
	PRINTS	PR00253:GABAARECEPTR	13	0.00154323	355	39	2918	2.73991	WBGENE00012099, WBGENE00021146, WBGENE00020767, WBGENE00001373, WBGENE00008223, WBGENE00020605, WBGENE00000233, WBGENE00006784, WBGENE00003386, WBGENE00020836, WBGENE00001594, WBGENE00001592, WBGENE00013746
	BLOCKS	IPB006028:Gamma-aminobutyric acid A (GABAA) receptor signature	9	0.001695	441	22	3961	3.6744	WBGENE00021146, WBGENE00020605, WBGENE00000233, WBGENE00006784, WBGENE00003386, WBGENE00001594, WBGENE00001373, WBGENE00001592, WBGENE00013746
	GOTERM_MF_ALL	GO:0042165~neurotransmitter binding	25	0.00230102	1101	114	9556	1.90337	WBGENE00021146, WBGENE00020767, WBGENE00017543, WBGENE00013534, WBGENE00000061, WBGENE00008223, WBGENE00043066, WBGENE00013300, WBGENE00001594, WBGENE00001592, WBGENE00013746, WBGENE00012857, WBGENE00001518, WBGENE00012099, WBGENE00000044, WBGENE00000045, WBGENE00000047, WBGENE00001373, WBGENE00000050, WBGENE00020605, WBGENE00000233, WBGENE00000053, WBGENE00006784, WBGENE00003386, WBGENE00002975
	GOTERM_MF_ALL	GO:0030594~neurotransmitter receptor activity	25	0.00230102	1101	114	9556	1.90337	WBGENE00021146, WBGENE00020767, WBGENE00017543, WBGENE00013534, WBGENE00000061, WBGENE00008223, WBGENE00043066, WBGENE00013300, WBGENE00001594, WBGENE00001592, WBGENE00013746, WBGENE00012857, WBGENE00001518, WBGENE00012099, WBGENE00000044, WBGENE00000045, WBGENE00000047, WBGENE00001373, WBGENE00000050, WBGENE00020605, WBGENE00000233, WBGENE00000053, WBGENE00006784, WBGENE00003386, WBGENE00002975
	GOTERM_MF_ALL	GO:0022891~substrate-specific transmembrane transporter activity	87	0.00237603	1101	557	9556	1.35567	WBGENE00000136, WBGENE00017879, WBGENE00009796, WBGENE00017543, WBGENE00013534, WBGENE00006667, WBGENE00008223, WBGENE00006675, WBGENE00021948, WBGENE00019979, WBGENE00006672, WBGENE00043066, WBGENE00013300, WBGENE00015197, WBGENE00016547, WBGENE00020836, WBGENE00001594, WBGENE00000530, WBGENE00021941, WBGENE00001592, WBGENE00013746, WBGENE00012857, WBGENE00007903, WBGENE00003519, WBGENE00004358,…
	BLOCKS	IPB006201:Neurotransmitter-gated ion-channel	14	0.00504225	441	54	3961	2.32863	WBGENE00012857, WBGENE00021146, WBGENE00017543, WBGENE00001373, WBGENE00000061, WBGENE00000050, WBGENE00020605, WBGENE00000233, WBGENE00043066, WBGENE00013300, WBGENE00003386, WBGENE00001594, WBGENE00001592, WBGENE00013746
	GOTERM_MF_ALL	GO:0022857~transmembrane transporter activity	92	0.00616419	1101	615	9556	1.29838	WBGENE00000136, WBGENE00017879, WBGENE00009796, WBGENE00017543, WBGENE00013534, WBGENE00006667, WBGENE00008223, WBGENE00006675, WBGENE00021948, WBGENE00019979, WBGENE00006672, WBGENE00043066, WBGENE00013300, WBGENE00015197, WBGENE00016547, WBGENE00020836, WBGENE00001594, WBGENE00000530, WBGENE00021941, WBGENE00001592, WBGENE00013746, WBGENE00012857, WBGENE00007903, WBGENE00003519, WBGENE00004358,…
	GOTERM_MF_ALL	GO:0022892~substrate-specific transporter activity	93	0.00684339	1101	625	9556	1.29149	WBGENE00000136, WBGENE00017879, WBGENE00009796, WBGENE00017543, WBGENE00013534, WBGENE00006667, WBGENE00008223, WBGENE00006675, WBGENE00021948, WBGENE00019979, WBGENE00006672, WBGENE00043066, WBGENE00013300, WBGENE00015197, WBGENE00016547, WBGENE00020836, WBGENE00001594, WBGENE00000530, WBGENE00021941, WBGENE00001592, WBGENE00013746, WBGENE00012857, WBGENE00007903, WBGENE00003519, WBGENE00004358,…
	PFAM	PF02931:Neurotransmitter-gated ion-channel ligand binding domain	15	0.0076519	1580	58	13122	2.14786	WBGENE00012857, WBGENE00021146, WBGENE00000044, WBGENE00017543, WBGENE00001373, WBGENE00000061, WBGENE00000050, WBGENE00020605, WBGENE00000233, WBGENE00043066, WBGENE00013300, WBGENE00003386, WBGENE00001594, WBGENE00001592, WBGENE00013746
	PFAM	PF02932:Neurotransmitter-gated ion-channel transmembrane region	12	0.0155485	1580	45	13122	2.21468	WBGENE00012857, WBGENE00000050, WBGENE00021146, WBGENE00020605, WBGENE00043066, WBGENE00000044, WBGENE00013300, WBGENE00006784, WBGENE00003386, WBGENE00001373, WBGENE00013746, WBGENE00000061
	GOTERM_MF_ALL	GO:0015075~ion transmembrane transporter activity	76	0.0161656	1101	513	9556	1.28583	WBGENE00000136, WBGENE00017879, WBGENE00009796, WBGENE00017543, WBGENE00013534, WBGENE00006667, WBGENE00008223, WBGENE00006675, WBGENE00021948, WBGENE00006672, WBGENE00043066, WBGENE00013300, WBGENE00016547, WBGENE00020836, WBGENE00001594, WBGENE00000530, WBGENE00021941, WBGENE00001592, WBGENE00013746, WBGENE00012857, WBGENE00007903, WBGENE00004358, WBGENE00004359, WBGENE00007080, WBGENE00011891,…
	GOTERM_MF_ALL	GO:0005215~transporter activity	113	0.035048	1101	829	9556	1.18308	WBGENE00017879, WBGENE00004228, WBGENE00017543, WBGENE00013534, WBGENE00008223, WBGENE00043066, WBGENE00013300, WBGENE00015879, WBGENE00016547, WBGENE00020836, WBGENE00000177, WBGENE00000530, WBGENE00003519, WBGENE00012857, WBGENE00004358, WBGENE00004359, WBGENE00000005, WBGENE00006925, WBGENE00000004, WBGENE00000007, WBGENE00013499, WBGENE00011891, WBGENE00000009, WBGENE00003838, WBGENE00013672,…
	GOTERM_CC_ALL	GO:0044459~plasma membrane part	40	0.0462791	1125	256	9662	1.34194	WBGENE00001136, WBGENE00021146, WBGENE00000035, WBGENE00020767, WBGENE00009796, WBGENE00015071, WBGENE00004904, WBGENE00001615, WBGENE00008223, WBGENE00003775, WBGENE00021948, WBGENE00018743, WBGENE00043066, WBGENE00002137, WBGENE00016547, WBGENE00001594, WBGENE00001612, WBGENE00001592, WBGENE00002139, WBGENE00013746, WBGENE00002130, WBGENE00011362, WBGENE00000044, WBGENE00000045, WBGENE00004944,…
3.18	INTERPRO	IPR015643:Peptidase C1A, cathepsin B	9	5.01681e-06	1638	11	13633	6.80969	WBGENE00010204, WBGENE00000785, WBGENE00021072, WBGENE00000781, WBGENE00000782, WBGENE00021070, WBGENE00000783, WBGENE00022026, WBGENE00000784
	PANTHER_SUBFAMILY	PTHR12411:SF16~CYSTEINE PROTEASE FAMILY C1-RELATED_CATHEPSIN B	9	8.27746e-06	945	11	7353	6.36623	WBGENE00010204, WBGENE00000785, WBGENE00021072, WBGENE00000781, WBGENE00000782, WBGENE00021070, WBGENE00000783, WBGENE00022026, WBGENE00000784
	SMART	SM00645:Pept_C1	13	2.45031e-05	563	31	5537	4.12428	WBGENE00015359, WBGENE00000785, WBGENE00021072, WBGENE00012747, WBGENE00022610, WBGENE00000781, WBGENE00000782, WBGENE00022026, WBGENE00021070, WBGENE00000783, WBGENE00044760, WBGENE00000784, WBGENE00019314, WBGENE00010204, WBGENE00017678, WBGENE00017881, WBGENE00015700
	PANTHER_FAMILY	PTHR12411~CYSTEINE PROTEASE FAMILY C1-RELATED	13	5.33941e-05	1463	28	11862	3.76443	WBGENE00015359, WBGENE00000785, WBGENE00021072, WBGENE00012747, WBGENE00022610, WBGENE00000781, WBGENE00000782, WBGENE00022026, WBGENE00021070, WBGENE00000783, WBGENE00044760, WBGENE00000784, WBGENE00019314, WBGENE00010204, WBGENE00017678, WBGENE00017881, WBGENE00015700
	INTERPRO	IPR013128:Peptidase C1A, papain	13	6.26762e-05	1638	29	13633	3.73098	WBGENE00015359, WBGENE00000785, WBGENE00021072, WBGENE00012747, WBGENE00022610, WBGENE00000781, WBGENE00000782, WBGENE00022026, WBGENE00021070, WBGENE00000783, WBGENE00044760, WBGENE00000784, WBGENE00019314, WBGENE00010204, WBGENE00017678, WBGENE00017881, WBGENE00015700
	INTERPRO	IPR000668:Peptidase C1A, papain C-terminal	13	0.000135416	1638	31	13633	3.49027	WBGENE00015359, WBGENE00000785, WBGENE00021072, WBGENE00012747, WBGENE00022610, WBGENE00000781, WBGENE00000782, WBGENE00022026, WBGENE00021070, WBGENE00000783, WBGENE00044760, WBGENE00000784, WBGENE00019314, WBGENE00010204, WBGENE00017678, WBGENE00017881, WBGENE00015700
	PRINTS	PR00705:PAPAIN	13	0.000138038	355	31	2918	3.44698	WBGENE00015359, WBGENE00000785, WBGENE00021072, WBGENE00012747, WBGENE00022610, WBGENE00000781, WBGENE00000782, WBGENE00022026, WBGENE00021070, WBGENE00000783, WBGENE00044760, WBGENE00000784, WBGENE00019314, WBGENE00010204, WBGENE00017678, WBGENE00017881, WBGENE00015700
	PFAM	PF00112:Peptidase_C1	13	0.000138127	1580	31	13122	3.48277	WBGENE00015359, WBGENE00000785, WBGENE00021072, WBGENE00012747, WBGENE00022610, WBGENE00000781, WBGENE00000782, WBGENE00022026, WBGENE00021070, WBGENE00000783, WBGENE00044760, WBGENE00000784, WBGENE00019314, WBGENE00010204, WBGENE00017678, WBGENE00017881, WBGENE00015700
	GOTERM_MF_ALL	GO:0008233~peptidase activity	70	0.000873021	1101	414	9556	1.46753	WBGENE00016657, WBGENE00003547, WBGENE00019104, WBGENE00012445, WBGENE00020788, WBGENE00019105, WBGENE00000785, WBGENE00000083, WBGENE00000039, WBGENE00000781, WBGENE00000782, WBGENE00004264, WBGENE00000783, WBGENE00000784, WBGENE00020882, WBGENE00021213, WBGENE00019335, WBGENE00017678, WBGENE00017881, WBGENE00001691, WBGENE00008521, WBGENE00008629, WBGENE00013492, WBGENE00003550, WBGENE00003554,…
	GOTERM_MF_ALL	GO:0070011~peptidase activity, acting on L-amino acid peptides	65	0.00123725	1101	383	9556	1.473	WBGENE00016657, WBGENE00003547, WBGENE00019104, WBGENE00012445, WBGENE00020788, WBGENE00019105, WBGENE00000785, WBGENE00000083, WBGENE00000039, WBGENE00000781, WBGENE00000782, WBGENE00000783, WBGENE00000784, WBGENE00020882, WBGENE00021213, WBGENE00019335, WBGENE00017678, WBGENE00017881, WBGENE00008521, WBGENE00008629, WBGENE00013492, WBGENE00003550, WBGENE00003554, WBGENE00010423, WBGENE00020614,…
	GOTERM_MF_ALL	GO:0004175~endopeptidase activity	47	0.00144137	1101	257	9556	1.58728	WBGENE00003547, WBGENE00019104, WBGENE00020788, WBGENE00019105, WBGENE00000785, WBGENE00000083, WBGENE00000781, WBGENE00000782, WBGENE00000783, WBGENE00020882, WBGENE00000784, WBGENE00019335, WBGENE00017678, WBGENE00017881, WBGENE00013492, WBGENE00008629, WBGENE00003550, WBGENE00003554, WBGENE00010423, WBGENE00020614, WBGENE00020615, WBGENE00000088, WBGENE00000214, WBGENE00000215, WBGENE00000218,…
	PROSITE	PS00139:THIOL_PROTEASE_CYS	12	0.00166691	672	37	6037	2.91361	WBGENE00015359, WBGENE00021072, WBGENE00000785, WBGENE00022611, WBGENE00012747, WBGENE00000781, WBGENE00000782, WBGENE00000783, WBGENE00000784, WBGENE00010204, WBGENE00019599, WBGENE00017881, WBGENE00008629
	PROSITE	PS00640:THIOL_PROTEASE_ASN	12	0.00166691	672	37	6037	2.91361	WBGENE00015359, WBGENE00021072, WBGENE00000785, WBGENE00022611, WBGENE00012747, WBGENE00000781, WBGENE00000782, WBGENE00000783, WBGENE00000784, WBGENE00010204, WBGENE00019599, WBGENE00017881, WBGENE00008629
	PROSITE	PS00639:THIOL_PROTEASE_HIS	12	0.00166691	672	37	6037	2.91361	WBGENE00015359, WBGENE00021072, WBGENE00000785, WBGENE00022611, WBGENE00012747, WBGENE00000781, WBGENE00000782, WBGENE00000783, WBGENE00000784, WBGENE00010204, WBGENE00019599, WBGENE00017881, WBGENE00008629
	INTERPRO	IPR000169:Peptidase, cysteine peptidase active site	12	0.00316601	1638	37	13633	2.69934	WBGENE00015359, WBGENE00021072, WBGENE00000785, WBGENE00022611, WBGENE00012747, WBGENE00000781, WBGENE00000782, WBGENE00000783, WBGENE00000784, WBGENE00010204, WBGENE00019599, WBGENE00017881, WBGENE00008629
	GOTERM_MF_ALL	GO:0004197~cysteine-type endopeptidase activity	15	0.00706716	1101	60	9556	2.16985	WBGENE00015359, WBGENE00021072, WBGENE00000785, WBGENE00022611, WBGENE00012747, WBGENE00022610, WBGENE00000781, WBGENE00000782, WBGENE00000783, WBGENE00000784, WBGENE00019314, WBGENE00000820, WBGENE00000821, WBGENE00010204, WBGENE00019599, WBGENE00017678, WBGENE00017881, WBGENE00015700, WBGENE00008629
	GOTERM_BP_ALL	GO:0006508~proteolysis	71	0.0117071	896	520	8655	1.31891	WBGENE00016657, WBGENE00003547, WBGENE00019104, WBGENE00012445, WBGENE00015422, WBGENE00019105, WBGENE00020788, WBGENE00000785, WBGENE00000083, WBGENE00000781, WBGENE00000039, WBGENE00000782, WBGENE00004264, WBGENE00000783, WBGENE00000784, WBGENE00020882, WBGENE00021213, WBGENE00019335, WBGENE00017678, WBGENE00017881, WBGENE00001691, WBGENE00008521, WBGENE00008629, WBGENE00013492, WBGENE00003550,…
	GOTERM_MF_ALL	GO:0008237~metallopeptidase activity	31	0.013895	1101	173	9556	1.55527	WBGENE00020283, WBGENE00020281, WBGENE00016657, WBGENE00003547, WBGENE00011235, WBGENE00004003, WBGENE00020788, WBGENE00014171, WBGENE00000083, WBGENE00000039, WBGENE00003528, WBGENE00044760, WBGENE00020882, WBGENE00007508, WBGENE00019314, WBGENE00021213, WBGENE00020230, WBGENE00017678, WBGENE00017881, WBGENE00008521, WBGENE00013492, WBGENE00011794, WBGENE00003550, WBGENE00021235, WBGENE00008953,…
	GOTERM_MF_ALL	GO:0016787~hydrolase activity	198	0.0224364	1101	1508	9556	1.1396	WBGENE00013101, WBGENE00018347, WBGENE00019479, WBGENE00019104, WBGENE00019105, WBGENE00022090, WBGENE00006530, WBGENE00012489, WBGENE00012201, WBGENE00021213, WBGENE00012202, WBGENE00008560, WBGENE00001691, WBGENE00043067, WBGENE00009404, WBGENE00008042, WBGENE00021610, WBGENE00016335, WBGENE00000298, WBGENE00010423, WBGENE00011362, WBGENE00006308, WBGENE00008044, WBGENE00011095, WBGENE00015388,…
	GOTERM_MF_ALL	GO:0008234~cysteine-type peptidase activity	18	0.0385558	1101	94	9556	1.66201	WBGENE00015359, WBGENE00021072, WBGENE00000785, WBGENE00022611, WBGENE00012747, WBGENE00022610, WBGENE00000781, WBGENE00000782, WBGENE00022026, WBGENE00021070, WBGENE00000783, WBGENE00044760, WBGENE00000784, WBGENE00019314, WBGENE00000820, WBGENE00000821, WBGENE00010204, WBGENE00019599, WBGENE00017678, WBGENE00017881, WBGENE00008629, WBGENE00015700
3.16	PANTHER_FAMILY	PTHR13683~ASPARTYL PROTEASES	9	7.8874e-05	1463	14	11862	5.21228	WBGENE00007605, WBGENE00019619, WBGENE00019104, WBGENE00015359, WBGENE00019105, WBGENE00022610, WBGENE00019314, WBGENE00000214, WBGENE00000215, WBGENE00017678, WBGENE00000218, WBGENE00017881, WBGENE00015700
	SSF	SSF50630:Pept_Aspartic	10	8.28782e-05	288	18	2392	4.6142	WBGENE00007605, WBGENE00019619, WBGENE00019104, WBGENE00015359, WBGENE00019105, WBGENE00022610, WBGENE00019314, WBGENE00000214, WBGENE00000215, WBGENE00017678, WBGENE00000218, WBGENE00017881, WBGENE00000219, WBGENE00015700
	INTERPRO	IPR001461:Peptidase A1	10	8.93412e-05	1638	18	13633	4.62386	WBGENE00007605, WBGENE00019619, WBGENE00019104, WBGENE00015359, WBGENE00019105, WBGENE00022610, WBGENE00019314, WBGENE00000214, WBGENE00000215, WBGENE00017678, WBGENE00000218, WBGENE00017881, WBGENE00000219, WBGENE00015700
	INTERPRO	IPR009007:Peptidase aspartic, catalytic	10	8.93412e-05	1638	18	13633	4.62386	WBGENE00007605, WBGENE00019619, WBGENE00019104, WBGENE00015359, WBGENE00019105, WBGENE00022610, WBGENE00019314, WBGENE00000214, WBGENE00000215, WBGENE00017678, WBGENE00000218, WBGENE00017881, WBGENE00000219, WBGENE00015700
	PFAM	PF00026:Asp	10	9.08141e-05	1580	18	13122	4.61392	WBGENE00007605, WBGENE00019619, WBGENE00019104, WBGENE00015359, WBGENE00019105, WBGENE00022610, WBGENE00019314, WBGENE00000214, WBGENE00000215, WBGENE00017678, WBGENE00000218, WBGENE00017881, WBGENE00000219, WBGENE00015700
	PRINTS	PR00792:PEPSIN	10	9.1941e-05	355	18	2918	4.56651	WBGENE00007605, WBGENE00019619, WBGENE00019104, WBGENE00015359, WBGENE00019105, WBGENE00022610, WBGENE00019314, WBGENE00000214, WBGENE00000215, WBGENE00017678, WBGENE00000218, WBGENE00017881, WBGENE00000219, WBGENE00015700
	PANTHER_SUBFAMILY	PTHR13683:SF53~ASPARTYL PROTEASES_ASPARTIC PROTEINASE-RELATED	8	0.000116055	945	11	7353	5.65887	WBGENE00019314, WBGENE00007605, WBGENE00015359, WBGENE00019104, WBGENE00000214, WBGENE00000215, WBGENE00019105, WBGENE00017678, WBGENE00000218, WBGENE00017881, WBGENE00022610, WBGENE00015700
	BLOCKS	IPB001461:Pepsin (A1) aspartic protease family signature	6	0.00028727	441	7	3961	7.69874	WBGENE00019314, WBGENE00007605, WBGENE00015359, WBGENE00000214, WBGENE00017678, WBGENE00000218, WBGENE00000219, WBGENE00017881, WBGENE00022610, WBGENE00015700
	PFAM	PF00026:Eukaryotic aspartyl protease	6	0.000426919	1580	7	13122	7.11863	WBGENE00019314, WBGENE00007605, WBGENE00015359, WBGENE00000214, WBGENE00017678, WBGENE00000218, WBGENE00000219, WBGENE00017881, WBGENE00022610, WBGENE00015700
	PIR_SUPERFAMILY	PIRSF001187:Pepsin	6	0.000526501	573	7	4541	6.79282	WBGENE00019314, WBGENE00007605, WBGENE00015359, WBGENE00000214, WBGENE00017678, WBGENE00000218, WBGENE00000219, WBGENE00017881, WBGENE00022610, WBGENE00015700
	GOTERM_MF_ALL	GO:0008233~peptidase activity	70	0.000873021	1101	414	9556	1.46753	WBGENE00016657, WBGENE00003547, WBGENE00019104, WBGENE00012445, WBGENE00020788, WBGENE00019105, WBGENE00000785, WBGENE00000083, WBGENE00000039, WBGENE00000781, WBGENE00000782, WBGENE00004264, WBGENE00000783, WBGENE00000784, WBGENE00020882, WBGENE00021213, WBGENE00019335, WBGENE00017678, WBGENE00017881, WBGENE00001691, WBGENE00008521, WBGENE00008629, WBGENE00013492, WBGENE00003550, WBGENE00003554,…
	GOTERM_MF_ALL	GO:0070011~peptidase activity, acting on L-amino acid peptides	65	0.00123725	1101	383	9556	1.473	WBGENE00016657, WBGENE00003547, WBGENE00019104, WBGENE00012445, WBGENE00020788, WBGENE00019105, WBGENE00000785, WBGENE00000083, WBGENE00000039, WBGENE00000781, WBGENE00000782, WBGENE00000783, WBGENE00000784, WBGENE00020882, WBGENE00021213, WBGENE00019335, WBGENE00017678, WBGENE00017881, WBGENE00008521, WBGENE00008629, WBGENE00013492, WBGENE00003550, WBGENE00003554, WBGENE00010423, WBGENE00020614,…
	GOTERM_MF_ALL	GO:0004175~endopeptidase activity	47	0.00144137	1101	257	9556	1.58728	WBGENE00003547, WBGENE00019104, WBGENE00020788, WBGENE00019105, WBGENE00000785, WBGENE00000083, WBGENE00000781, WBGENE00000782, WBGENE00000783, WBGENE00020882, WBGENE00000784, WBGENE00019335, WBGENE00017678, WBGENE00017881, WBGENE00013492, WBGENE00008629, WBGENE00003550, WBGENE00003554, WBGENE00010423, WBGENE00020614, WBGENE00020615, WBGENE00000088, WBGENE00000214, WBGENE00000215, WBGENE00000218,…
	GOTERM_MF_ALL	GO:0004190~aspartic-type endopeptidase activity	11	0.00234072	1101	32	9556	2.98354	WBGENE00019619, WBGENE00007605, WBGENE00019104, WBGENE00015359, WBGENE00019105, WBGENE00022610, WBGENE00019314, WBGENE00000214, WBGENE00000215, WBGENE00019335, WBGENE00017678, WBGENE00000218, WBGENE00017881, WBGENE00000219, WBGENE00015700
	GOTERM_MF_ALL	GO:0070001~aspartic-type peptidase activity	11	0.00234072	1101	32	9556	2.98354	WBGENE00019619, WBGENE00007605, WBGENE00019104, WBGENE00015359, WBGENE00019105, WBGENE00022610, WBGENE00019314, WBGENE00000214, WBGENE00000215, WBGENE00019335, WBGENE00017678, WBGENE00000218, WBGENE00017881, WBGENE00000219, WBGENE00015700
	PROSITE	PS00141:ASP_PROTEASE	7	0.00777029	672	17	6037	3.69914	WBGENE00019314, WBGENE00015359, WBGENE00000214, WBGENE00000215, WBGENE00019335, WBGENE00017678, WBGENE00000218, WBGENE00000219, WBGENE00017881, WBGENE00022610, WBGENE00015700
	INTERPRO	IPR001969:Peptidase aspartic, active site	7	0.0113623	1638	17	13633	3.4271	WBGENE00019314, WBGENE00015359, WBGENE00000214, WBGENE00000215, WBGENE00019335, WBGENE00017678, WBGENE00000218, WBGENE00000219, WBGENE00017881, WBGENE00022610, WBGENE00015700
	GOTERM_BP_ALL	GO:0006508~proteolysis	71	0.0117071	896	520	8655	1.31891	WBGENE00016657, WBGENE00003547, WBGENE00019104, WBGENE00012445, WBGENE00015422, WBGENE00019105, WBGENE00020788, WBGENE00000785, WBGENE00000083, WBGENE00000781, WBGENE00000039, WBGENE00000782, WBGENE00004264, WBGENE00000783, WBGENE00000784, WBGENE00020882, WBGENE00021213, WBGENE00019335, WBGENE00017678, WBGENE00017881, WBGENE00001691, WBGENE00008521, WBGENE00008629, WBGENE00013492, WBGENE00003550,…
	PROSITE	PS00141:Eukaryotic and viral aspartyl proteases active site.	5	0.026346	672	11	6037	4.08347	WBGENE00019314, WBGENE00015359, WBGENE00000214, WBGENE00017678, WBGENE00000218, WBGENE00000219, WBGENE00017881, WBGENE00022610, WBGENE00015700
2.88	GOTERM_MF_ALL	GO:0004091~carboxylesterase activity	21	1.46055e-05	1101	63	9556	2.89313	WBGENE00013101, WBGENE00013037, WBGENE00007112, WBGENE00016288, WBGENE00000035, WBGENE00000036, WBGENE00009798, WBGENE00020016, WBGENE00016595, WBGENE00007419, WBGENE00013949, WBGENE00015071, WBGENE00012201, WBGENE00012202, WBGENE00013127, WBGENE00009404, WBGENE00013950, WBGENE00008042, WBGENE00018411, WBGENE00016644, WBGENE00011362, WBGENE00020330, WBGENE00019520, WBGENE00008044, WBGENE00019236,…
	PROSITE	PS00118:PA2_HIS	8	0.00034537	672	14	6037	5.1335	WBGENE00019236, WBGENE00012201, WBGENE00015202, WBGENE00018411, WBGENE00016288, WBGENE00013127, WBGENE00009404, WBGENE00007419
	PROSITE	PS00119:PA2_ASP	8	0.00034537	672	14	6037	5.1335	WBGENE00019236, WBGENE00012201, WBGENE00015202, WBGENE00018411, WBGENE00016288, WBGENE00013127, WBGENE00009404, WBGENE00007419
	GOTERM_MF_ALL	GO:0016298~lipase activity	17	0.000404035	1101	56	9556	2.63481	WBGENE00008042, WBGENE00013950, WBGENE00013101, WBGENE00013037, WBGENE00018411, WBGENE00016288, WBGENE00007112, WBGENE00020016, WBGENE00009798, WBGENE00013949, WBGENE00007419, WBGENE00019520, WBGENE00008044, WBGENE00019236, WBGENE00012201, WBGENE00000211, WBGENE00015202, WBGENE00010062, WBGENE00013127, WBGENE00009404, WBGENE00009237
	GOTERM_MF_ALL	GO:0004623~phospholipase A2 activity	8	0.000433455	1101	14	9556	4.95965	WBGENE00019236, WBGENE00012201, WBGENE00015202, WBGENE00018411, WBGENE00016288, WBGENE00013127, WBGENE00009404, WBGENE00007419
	INTERPRO	IPR013090:Phospholipase A2, active site	8	0.000565839	1638	14	13633	4.75597	WBGENE00019236, WBGENE00012201, WBGENE00015202, WBGENE00018411, WBGENE00016288, WBGENE00013127, WBGENE00009404, WBGENE00007419
	PROSITE	PS00118:Phospholipase A2 histidine active site.	6	0.00143606	672	9	6037	5.98909	WBGENE00019236, WBGENE00015202, WBGENE00018411, WBGENE00016288, WBGENE00013127, WBGENE00009404
	GOTERM_BP_ALL	GO:0016042~lipid catabolic process	13	0.00345096	896	49	8655	2.56275	WBGENE00013950, WBGENE00016288, WBGENE00018411, WBGENE00008167, WBGENE00007419, WBGENE00019236, WBGENE00000211, WBGENE00012201, WBGENE00015202, WBGENE00008566, WBGENE00008564, WBGENE00013127, WBGENE00009404
	GOTERM_BP_ALL	GO:0044255~cellular lipid metabolic process	32	0.00670689	896	190	8655	1.62688	WBGENE00016288, WBGENE00008486, WBGENE00015692, WBGENE00015781, WBGENE00007419, WBGENE00013197, WBGENE00019314, WBGENE00012201, WBGENE00013901, WBGENE00008566, WBGENE00009221, WBGENE00019978, WBGENE00008564, WBGENE00013905, WBGENE00017678, WBGENE00017881, WBGENE00013127, WBGENE00009404, WBGENE00001158, WBGENE00020587, WBGENE00016335, WBGENE00017331, WBGENE00015359, WBGENE00017332, WBGENE00018411,…
	GOTERM_BP_ALL	GO:0006629~lipid metabolic process	46	0.010951	896	309	8655	1.438	WBGENE00013101, WBGENE00016288, WBGENE00020016, WBGENE00009798, WBGENE00015781, WBGENE00013949, WBGENE00013197, WBGENE00012201, WBGENE00013901, WBGENE00008566, WBGENE00008564, WBGENE00019978, WBGENE00021917, WBGENE00013905, WBGENE00017678, WBGENE00017881, WBGENE00020989, WBGENE00009404, WBGENE00013950, WBGENE00008042, WBGENE00016335, WBGENE00017331, WBGENE00017332, WBGENE00008621, WBGENE00010035,…
	GOTERM_BP_ALL	GO:0030258~lipid modification	13	0.0182288	896	60	8655	2.09291	WBGENE00017331, WBGENE00017332, WBGENE00008167, WBGENE00008486, WBGENE00015692, WBGENE00015965, WBGENE00013901, WBGENE00008566, WBGENE00008564, WBGENE00013905, WBGENE00019516, WBGENE00007946, WBGENE00020587
	GOTERM_MF_ALL	GO:0004620~phospholipase activity	9	0.0210926	1101	31	9556	2.51982	WBGENE00019236, WBGENE00012201, WBGENE00000211, WBGENE00015202, WBGENE00018411, WBGENE00016288, WBGENE00013127, WBGENE00009404, WBGENE00007419
2.85	GOTERM_MF_ALL	GO:0003993~acid phosphatase activity	13	6.07045e-05	1101	30	9556	3.76107	WBGENE00013654, WBGENE00013646, WBGENE00011879, WBGENE00020471, WBGENE00022181, WBGENE00009146, WBGENE00008936, WBGENE00004020, WBGENE00008560, WBGENE00008992, WBGENE00022246, WBGENE00011262, WBGENE00022245
	PANTHER_FAMILY	PTHR11567~ACID PHOSPHATASE-RELATED	9	0.000453399	1463	17	11862	4.29247	WBGENE00022181, WBGENE00011879, WBGENE00009146, WBGENE00020471, WBGENE00008560, WBGENE00004020, WBGENE00022246, WBGENE00011262, WBGENE00022245
	PROSITE	PS00778:HIS_ACID_PHOSPHAT_2	9	0.00172207	672	22	6037	3.67512	WBGENE00022181, WBGENE00011879, WBGENE00009146, WBGENE00020471, WBGENE00008560, WBGENE00004020, WBGENE00022246, WBGENE00011262, WBGENE00022245
	PROSITE	PS00616:HIS_ACID_PHOSPHAT_1	9	0.00172207	672	22	6037	3.67512	WBGENE00022181, WBGENE00011879, WBGENE00009146, WBGENE00020471, WBGENE00008560, WBGENE00004020, WBGENE00022246, WBGENE00011262, WBGENE00022245
	INTERPRO	IPR000560:Histidine acid phosphatase	9	0.00287101	1638	22	13633	3.40485	WBGENE00022181, WBGENE00011879, WBGENE00009146, WBGENE00020471, WBGENE00008560, WBGENE00004020, WBGENE00022246, WBGENE00011262, WBGENE00022245
	PFAM	PF00328:Acid_phosphat_A	9	0.00290931	1580	22	13122	3.39753	WBGENE00022181, WBGENE00011879, WBGENE00009146, WBGENE00020471, WBGENE00008560, WBGENE00004020, WBGENE00022246, WBGENE00011262, WBGENE00022245
	PANTHER_SUBFAMILY	PTHR11567:SF17~ACID PHOSPHATASE-RELATED_ACID PHOSPHATASE	4	0.0172567	945	5	7353	6.22476	WBGENE00009146, WBGENE00020471, WBGENE00008560, WBGENE00004020
2.59	GOTERM_MF_ALL	GO:0004091~carboxylesterase activity	21	1.46055e-05	1101	63	9556	2.89313	WBGENE00013101, WBGENE00013037, WBGENE00007112, WBGENE00016288, WBGENE00000035, WBGENE00000036, WBGENE00009798, WBGENE00020016, WBGENE00016595, WBGENE00007419, WBGENE00013949, WBGENE00015071, WBGENE00012201, WBGENE00012202, WBGENE00013127, WBGENE00009404, WBGENE00013950, WBGENE00008042, WBGENE00018411, WBGENE00016644, WBGENE00011362, WBGENE00020330, WBGENE00019520, WBGENE00008044, WBGENE00019236,…
	GOTERM_MF_ALL	GO:0016298~lipase activity	17	0.000404035	1101	56	9556	2.63481	WBGENE00008042, WBGENE00013950, WBGENE00013101, WBGENE00013037, WBGENE00018411, WBGENE00016288, WBGENE00007112, WBGENE00020016, WBGENE00009798, WBGENE00013949, WBGENE00007419, WBGENE00019520, WBGENE00008044, WBGENE00019236, WBGENE00012201, WBGENE00000211, WBGENE00015202, WBGENE00010062, WBGENE00013127, WBGENE00009404, WBGENE00009237
	BLOCKS	IPB008262:Lipase, active site	6	0.000696238	441	8	3961	6.73639	WBGENE00013950, WBGENE00013037, WBGENE00007112, WBGENE00014009, WBGENE00010062, WBGENE00009798, WBGENE00020016, WBGENE00013949, WBGENE00009237, WBGENE00019520
	GOTERM_BP_ALL	GO:0006629~lipid metabolic process	46	0.010951	896	309	8655	1.438	WBGENE00013101, WBGENE00016288, WBGENE00020016, WBGENE00009798, WBGENE00015781, WBGENE00013949, WBGENE00013197, WBGENE00012201, WBGENE00013901, WBGENE00008566, WBGENE00008564, WBGENE00019978, WBGENE00021917, WBGENE00013905, WBGENE00017678, WBGENE00017881, WBGENE00020989, WBGENE00009404, WBGENE00013950, WBGENE00008042, WBGENE00016335, WBGENE00017331, WBGENE00017332, WBGENE00008621, WBGENE00010035,…
	PFAM	PF01764:Lipase	7	0.0114766	1580	17	13122	3.41973	WBGENE00013950, WBGENE00008042, WBGENE00013037, WBGENE00007112, WBGENE00010062, WBGENE00009798, WBGENE00020016, WBGENE00008038, WBGENE00013949, WBGENE00009237, WBGENE00019520
	INTERPRO	IPR002921:Lipase, class 3	8	0.0152926	1638	23	13633	2.89494	WBGENE00013950, WBGENE00008042, WBGENE00013101, WBGENE00013037, WBGENE00007112, WBGENE00010062, WBGENE00009798, WBGENE00020016, WBGENE00013949, WBGENE00009237, WBGENE00019520, WBGENE00008044
	PFAM	PF01764:Lipase_3	8	0.0154596	1580	23	13122	2.88872	WBGENE00013950, WBGENE00008042, WBGENE00013101, WBGENE00013037, WBGENE00007112, WBGENE00010062, WBGENE00009798, WBGENE00020016, WBGENE00013949, WBGENE00009237, WBGENE00019520, WBGENE00008044
	GOTERM_MF_ALL	GO:0004806~triacylglycerol lipase activity	8	0.0155853	1101	24	9556	2.89313	WBGENE00013950, WBGENE00008042, WBGENE00013101, WBGENE00013037, WBGENE00007112, WBGENE00010062, WBGENE00009798, WBGENE00020016, WBGENE00013949, WBGENE00009237, WBGENE00019520, WBGENE00008044
2.55	PROFILE	PS50948:PAN	9	0.000852916	575	22	5741	4.08451	WBGENE00019272, WBGENE00012032, WBGENE00015857, WBGENE00002827, WBGENE00022611, WBGENE00011880, WBGENE00009926, WBGENE00016422, WBGENE00019148
	SMART	SM00473:PAN_AP	9	0.000942396	563	22	5537	4.02333	WBGENE00019272, WBGENE00012032, WBGENE00015857, WBGENE00002827, WBGENE00022611, WBGENE00011880, WBGENE00009926, WBGENE00016422, WBGENE00019148
	INTERPRO	IPR003014:PAN-1 domain	9	0.00287101	1638	22	13633	3.40485	WBGENE00019272, WBGENE00012032, WBGENE00015857, WBGENE00002827, WBGENE00022611, WBGENE00011880, WBGENE00009926, WBGENE00016422, WBGENE00019148
	INTERPRO	IPR003609:Apple-like	9	0.00287101	1638	22	13633	3.40485	WBGENE00019272, WBGENE00012032, WBGENE00015857, WBGENE00002827, WBGENE00022611, WBGENE00011880, WBGENE00009926, WBGENE00016422, WBGENE00019148
	PFAM	PF00024:PAN_1	9	0.00290931	1580	22	13122	3.39753	WBGENE00019272, WBGENE00012032, WBGENE00015857, WBGENE00002827, WBGENE00022611, WBGENE00011880, WBGENE00009926, WBGENE00016422, WBGENE00019148
	PANTHER_SUBFAMILY	PTHR22963:SF1~ENDOGLIN-RELATED_NO-MECHANORECEPTOR POTENTIAL A	5	0.00685074	945	7	7353	5.55782	WBGENE00019272, WBGENE00015857, WBGENE00009926, WBGENE00016422, WBGENE00019148
	PANTHER_FAMILY	PTHR22963~ENDOGLIN-RELATED	5	0.0106686	1463	8	11862	5.0675	WBGENE00019272, WBGENE00015857, WBGENE00009926, WBGENE00016422, WBGENE00019148
2.54	PANTHER_FAMILY	PTHR12974~PRION-LIKE-(Q/N-RICH)-DOMAIN-BEARING PROTEIN PROTEIN 44	8	0.00177032	1463	16	11862	4.054	WBGENE00044662, WBGENE00017841, WBGENE00016962, WBGENE00004131, WBGENE00013331, WBGENE00004120, WBGENE00016596, WBGENE00000928
	PFAM	PF01682:DB module	7	0.00243178	1580	13	13122	4.47196	WBGENE00044662, WBGENE00020083, WBGENE00016962, WBGENE00008215, WBGENE00004120, WBGENE00016596, WBGENE00000928
	INTERPRO	IPR002602:Protein of unknown function DB	9	0.00394498	1638	23	13633	3.25681	WBGENE00044662, WBGENE00020083, WBGENE00017841, WBGENE00016962, WBGENE00008215, WBGENE00013331, WBGENE00004120, WBGENE00016596, WBGENE00000928
	PFAM	PF01682:DB	9	0.0039967	1580	23	13122	3.24981	WBGENE00044662, WBGENE00020083, WBGENE00017841, WBGENE00016962, WBGENE00008215, WBGENE00013331, WBGENE00004120, WBGENE00016596, WBGENE00000928
2.51	PROFILE	PS50092:TSP1	13	0.000744854	575	43	5741	3.01852	WBGENE00003554, WBGENE00022274, WBGENE00017309, WBGENE00007530, WBGENE00011880, WBGENE00009094, WBGENE00000083, WBGENE00017471, WBGENE00017376, WBGENE00008851, WBGENE00006745, WBGENE00019272, WBGENE00021171
	SMART	SM00209:TSP1	13	0.000851332	563	43	5537	2.97332	WBGENE00003554, WBGENE00022274, WBGENE00017309, WBGENE00007530, WBGENE00011880, WBGENE00009094, WBGENE00000083, WBGENE00017471, WBGENE00017376, WBGENE00008851, WBGENE00006745, WBGENE00019272, WBGENE00021171
	SSF	SSF82895:TSP1	13	0.00345536	288	43	2392	2.51098	WBGENE00003554, WBGENE00022274, WBGENE00017309, WBGENE00007530, WBGENE00011880, WBGENE00009094, WBGENE00000083, WBGENE00017471, WBGENE00017376, WBGENE00008851, WBGENE00006745, WBGENE00019272, WBGENE00021171
	INTERPRO	IPR000884:Thrombospondin, type 1 repeat	13	0.00373996	1638	43	13633	2.51624	WBGENE00003554, WBGENE00022274, WBGENE00017309, WBGENE00007530, WBGENE00011880, WBGENE00009094, WBGENE00000083, WBGENE00017471, WBGENE00017376, WBGENE00008851, WBGENE00006745, WBGENE00019272, WBGENE00021171
	PFAM	PF00090:TSP_1	13	0.00380432	1580	43	13122	2.51083	WBGENE00003554, WBGENE00022274, WBGENE00017309, WBGENE00007530, WBGENE00011880, WBGENE00009094, WBGENE00000083, WBGENE00017471, WBGENE00017376, WBGENE00008851, WBGENE00006745, WBGENE00019272, WBGENE00021171
	PANTHER_FAMILY	PTHR13723~ADAMTS (A DISINTEGRIN AND METALLOPROTEASE WITH THROMBOSPONDIN MOTIFS) PROTEASE M12B-RELATED	6	0.029327	1463	15	11862	3.2432	WBGENE00012186, WBGENE00011880, WBGENE00000083, WBGENE00021171, WBGENE00003248, WBGENE00008851
2.47	GOTERM_MF_ALL	GO:0030246~carbohydrate binding	42	7.48841e-06	1101	177	9556	2.05951	WBGENE00017991, WBGENE00015050, WBGENE00018971, WBGENE00013516, WBGENE00021579, WBGENE00008486, WBGENE00016450, WBGENE00015692, WBGENE00044642, WBGENE00019328, WBGENE00018692, WBGENE00044469, WBGENE00021581, WBGENE00013901, WBGENE00013905, WBGENE00015193, WBGENE00004156, WBGENE00020587, WBGENE00021583, WBGENE00017331, WBGENE00017332, WBGENE00009523, WBGENE00044719, WBGENE00018050, WBGENE00015965,…
	PROSITE	PS00375:UDPGT	21	0.000487991	672	82	6037	2.30069	WBGENE00017331, WBGENE00022230, WBGENE00017332, WBGENE00017959, WBGENE00008486, WBGENE00007070, WBGENE00015692, WBGENE00010516, WBGENE00010515, WBGENE00010514, WBGENE00015965, WBGENE00020589, WBGENE00013901, WBGENE00019516, WBGENE00013905, WBGENE00015371, WBGENE00007946, WBGENE00018931, WBGENE00016013, WBGENE00020587, WBGENE00017154
	PANTHER_FAMILY	PTHR11926~GLUCOSYL/GLUCURONOSYL TRANSFERASES	22	0.0010414	1463	84	11862	2.12352	WBGENE00017331, WBGENE00022230, WBGENE00017332, WBGENE00017959, WBGENE00008486, WBGENE00007070, WBGENE00015692, WBGENE00010516, WBGENE00010515, WBGENE00010514, WBGENE00015965, WBGENE00020589, WBGENE00013901, WBGENE00019516, WBGENE00013905, WBGENE00015370, WBGENE00015371, WBGENE00007946, WBGENE00018931, WBGENE00016013, WBGENE00017154, WBGENE00020587
	INTERPRO	IPR002213:UDP-glucuronosyl/UDP-glucosyltransferase	21	0.00136887	1638	82	13633	2.13149	WBGENE00017331, WBGENE00022230, WBGENE00017332, WBGENE00017959, WBGENE00008486, WBGENE00007070, WBGENE00015692, WBGENE00010516, WBGENE00010515, WBGENE00010514, WBGENE00015965, WBGENE00020589, WBGENE00013901, WBGENE00019516, WBGENE00013905, WBGENE00015371, WBGENE00007946, WBGENE00018931, WBGENE00016013, WBGENE00020587, WBGENE00017154
	PFAM	PF00201:UDPGT	21	0.00140332	1580	82	13122	2.12691	WBGENE00017331, WBGENE00022230, WBGENE00017332, WBGENE00017959, WBGENE00008486, WBGENE00007070, WBGENE00015692, WBGENE00010516, WBGENE00010515, WBGENE00010514, WBGENE00015965, WBGENE00020589, WBGENE00013901, WBGENE00019516, WBGENE00013905, WBGENE00015371, WBGENE00007946, WBGENE00018931, WBGENE00016013, WBGENE00020587, WBGENE00017154
	GOTERM_BP_ALL	GO:0044255~cellular lipid metabolic process	32	0.00670689	896	190	8655	1.62688	WBGENE00016288, WBGENE00008486, WBGENE00015692, WBGENE00015781, WBGENE00007419, WBGENE00013197, WBGENE00019314, WBGENE00012201, WBGENE00013901, WBGENE00008566, WBGENE00009221, WBGENE00019978, WBGENE00008564, WBGENE00013905, WBGENE00017678, WBGENE00017881, WBGENE00013127, WBGENE00009404, WBGENE00001158, WBGENE00020587, WBGENE00016335, WBGENE00017331, WBGENE00015359, WBGENE00017332, WBGENE00018411,…
	GOTERM_BP_ALL	GO:0005975~carbohydrate metabolic process	46	0.0103313	896	308	8655	1.44267	WBGENE00001506, WBGENE00003096, WBGENE00018737, WBGENE00003095, WBGENE00003094, WBGENE00013516, WBGENE00008486, WBGENE00006609, WBGENE00006608, WBGENE00015692, WBGENE00017071, WBGENE00003093, WBGENE00015781, WBGENE00003092, WBGENE00001564, WBGENE00003091, WBGENE00003090, WBGENE00008220, WBGENE00013901, WBGENE00017262, WBGENE00019978, WBGENE00013905, WBGENE00004156, WBGENE00020407, WBGENE00007466,…
	GOTERM_BP_ALL	GO:0006629~lipid metabolic process	46	0.010951	896	309	8655	1.438	WBGENE00013101, WBGENE00016288, WBGENE00020016, WBGENE00009798, WBGENE00015781, WBGENE00013949, WBGENE00013197, WBGENE00012201, WBGENE00013901, WBGENE00008566, WBGENE00008564, WBGENE00019978, WBGENE00021917, WBGENE00013905, WBGENE00017678, WBGENE00017881, WBGENE00020989, WBGENE00009404, WBGENE00013950, WBGENE00008042, WBGENE00016335, WBGENE00017331, WBGENE00017332, WBGENE00008621, WBGENE00010035,…
	GOTERM_BP_ALL	GO:0030258~lipid modification	13	0.0182288	896	60	8655	2.09291	WBGENE00017331, WBGENE00017332, WBGENE00008167, WBGENE00008486, WBGENE00015692, WBGENE00015965, WBGENE00013901, WBGENE00008566, WBGENE00008564, WBGENE00013905, WBGENE00019516, WBGENE00007946, WBGENE00020587
	PANTHER_SUBFAMILY	PTHR11926:SF15~GLUCOSYL/GLUCURONOSYL TRANSFERASES_UDP-GLUCOSYLTRANSFERASE	5	0.0199496	945	9	7353	4.32275	WBGENE00020589, WBGENE00022230, WBGENE00010516, WBGENE00010515, WBGENE00010514
	GOTERM_BP_ALL	GO:0030259~lipid glycosylation	10	0.0334595	896	44	8655	2.19536	WBGENE00013901, WBGENE00017331, WBGENE00017332, WBGENE00013905, WBGENE00019516, WBGENE00008486, WBGENE00015692, WBGENE00007946, WBGENE00020587, WBGENE00015965
	PANTHER_SUBFAMILY	PTHR11926:SF3~GLUCOSYL/GLUCURONOSYL TRANSFERASES_UDP-GLUCURONOSYLTRANSFERASE	11	0.0363725	945	42	7353	2.03787	WBGENE00013901, WBGENE00017331, WBGENE00017332, WBGENE00019516, WBGENE00017959, WBGENE00008486, WBGENE00015692, WBGENE00007946, WBGENE00016013, WBGENE00018931, WBGENE00017154
2.44	PANTHER_SUBFAMILY	PTHR23402:SF2~PROTEASE FAMILY C15 PYROGLUTAMYL-PEPTIDASE I-RELATED_DUF976(C.ELEGANS)-CONTAINING	6	0.000579571	945	7	7353	6.66939	WBGENE00008895, WBGENE00018057, WBGENE00018056, WBGENE00008897, WBGENE00015436, WBGENE00012252
	PANTHER_FAMILY	PTHR23402~PROTEASE FAMILY C15 PYROGLUTAMYL-PEPTIDASE I-RELATED	6	0.00114618	1463	8	11862	6.081	WBGENE00008895, WBGENE00018057, WBGENE00018056, WBGENE00008897, WBGENE00015436, WBGENE00012252
	PIR_SUPERFAMILY	PIRSF015703:uncharacterized conserved protein	5	0.00303131	573	6	4541	6.60413	WBGENE00008895, WBGENE00018057, WBGENE00018056, WBGENE00008897, WBGENE00012252
	PFAM	PF06162:Caenorhabditis elegans protein of unknown function	5	0.00540983	1580	7	13122	5.93219	WBGENE00008895, WBGENE00018057, WBGENE00018056, WBGENE00008897, WBGENE00012252
	SSF	SSF53182:Peptidase_C15-like	6	0.00600934	288	11	2392	4.5303	WBGENE00008895, WBGENE00018057, WBGENE00018056, WBGENE00008897, WBGENE00015436, WBGENE00012252
	INTERPRO	IPR016125:Peptidase C15, pyroglutamyl peptidase I-like	6	0.00613691	1638	11	13633	4.53979	WBGENE00008895, WBGENE00018057, WBGENE00018056, WBGENE00008897, WBGENE00015436, WBGENE00012252
	INTERPRO	IPR010381:Protein of unknown function DUF976, Caenorhabditis species	6	0.00613691	1638	11	13633	4.53979	WBGENE00008895, WBGENE00018057, WBGENE00018056, WBGENE00008897, WBGENE00015436, WBGENE00012252
	PFAM	PF06162:DUF976	6	0.00619314	1580	11	13122	4.53003	WBGENE00008895, WBGENE00018057, WBGENE00018056, WBGENE00008897, WBGENE00015436, WBGENE00012252
	PIR_SUPERFAMILY	PIRSF015703:UCP015703	6	0.00749941	573	11	4541	4.3227	WBGENE00008895, WBGENE00018057, WBGENE00018056, WBGENE00008897, WBGENE00015436, WBGENE00012252
2.41	INTERPRO	IPR005071:Protein of unknown function DUF274	9	0.00287101	1638	22	13633	3.40485	WBGENE00016424, WBGENE00019660, WBGENE00022645, WBGENE00022644, WBGENE00021589, WBGENE00044073, WBGENE00018194, WBGENE00021518, WBGENE00021519
	PFAM	PF03409:DUF274	9	0.00290931	1580	22	13122	3.39753	WBGENE00016424, WBGENE00019660, WBGENE00022645, WBGENE00022644, WBGENE00021589, WBGENE00044073, WBGENE00018194, WBGENE00021518, WBGENE00021519
	PANTHER_FAMILY	PTHR21733~UNCHARACTERIZED	9	0.00338509	1463	22	11862	3.31691	WBGENE00016424, WBGENE00019660, WBGENE00022645, WBGENE00022644, WBGENE00021589, WBGENE00044073, WBGENE00018194, WBGENE00021518, WBGENE00021519
	PFAM	PF03409:Protein of unknown function	7	0.00825264	1580	16	13122	3.63347	WBGENE00016424, WBGENE00019660, WBGENE00022645, WBGENE00022644, WBGENE00044073, WBGENE00021518, WBGENE00021519
2.4	GOTERM_MF_ALL	GO:0004091~carboxylesterase activity	21	1.46055e-05	1101	63	9556	2.89313	WBGENE00013101, WBGENE00013037, WBGENE00007112, WBGENE00016288, WBGENE00000035, WBGENE00000036, WBGENE00009798, WBGENE00020016, WBGENE00016595, WBGENE00007419, WBGENE00013949, WBGENE00015071, WBGENE00012201, WBGENE00012202, WBGENE00013127, WBGENE00009404, WBGENE00013950, WBGENE00008042, WBGENE00018411, WBGENE00016644, WBGENE00011362, WBGENE00020330, WBGENE00019520, WBGENE00008044, WBGENE00019236,…
	PROSITE	PS00122:CARBOXYLESTERASE_B_1	6	0.00678692	672	12	6037	4.49182	WBGENE00012202, WBGENE00011362, WBGENE00000035, WBGENE00020330, WBGENE00000036, WBGENE00008451, WBGENE00016595, WBGENE00015071
	INTERPRO	IPR019826:Carboxylesterase type B, active site	6	0.00949122	1638	12	13633	4.16148	WBGENE00012202, WBGENE00011362, WBGENE00000035, WBGENE00020330, WBGENE00000036, WBGENE00008451, WBGENE00016595, WBGENE00015071
	INTERPRO	IPR002018:Carboxylesterase, type B	7	0.0153446	1638	18	13633	3.2367	WBGENE00012202, WBGENE00006412, WBGENE00011362, WBGENE00000035, WBGENE00020330, WBGENE00000036, WBGENE00008451, WBGENE00016595, WBGENE00015071
	PFAM	PF00135:COesterase	7	0.0154956	1580	18	13122	3.22975	WBGENE00012202, WBGENE00006412, WBGENE00011362, WBGENE00000035, WBGENE00020330, WBGENE00000036, WBGENE00008451, WBGENE00016595, WBGENE00015071
	COG_NAME	COG2272: PnbA; Carboxylesterase type B	6	0.0187351	118	16	1130	3.5911	WBGENE00012202, WBGENE00006412, WBGENE00011362, WBGENE00000035, WBGENE00020330, WBGENE00000036, WBGENE00008451, WBGENE00016595, WBGENE00015071
2.38	GOTERM_MF_ALL	GO:0008233~peptidase activity	70	0.000873021	1101	414	9556	1.46753	WBGENE00016657, WBGENE00003547, WBGENE00019104, WBGENE00012445, WBGENE00020788, WBGENE00019105, WBGENE00000785, WBGENE00000083, WBGENE00000039, WBGENE00000781, WBGENE00000782, WBGENE00004264, WBGENE00000783, WBGENE00000784, WBGENE00020882, WBGENE00021213, WBGENE00019335, WBGENE00017678, WBGENE00017881, WBGENE00001691, WBGENE00008521, WBGENE00008629, WBGENE00013492, WBGENE00003550, WBGENE00003554,…
	PFAM	PF01431:Peptidase family M13	8	0.00096349	1580	15	13122	4.42937	WBGENE00015359, WBGENE00020230, WBGENE00014171, WBGENE00017881, WBGENE00020614, WBGENE00015884, WBGENE00011794, WBGENE00020615, WBGENE00020882
	INTERPRO	IPR018497:Peptidase M13, neprilysin, C-terminal	11	0.00102825	1638	28	13633	3.26973	WBGENE00015359, WBGENE00020788, WBGENE00014171, WBGENE00020614, WBGENE00022610, WBGENE00020615, WBGENE00020882, WBGENE00019314, WBGENE00020230, WBGENE00017678, WBGENE00015884, WBGENE00017881, WBGENE00015700, WBGENE00011794, WBGENE00021235
	PFAM	PF01431:Peptidase_M13	11	0.00104506	1580	28	13122	3.2627	WBGENE00015359, WBGENE00020788, WBGENE00014171, WBGENE00020614, WBGENE00022610, WBGENE00020615, WBGENE00020882, WBGENE00019314, WBGENE00020230, WBGENE00017678, WBGENE00015884, WBGENE00017881, WBGENE00015700, WBGENE00011794, WBGENE00021235
	PRINTS	PR00786:NEPRILYSIN	11	0.00105972	355	28	2918	3.22918	WBGENE00015359, WBGENE00020788, WBGENE00014171, WBGENE00020614, WBGENE00022610, WBGENE00020615, WBGENE00020882, WBGENE00019314, WBGENE00020230, WBGENE00017678, WBGENE00015884, WBGENE00017881, WBGENE00015700, WBGENE00011794, WBGENE00021235
	GOTERM_MF_ALL	GO:0070011~peptidase activity, acting on L-amino acid peptides	65	0.00123725	1101	383	9556	1.473	WBGENE00016657, WBGENE00003547, WBGENE00019104, WBGENE00012445, WBGENE00020788, WBGENE00019105, WBGENE00000785, WBGENE00000083, WBGENE00000039, WBGENE00000781, WBGENE00000782, WBGENE00000783, WBGENE00000784, WBGENE00020882, WBGENE00021213, WBGENE00019335, WBGENE00017678, WBGENE00017881, WBGENE00008521, WBGENE00008629, WBGENE00013492, WBGENE00003550, WBGENE00003554, WBGENE00010423, WBGENE00020614,…
	GOTERM_MF_ALL	GO:0004175~endopeptidase activity	47	0.00144137	1101	257	9556	1.58728	WBGENE00003547, WBGENE00019104, WBGENE00020788, WBGENE00019105, WBGENE00000785, WBGENE00000083, WBGENE00000781, WBGENE00000782, WBGENE00000783, WBGENE00020882, WBGENE00000784, WBGENE00019335, WBGENE00017678, WBGENE00017881, WBGENE00013492, WBGENE00008629, WBGENE00003550, WBGENE00003554, WBGENE00010423, WBGENE00020614, WBGENE00020615, WBGENE00000088, WBGENE00000214, WBGENE00000215, WBGENE00000218,…
	COG_NAME	COG3590: PepO; Predicted metalloendopeptidase	6	0.00303298	118	11	1130	5.22342	WBGENE00019314, WBGENE00015359, WBGENE00020788, WBGENE00020230, WBGENE00017678, WBGENE00014171, WBGENE00017881, WBGENE00022610, WBGENE00011794, WBGENE00015700
	GOTERM_BP_ALL	GO:0006508~proteolysis	71	0.0117071	896	520	8655	1.31891	WBGENE00016657, WBGENE00003547, WBGENE00019104, WBGENE00012445, WBGENE00015422, WBGENE00019105, WBGENE00020788, WBGENE00000785, WBGENE00000083, WBGENE00000781, WBGENE00000039, WBGENE00000782, WBGENE00004264, WBGENE00000783, WBGENE00000784, WBGENE00020882, WBGENE00021213, WBGENE00019335, WBGENE00017678, WBGENE00017881, WBGENE00001691, WBGENE00008521, WBGENE00008629, WBGENE00013492, WBGENE00003550,…
	GOTERM_MF_ALL	GO:0004222~metalloendopeptidase activity	22	0.0131249	1101	110	9556	1.73588	WBGENE00003547, WBGENE00020788, WBGENE00014171, WBGENE00000083, WBGENE00003528, WBGENE00020882, WBGENE00019314, WBGENE00020230, WBGENE00017678, WBGENE00017881, WBGENE00013492, WBGENE00011794, WBGENE00003550, WBGENE00021235, WBGENE00008953, WBGENE00003554, WBGENE00003534, WBGENE00015359, WBGENE00010423, WBGENE00020614, WBGENE00022610, WBGENE00020615, WBGENE00003539, WBGENE00015884, WBGENE00015700,…
	GOTERM_MF_ALL	GO:0008237~metallopeptidase activity	31	0.013895	1101	173	9556	1.55527	WBGENE00020283, WBGENE00020281, WBGENE00016657, WBGENE00003547, WBGENE00011235, WBGENE00004003, WBGENE00020788, WBGENE00014171, WBGENE00000083, WBGENE00000039, WBGENE00003528, WBGENE00044760, WBGENE00020882, WBGENE00007508, WBGENE00019314, WBGENE00021213, WBGENE00020230, WBGENE00017678, WBGENE00017881, WBGENE00008521, WBGENE00013492, WBGENE00011794, WBGENE00003550, WBGENE00021235, WBGENE00008953,…
	PFAM	PF05649:Peptidase family M13	4	0.0144109	1580	5	13122	6.64405	WBGENE00015359, WBGENE00020230, WBGENE00014171, WBGENE00017881, WBGENE00011794
	INTERPRO	IPR008753:Peptidase M13	6	0.0195502	1638	14	13633	3.56698	WBGENE00019314, WBGENE00015359, WBGENE00020788, WBGENE00020230, WBGENE00017678, WBGENE00014171, WBGENE00017881, WBGENE00022610, WBGENE00011794, WBGENE00015700
	PFAM	PF05649:Peptidase_M13_N	6	0.0197166	1580	14	13122	3.55931	WBGENE00019314, WBGENE00015359, WBGENE00020788, WBGENE00020230, WBGENE00017678, WBGENE00014171, WBGENE00017881, WBGENE00022610, WBGENE00011794, WBGENE00015700
	BLOCKS	IPB000718:Neprilysin metalloprotease (M13) family signature	4	0.0338536	441	7	3961	5.13249	WBGENE00015359, WBGENE00020230, WBGENE00014171, WBGENE00017881, WBGENE00011794
2.32	GOTERM_BP_ALL	GO:0009308~amine metabolic process	39	2.43471e-05	896	185	8655	2.03635	WBGENE00009177, WBGENE00007836, WBGENE00003095, WBGENE00003094, WBGENE00013516, WBGENE00000035, WBGENE00000036, WBGENE00001523, WBGENE00003093, WBGENE00007508, WBGENE00019962, WBGENE00007197, WBGENE00004156, WBGENE00009271, WBGENE00020407, WBGENE00007466, WBGENE00019489, WBGENE00021610, WBGENE00000298, WBGENE00016294, WBGENE00016084, WBGENE00011166, WBGENE00006759, WBGENE00003816, WBGENE00020022,…
	GOTERM_BP_ALL	GO:0009309~amine biosynthetic process	14	0.00026976	896	43	8655	3.14499	WBGENE00009177, WBGENE00007836, WBGENE00019489, WBGENE00000298, WBGENE00003816, WBGENE00001523, WBGENE00012855, WBGENE00019962, WBGENE00001603, WBGENE00000501, WBGENE00007197, WBGENE00019730, WBGENE00001149, WBGENE00010759
	GOTERM_BP_ALL	GO:0006082~organic acid metabolic process	39	0.000766083	896	217	8655	1.73606	WBGENE00009177, WBGENE00007836, WBGENE00017777, WBGENE00013516, WBGENE00001523, WBGENE00001564, WBGENE00007508, WBGENE00019962, WBGENE00013197, WBGENE00019314, WBGENE00008566, WBGENE00009221, WBGENE00007197, WBGENE00019978, WBGENE00008564, WBGENE00009271, WBGENE00017678, WBGENE00017881, WBGENE00001158, WBGENE00019489, WBGENE00000298, WBGENE00016294, WBGENE00015359, WBGENE00008167, WBGENE00006759,…
	GOTERM_BP_ALL	GO:0019752~carboxylic acid metabolic process	39	0.000766083	896	217	8655	1.73606	WBGENE00009177, WBGENE00007836, WBGENE00017777, WBGENE00013516, WBGENE00001523, WBGENE00001564, WBGENE00007508, WBGENE00019962, WBGENE00013197, WBGENE00019314, WBGENE00008566, WBGENE00009221, WBGENE00007197, WBGENE00019978, WBGENE00008564, WBGENE00009271, WBGENE00017678, WBGENE00017881, WBGENE00001158, WBGENE00019489, WBGENE00000298, WBGENE00016294, WBGENE00015359, WBGENE00008167, WBGENE00006759,…
	GOTERM_BP_ALL	GO:0043436~oxoacid metabolic process	39	0.000766083	896	217	8655	1.73606	WBGENE00009177, WBGENE00007836, WBGENE00017777, WBGENE00013516, WBGENE00001523, WBGENE00001564, WBGENE00007508, WBGENE00019962, WBGENE00013197, WBGENE00019314, WBGENE00008566, WBGENE00009221, WBGENE00007197, WBGENE00019978, WBGENE00008564, WBGENE00009271, WBGENE00017678, WBGENE00017881, WBGENE00001158, WBGENE00019489, WBGENE00000298, WBGENE00016294, WBGENE00015359, WBGENE00008167, WBGENE00006759,…
	GOTERM_BP_ALL	GO:0008652~cellular amino acid biosynthetic process	11	0.00102535	896	32	8655	3.32049	WBGENE00009177, WBGENE00007836, WBGENE00001603, WBGENE00019489, WBGENE00007197, WBGENE00019730, WBGENE00003816, WBGENE00010759, WBGENE00001149, WBGENE00012855, WBGENE00019962
	GOTERM_BP_ALL	GO:0044106~cellular amine metabolic process	29	0.00136377	896	150	8655	1.86752	WBGENE00007836, WBGENE00009177, WBGENE00013516, WBGENE00000035, WBGENE00000036, WBGENE00001523, WBGENE00007508, WBGENE00019962, WBGENE00007197, WBGENE00009271, WBGENE00019489, WBGENE00021610, WBGENE00000298, WBGENE00016294, WBGENE00006759, WBGENE00003816, WBGENE00020022, WBGENE00000240, WBGENE00012855, WBGENE00015965, WBGENE00001603, WBGENE00016201, WBGENE00000501, WBGENE00020436, WBGENE00019730,…
	GOTERM_BP_ALL	GO:0042180~cellular ketone metabolic process	39	0.00153314	896	225	8655	1.67433	WBGENE00009177, WBGENE00007836, WBGENE00017777, WBGENE00013516, WBGENE00001523, WBGENE00001564, WBGENE00007508, WBGENE00019962, WBGENE00013197, WBGENE00019314, WBGENE00008566, WBGENE00009221, WBGENE00007197, WBGENE00019978, WBGENE00008564, WBGENE00009271, WBGENE00017678, WBGENE00017881, WBGENE00001158, WBGENE00019489, WBGENE00000298, WBGENE00016294, WBGENE00015359, WBGENE00008167, WBGENE00006759,…
	GOTERM_BP_ALL	GO:0016042~lipid catabolic process	13	0.00345096	896	49	8655	2.56275	WBGENE00013950, WBGENE00016288, WBGENE00018411, WBGENE00008167, WBGENE00007419, WBGENE00019236, WBGENE00000211, WBGENE00012201, WBGENE00015202, WBGENE00008566, WBGENE00008564, WBGENE00013127, WBGENE00009404
	GOTERM_BP_ALL	GO:0016053~organic acid biosynthetic process	14	0.00540557	896	58	8655	2.33163	WBGENE00007836, WBGENE00009177, WBGENE00019489, WBGENE00015359, WBGENE00003816, WBGENE00022610, WBGENE00012855, WBGENE00013197, WBGENE00019962, WBGENE00019314, WBGENE00001603, WBGENE00007197, WBGENE00019730, WBGENE00017678, WBGENE00017881, WBGENE00010759, WBGENE00001149, WBGENE00015700
	GOTERM_BP_ALL	GO:0046394~carboxylic acid biosynthetic process	14	0.00540557	896	58	8655	2.33163	WBGENE00007836, WBGENE00009177, WBGENE00019489, WBGENE00015359, WBGENE00003816, WBGENE00022610, WBGENE00012855, WBGENE00013197, WBGENE00019962, WBGENE00019314, WBGENE00001603, WBGENE00007197, WBGENE00019730, WBGENE00017678, WBGENE00017881, WBGENE00010759, WBGENE00001149, WBGENE00015700
	GOTERM_BP_ALL	GO:0032787~monocarboxylic acid metabolic process	15	0.00578049	896	65	8655	2.22914	WBGENE00000298, WBGENE00015359, WBGENE00017777, WBGENE00008167, WBGENE00001523, WBGENE00010035, WBGENE00022610, WBGENE00001564, WBGENE00013197, WBGENE00019314, WBGENE00008566, WBGENE00009221, WBGENE00008564, WBGENE00019978, WBGENE00017678, WBGENE00021043, WBGENE00017881, WBGENE00015700, WBGENE00001158
	GOTERM_BP_ALL	GO:0044255~cellular lipid metabolic process	32	0.00670689	896	190	8655	1.62688	WBGENE00016288, WBGENE00008486, WBGENE00015692, WBGENE00015781, WBGENE00007419, WBGENE00013197, WBGENE00019314, WBGENE00012201, WBGENE00013901, WBGENE00008566, WBGENE00009221, WBGENE00019978, WBGENE00008564, WBGENE00013905, WBGENE00017678, WBGENE00017881, WBGENE00013127, WBGENE00009404, WBGENE00001158, WBGENE00020587, WBGENE00016335, WBGENE00017331, WBGENE00015359, WBGENE00017332, WBGENE00018411,…
	GOTERM_BP_ALL	GO:0006519~cellular amino acid and derivative metabolic process	28	0.00762082	896	161	8655	1.67993	WBGENE00007836, WBGENE00009177, WBGENE00013516, WBGENE00000035, WBGENE00000036, WBGENE00001523, WBGENE00007508, WBGENE00019962, WBGENE00007197, WBGENE00009271, WBGENE00019489, WBGENE00000298, WBGENE00016294, WBGENE00006759, WBGENE00003816, WBGENE00020022, WBGENE00000240, WBGENE00012855, WBGENE00015965, WBGENE00001603, WBGENE00016201, WBGENE00000501, WBGENE00020436, WBGENE00019730, WBGENE00008354,…
	GOTERM_BP_ALL	GO:0016054~organic acid catabolic process	10	0.00935388	896	36	8655	2.68322	WBGENE00016201, WBGENE00008566, WBGENE00020436, WBGENE00007197, WBGENE00008564, WBGENE00013516, WBGENE00008167, WBGENE00008354, WBGENE00000240, WBGENE00021835
	GOTERM_BP_ALL	GO:0046395~carboxylic acid catabolic process	10	0.00935388	896	36	8655	2.68322	WBGENE00016201, WBGENE00008566, WBGENE00020436, WBGENE00007197, WBGENE00008564, WBGENE00013516, WBGENE00008167, WBGENE00008354, WBGENE00000240, WBGENE00021835
	GOTERM_BP_ALL	GO:0009310~amine catabolic process	9	0.00935766	896	30	8655	2.89788	WBGENE00016201, WBGENE00020436, WBGENE00007197, WBGENE00013516, WBGENE00000035, WBGENE00000036, WBGENE00008354, WBGENE00000240, WBGENE00021835
	GOTERM_BP_ALL	GO:0006629~lipid metabolic process	46	0.010951	896	309	8655	1.438	WBGENE00013101, WBGENE00016288, WBGENE00020016, WBGENE00009798, WBGENE00015781, WBGENE00013949, WBGENE00013197, WBGENE00012201, WBGENE00013901, WBGENE00008566, WBGENE00008564, WBGENE00019978, WBGENE00021917, WBGENE00013905, WBGENE00017678, WBGENE00017881, WBGENE00020989, WBGENE00009404, WBGENE00013950, WBGENE00008042, WBGENE00016335, WBGENE00017331, WBGENE00017332, WBGENE00008621, WBGENE00010035,…
	GOTERM_BP_ALL	GO:0006520~cellular amino acid metabolic process	23	0.0160982	896	132	8655	1.68311	WBGENE00007836, WBGENE00009177, WBGENE00019489, WBGENE00016294, WBGENE00013516, WBGENE00006759, WBGENE00003816, WBGENE00000240, WBGENE00020022, WBGENE00012855, WBGENE00015965, WBGENE00019962, WBGENE00007508, WBGENE00016201, WBGENE00001603, WBGENE00007197, WBGENE00020436, WBGENE00009271, WBGENE00019730, WBGENE00008354, WBGENE00021835, WBGENE00010759, WBGENE00001149
	GOTERM_BP_ALL	GO:0030258~lipid modification	13	0.0182288	896	60	8655	2.09291	WBGENE00017331, WBGENE00017332, WBGENE00008167, WBGENE00008486, WBGENE00015692, WBGENE00015965, WBGENE00013901, WBGENE00008566, WBGENE00008564, WBGENE00013905, WBGENE00019516, WBGENE00007946, WBGENE00020587
	GOTERM_BP_ALL	GO:0009069~serine family amino acid metabolic process	6	0.0397396	896	19	8655	3.0504	WBGENE00009177, WBGENE00007836, WBGENE00008354, WBGENE00020022, WBGENE00010759, WBGENE00019962
	GOTERM_BP_ALL	GO:0006563~L-serine metabolic process	4	0.0414795	896	8	8655	4.8298	WBGENE00009177, WBGENE00007836, WBGENE00010759, WBGENE00019962
	GOTERM_BP_ALL	GO:0009063~cellular amino acid catabolic process	7	0.0456001	896	26	8655	2.60066	WBGENE00016201, WBGENE00020436, WBGENE00007197, WBGENE00013516, WBGENE00008354, WBGENE00000240, WBGENE00021835
	GOTERM_BP_ALL	GO:0046700~heterocycle catabolic process	6	0.0486293	896	20	8655	2.89788	WBGENE00016201, WBGENE00021610, WBGENE00020436, WBGENE00007197, WBGENE00013516, WBGENE00021835
	GOTERM_BP_ALL	GO:0006631~fatty acid metabolic process	10	0.0487778	896	47	8655	2.05523	WBGENE00015359, WBGENE00008167, WBGENE00010035, WBGENE00022610, WBGENE00013197, WBGENE00019314, WBGENE00008566, WBGENE00009221, WBGENE00008564, WBGENE00019978, WBGENE00017678, WBGENE00017881, WBGENE00015700, WBGENE00001158
2.29	GOTERM_MF_ALL	GO:0004091~carboxylesterase activity	21	1.46055e-05	1101	63	9556	2.89313	WBGENE00013101, WBGENE00013037, WBGENE00007112, WBGENE00016288, WBGENE00000035, WBGENE00000036, WBGENE00009798, WBGENE00020016, WBGENE00016595, WBGENE00007419, WBGENE00013949, WBGENE00015071, WBGENE00012201, WBGENE00012202, WBGENE00013127, WBGENE00009404, WBGENE00013950, WBGENE00008042, WBGENE00018411, WBGENE00016644, WBGENE00011362, WBGENE00020330, WBGENE00019520, WBGENE00008044, WBGENE00019236,…
	PROSITE	PS01173:LIPASE_GDXG_HIS	3	0.0342772	672	3	6037	8.98363	WBGENE00012202, WBGENE00007112, WBGENE00011362, WBGENE00010062, WBGENE00020330, WBGENE00009798, WBGENE00020016, WBGENE00016595, WBGENE00009237, WBGENE00015071
	PROSITE	PS01174:LIPASE_GDXG_SER	3	0.0342772	672	3	6037	8.98363	WBGENE00012202, WBGENE00007112, WBGENE00011362, WBGENE00010062, WBGENE00020330, WBGENE00009798, WBGENE00020016, WBGENE00016595, WBGENE00009237, WBGENE00015071
	INTERPRO	IPR002168:Lipase, GDXG, active site	3	0.0397747	1638	3	13633	8.32295	WBGENE00012202, WBGENE00007112, WBGENE00011362, WBGENE00010062, WBGENE00020330, WBGENE00009798, WBGENE00020016, WBGENE00016595, WBGENE00009237, WBGENE00015071
2.21	INTERPRO	IPR008574:Protein of unknown function DUF856, Caenorhabditis species	5	0.00536805	1638	7	13633	5.94497	WBGENE00020991, WBGENE00020990, WBGENE00013473, WBGENE00011795, WBGENE00019430
	PFAM	PF05884:DUF856	5	0.00540983	1580	7	13122	5.93219	WBGENE00020991, WBGENE00020990, WBGENE00013473, WBGENE00011795, WBGENE00019430
	PFAM	PF05884:Caenorhabditis elegans protein of unknown function	4	0.00633103	1580	4	13122	8.30506	WBGENE00020991, WBGENE00020990, WBGENE00013473, WBGENE00019430
	PIR_SUPERFAMILY	PIRSF016383:DUF856_CAE_spp	5	0.00637105	573	7	4541	5.66068	WBGENE00020991, WBGENE00020990, WBGENE00013473, WBGENE00011795, WBGENE00019430
	PIR_SUPERFAMILY	PIRSF016383:uncharacterized conserved protein	4	0.00720956	573	4	4541	7.92496	WBGENE00020991, WBGENE00020990, WBGENE00013473, WBGENE00019430
2.15	GOTERM_BP_ALL	GO:0046942~carboxylic acid transport	9	0.00598254	896	28	8655	3.10487	WBGENE00003519, WBGENE00001623, WBGENE00000005, WBGENE00000004, WBGENE00000007, WBGENE00015131, WBGENE00000009, WBGENE00015197, WBGENE00012487
	GOTERM_BP_ALL	GO:0015849~organic acid transport	9	0.00598254	896	28	8655	3.10487	WBGENE00003519, WBGENE00001623, WBGENE00000005, WBGENE00000004, WBGENE00000007, WBGENE00015131, WBGENE00000009, WBGENE00015197, WBGENE00012487
	GOTERM_BP_ALL	GO:0006865~amino acid transport	7	0.0100066	896	19	8655	3.5588	WBGENE00000005, WBGENE00000004, WBGENE00000007, WBGENE00015131, WBGENE00000009, WBGENE00015197, WBGENE00012487
2.14	GOTERM_CC_ALL	GO:0005576~extracellular region	58	0.000290821	1125	311	9662	1.6017	WBGENE00001687, WBGENE00017991, WBGENE00021594, WBGENE00003547, WBGENE00017055, WBGENE00000035, WBGENE00000903, WBGENE00009891, WBGENE00011841, WBGENE00017678, WBGENE00007764, WBGENE00009896, WBGENE00002116, WBGENE00003550, WBGENE00009895, WBGENE00013950, WBGENE00003554, WBGENE00016821, WBGENE00016084, WBGENE00006925, WBGENE00010423, WBGENE00000603, WBGENE00020556, WBGENE00000608, WBGENE00001328,…
	SMART	SM00198:SCP	11	0.00147205	563	34	5537	3.18185	WBGENE00009891, WBGENE00016821, WBGENE00011462, WBGENE00011841, WBGENE00017055, WBGENE00008575, WBGENE00006886, WBGENE00009896, WBGENE00013972, WBGENE00009895, WBGENE00012816
	SSF	SSF55797:SCP-like_extracellular	11	0.00389524	288	33	2392	2.76852	WBGENE00009891, WBGENE00016821, WBGENE00011462, WBGENE00011841, WBGENE00017055, WBGENE00008575, WBGENE00006886, WBGENE00009896, WBGENE00013972, WBGENE00009895, WBGENE00012816
	INTERPRO	IPR014044:SCP-like extracellular	11	0.00413915	1638	33	13633	2.77432	WBGENE00009891, WBGENE00016821, WBGENE00011462, WBGENE00011841, WBGENE00017055, WBGENE00008575, WBGENE00006886, WBGENE00009896, WBGENE00013972, WBGENE00009895, WBGENE00012816
	PFAM	PF00188:SCP	11	0.00420202	1580	33	13122	2.76835	WBGENE00009891, WBGENE00016821, WBGENE00011462, WBGENE00011841, WBGENE00017055, WBGENE00008575, WBGENE00006886, WBGENE00009896, WBGENE00013972, WBGENE00009895, WBGENE00012816
	INTERPRO	IPR001283:Allergen V5/Tpx-1 related	11	0.00524424	1638	34	13633	2.69272	WBGENE00009891, WBGENE00016821, WBGENE00011462, WBGENE00011841, WBGENE00017055, WBGENE00008575, WBGENE00006886, WBGENE00009896, WBGENE00013972, WBGENE00009895, WBGENE00012816
	PRINTS	PR00837:V5TPXLIKE	11	0.00542186	355	34	2918	2.65932	WBGENE00009891, WBGENE00016821, WBGENE00011462, WBGENE00011841, WBGENE00017055, WBGENE00008575, WBGENE00006886, WBGENE00009896, WBGENE00013972, WBGENE00009895, WBGENE00012816
	PANTHER_FAMILY	PTHR10334~CYSTEINE-RICH SECRETORY PROTEIN (CRISP/SCP/TPX1)-RELATED	10	0.0156945	1463	33	11862	2.45697	WBGENE00009891, WBGENE00016821, WBGENE00011841, WBGENE00017055, WBGENE00008575, WBGENE00006886, WBGENE00009896, WBGENE00013972, WBGENE00009895, WBGENE00012816
	PANTHER_SUBFAMILY	PTHR10334:SF5~CYSTEINE-RICH SECRETORY PROTEIN (CRISP/SCP/TPX1)-RELATED_CRISP	4	0.0312461	945	6	7353	5.1873	WBGENE00016821, WBGENE00011841, WBGENE00008575, WBGENE00012816
	PROSITE	PS01009:CRISP_1	4	0.0339529	672	7	6037	5.1335	WBGENE00011462, WBGENE00017055, WBGENE00006886, WBGENE00009896
	PROSITE	PS01010:CRISP_2	4	0.0339529	672	7	6037	5.1335	WBGENE00011462, WBGENE00017055, WBGENE00006886, WBGENE00009896
	INTERPRO	IPR018244:Allergen V5/Tpx-1 related, conserved site	4	0.0416654	1638	7	13633	4.75597	WBGENE00011462, WBGENE00017055, WBGENE00006886, WBGENE00009896
2.13	INTERPRO	IPR001534:Transthyretin-like	17	0.00304941	1638	64	13633	2.21078	WBGENE00020566, WBGENE00020047, WBGENE00045455, WBGENE00020049, WBGENE00009759, WBGENE00045245, WBGENE00008719, WBGENE00044663, WBGENE00011284, WBGENE00011285, WBGENE00016164, WBGENE00011460, WBGENE00008628, WBGENE00011450, WBGENE00010225
	PFAM	PF01060:DUF290	17	0.00311314	1580	64	13122	2.20603	WBGENE00020566, WBGENE00020047, WBGENE00045455, WBGENE00020049, WBGENE00009759, WBGENE00045245, WBGENE00008719, WBGENE00044663, WBGENE00011284, WBGENE00011285, WBGENE00016164, WBGENE00011460, WBGENE00008628, WBGENE00011450, WBGENE00010225
	PANTHER_FAMILY	PTHR21700~UNCHARACTERIZED	11	0.0440678	1463	45	11862	1.98195	WBGENE00020566, WBGENE00011284, WBGENE00011285, WBGENE00020047, WBGENE00020049, WBGENE00009759, WBGENE00008628, WBGENE00011460, WBGENE00010225, WBGENE00011450, WBGENE00008719
1.93	INTERPRO	IPR019428:7TM GPCR, serpentine receptor class r (Str), Nematode	41	0.0063757	1638	224	13633	1.5234	WBGENE00006234, WBGENE00006109, WBGENE00006212, WBGENE00006230, WBGENE00006173, WBGENE00008321, WBGENE00006077, WBGENE00017779, WBGENE00006093, WBGENE00006232, WBGENE00006076, WBGENE00006075, WBGENE00006128, WBGENE00006072, WBGENE00006097, WBGENE00006174, WBGENE00006098, WBGENE00011395, WBGENE00006256, WBGENE00006197, WBGENE00006178, WBGENE00006258, WBGENE00006131, WBGENE00006158, WBGENE00006135,…
	PFAM	PF10326:7TM_GPCR_Str	41	0.00658995	1580	224	13122	1.52012	WBGENE00006234, WBGENE00006109, WBGENE00006212, WBGENE00006230, WBGENE00006173, WBGENE00008321, WBGENE00006077, WBGENE00017779, WBGENE00006093, WBGENE00006232, WBGENE00006076, WBGENE00006075, WBGENE00006128, WBGENE00006072, WBGENE00006097, WBGENE00006174, WBGENE00006098, WBGENE00011395, WBGENE00006256, WBGENE00006197, WBGENE00006178, WBGENE00006258, WBGENE00006131, WBGENE00006158, WBGENE00006135,…
	PANTHER_FAMILY	PTHR22943~7-TRANSMEMBRANE DOMAIN RECEPTOR (C.ELEGANS)	47	0.00918193	1463	264	11862	1.44347	WBGENE00006234, WBGENE00006109, WBGENE00006212, WBGENE00006230, WBGENE00006173, WBGENE00008321, WBGENE00006077, WBGENE00006232, WBGENE00006093, WBGENE00006076, WBGENE00006075, WBGENE00006128, WBGENE00005606, WBGENE00006072, WBGENE00006097, WBGENE00006098, WBGENE00006174, WBGENE00011395, WBGENE00006256, WBGENE00006197, WBGENE00006178, WBGENE00006258, WBGENE00006131, WBGENE00006158, WBGENE00006135,…
	PIR_SUPERFAMILY	PIRSF017696:Caenorhabditis elegans hypothetical protein C45H4.12	9	0.0150273	573	27	4541	2.64165	WBGENE00006109, WBGENE00006131, WBGENE00006080, WBGENE00006135, WBGENE00006075, WBGENE00006128, WBGENE00006104, WBGENE00006097, WBGENE00006098
	PFAM	PF10326:Serpentine type 7TM GPCR chemoreceptor Srt	20	0.040692	1580	104	13122	1.59713	WBGENE00006234, WBGENE00006109, WBGENE00006080, WBGENE00006173, WBGENE00006232, WBGENE00006075, WBGENE00006128, WBGENE00006097, WBGENE00006098, WBGENE00006174, WBGENE00006165, WBGENE00006264, WBGENE00006178, WBGENE00006131, WBGENE00006287, WBGENE00006286, WBGENE00006135, WBGENE00006104, WBGENE00006282, WBGENE00015417
1.83	PANTHER_FAMILY	PTHR23208~LYSOZYME PROTEIN	7	0.000468344	1463	10	11862	5.6756	WBGENE00003096, WBGENE00003095, WBGENE00003094, WBGENE00003093, WBGENE00003092, WBGENE00003091, WBGENE00003090
	GOTERM_BP_ALL	GO:0005976~polysaccharide metabolic process	13	0.00237057	896	47	8655	2.6718	WBGENE00003095, WBGENE00018737, WBGENE00003094, WBGENE00016084, WBGENE00011166, WBGENE00003093, WBGENE00015781, WBGENE00010573, WBGENE00017262, WBGENE00004156, WBGENE00020407, WBGENE00019756, WBGENE00007466
	GOTERM_BP_ALL	GO:0006022~aminoglycan metabolic process	10	0.00405796	896	32	8655	3.01862	WBGENE00003095, WBGENE00010573, WBGENE00003094, WBGENE00016084, WBGENE00011166, WBGENE00004156, WBGENE00020407, WBGENE00003093, WBGENE00019756, WBGENE00007466
	GOTERM_MF_ALL	GO:0003796~lysozyme activity	5	0.00834273	1101	8	9556	5.42461	WBGENE00003095, WBGENE00003094, WBGENE00017691, WBGENE00016670, WBGENE00003093
	GOTERM_BP_ALL	GO:0005975~carbohydrate metabolic process	46	0.0103313	896	308	8655	1.44267	WBGENE00001506, WBGENE00003096, WBGENE00018737, WBGENE00003095, WBGENE00003094, WBGENE00013516, WBGENE00008486, WBGENE00006609, WBGENE00006608, WBGENE00015692, WBGENE00017071, WBGENE00003093, WBGENE00015781, WBGENE00003092, WBGENE00001564, WBGENE00003091, WBGENE00003090, WBGENE00008220, WBGENE00013901, WBGENE00017262, WBGENE00019978, WBGENE00013905, WBGENE00004156, WBGENE00020407, WBGENE00007466,…
	PANTHER_SUBFAMILY	PTHR23208:SF13~LYSOZYME PROTEIN_LYSOZYME PROTEIN 7, 8	4	0.0172567	945	5	7353	6.22476	WBGENE00003096, WBGENE00003092, WBGENE00003091, WBGENE00003090
	INTERPRO	IPR013781:Glycoside hydrolase, subgroup, catalytic core	12	0.0244345	1638	48	13633	2.08074	WBGENE00003096, WBGENE00003095, WBGENE00016335, WBGENE00003094, WBGENE00016084, WBGENE00011166, WBGENE00003093, WBGENE00003092, WBGENE00003091, WBGENE00003090, WBGENE00008220, WBGENE00020407, WBGENE00007466
	GOTERM_BP_ALL	GO:0009253~peptidoglycan catabolic process	3	0.0298429	896	3	8655	9.6596	WBGENE00003095, WBGENE00003094, WBGENE00003093
	GOTERM_BP_ALL	GO:0000270~peptidoglycan metabolic process	3	0.0298429	896	3	8655	9.6596	WBGENE00003095, WBGENE00003094, WBGENE00003093
	GOTERM_BP_ALL	GO:0006027~glycosaminoglycan catabolic process	3	0.0298429	896	3	8655	9.6596	WBGENE00003095, WBGENE00003094, WBGENE00003093
	GOTERM_BP_ALL	GO:0000272~polysaccharide catabolic process	6	0.0319152	896	18	8655	3.21987	WBGENE00003095, WBGENE00003094, WBGENE00016084, WBGENE00011166, WBGENE00020407, WBGENE00003093, WBGENE00007466
	GOTERM_BP_ALL	GO:0006026~aminoglycan catabolic process	6	0.0319152	896	18	8655	3.21987	WBGENE00003095, WBGENE00003094, WBGENE00016084, WBGENE00011166, WBGENE00020407, WBGENE00003093, WBGENE00007466
	INTERPRO	IPR002053:Glycoside hydrolase, family 25	3	0.0397747	1638	3	13633	8.32295	WBGENE00003095, WBGENE00003094, WBGENE00003093
	PFAM	PF01183:Glyco_hydro_25	3	0.0399364	1580	3	13122	8.30506	WBGENE00003095, WBGENE00003094, WBGENE00003093
	GOTERM_BP_ALL	GO:0016052~carbohydrate catabolic process	12	0.0461974	896	61	8655	1.90025	WBGENE00003095, WBGENE00003094, WBGENE00016084, WBGENE00013516, WBGENE00011166, WBGENE00003093, WBGENE00016920, WBGENE00011474, WBGENE00019978, WBGENE00011095, WBGENE00020407, WBGENE00021835, WBGENE00007466
1.83	BLOCKS	IPB003582:Metridin-like ShK toxin	18	0.000343725	441	63	3961	2.56625	WBGENE00020283, WBGENE00020281, WBGENE00003534, WBGENE00011235, WBGENE00008495, WBGENE00008494, WBGENE00018618, WBGENE00018645, WBGENE00018713, WBGENE00018619, WBGENE00008492, WBGENE00018616, WBGENE00003528, WBGENE00015756, WBGENE00021213, WBGENE00016732, WBGENE00015759, WBGENE00016419, WBGENE00008521, WBGENE00003550
	GOTERM_MF_ALL	GO:0008238~exopeptidase activity	12	0.0053979	1101	41	9556	2.54031	WBGENE00020283, WBGENE00001059, WBGENE00020281, WBGENE00015359, WBGENE00012445, WBGENE00011235, WBGENE00019605, WBGENE00000039, WBGENE00008741, WBGENE00044760, WBGENE00021213, WBGENE00017881, WBGENE00021503, WBGENE00008521, WBGENE00001055
	GOTERM_MF_ALL	GO:0008237~metallopeptidase activity	31	0.013895	1101	173	9556	1.55527	WBGENE00020283, WBGENE00020281, WBGENE00016657, WBGENE00003547, WBGENE00011235, WBGENE00004003, WBGENE00020788, WBGENE00014171, WBGENE00000083, WBGENE00000039, WBGENE00003528, WBGENE00044760, WBGENE00020882, WBGENE00007508, WBGENE00019314, WBGENE00021213, WBGENE00020230, WBGENE00017678, WBGENE00017881, WBGENE00008521, WBGENE00013492, WBGENE00011794, WBGENE00003550, WBGENE00021235, WBGENE00008953,…
	GOTERM_MF_ALL	GO:0004180~carboxypeptidase activity	8	0.019551	1101	25	9556	2.7774	WBGENE00020283, WBGENE00021213, WBGENE00020281, WBGENE00011235, WBGENE00012445, WBGENE00019605, WBGENE00008521, WBGENE00021503, WBGENE00008741, WBGENE00044760
	BLOCKS	IPB000834:Zinc carboxypeptidase A metalloprotease (M14)	3	0.0342187	441	3	3961	8.98186	WBGENE00020283, WBGENE00021213, WBGENE00020281, WBGENE00011235, WBGENE00008521
	BLOCKS	IPB003146:Carboxypeptidase activation peptide	3	0.0342187	441	3	3961	8.98186	WBGENE00020283, WBGENE00021213, WBGENE00020281, WBGENE00011235, WBGENE00008521
	INTERPRO	IPR003146:Proteinase inhibitor, carboxypeptidase propeptide	3	0.0397747	1638	3	13633	8.32295	WBGENE00020283, WBGENE00021213, WBGENE00020281, WBGENE00011235, WBGENE00008521
	PFAM	PF02244:Propep_M14	3	0.0399364	1580	3	13122	8.30506	WBGENE00020283, WBGENE00021213, WBGENE00020281, WBGENE00011235, WBGENE00008521
	PFAM	PF02244:Carboxypeptidase activation peptide	3	0.0399364	1580	3	13122	8.30506	WBGENE00020283, WBGENE00021213, WBGENE00020281, WBGENE00011235, WBGENE00008521
1.8	INTERPRO	IPR008166:Protein of unknown function DUF23	16	0.0135308	1638	68	13633	1.95834	WBGENE00018809, WBGENE00012939, WBGENE00010327, WBGENE00017018, WBGENE00017019, WBGENE00016282, WBGENE00011762, WBGENE00020247, WBGENE00009240, WBGENE00007424, WBGENE00015718, WBGENE00011096, WBGENE00007949, WBGENE00020277, WBGENE00015465, WBGENE00014094
	PFAM	PF01697:DUF23	16	0.0137725	1580	68	13122	1.95413	WBGENE00018809, WBGENE00012939, WBGENE00010327, WBGENE00017018, WBGENE00017019, WBGENE00016282, WBGENE00011762, WBGENE00020247, WBGENE00009240, WBGENE00007424, WBGENE00015718, WBGENE00011096, WBGENE00007949, WBGENE00020277, WBGENE00015465, WBGENE00014094
	PANTHER_FAMILY	PTHR21461~UNCHARACTERIZED	9	0.0207652	1463	29	11862	2.51628	WBGENE00018809, WBGENE00020247, WBGENE00009240, WBGENE00017018, WBGENE00017019, WBGENE00007424, WBGENE00020277, WBGENE00015465, WBGENE00016282
1.75	SMART	SM00604:MD	4	0.0038472	563	4	5537	9.83481	WBGENE00022858, WBGENE00017892, WBGENE00018237, WBGENE00012018
	INTERPRO	IPR006582:Region of unknown fuction MD, Caenorhabditis elegans	4	0.00629237	1638	4	13633	8.32295	WBGENE00022858, WBGENE00017892, WBGENE00018237, WBGENE00012018
	PROFILE	PS50234:VWFA	12	0.0121819	575	52	5741	2.30408	WBGENE00011222, WBGENE00010396, WBGENE00022858, WBGENE00020128, WBGENE00017892, WBGENE00016048, WBGENE00014047, WBGENE00010605, WBGENE00009396, WBGENE00018237, WBGENE00017322, WBGENE00012018
	SMART	SM00327:VWA	12	0.0135369	563	52	5537	2.26957	WBGENE00011222, WBGENE00010396, WBGENE00022858, WBGENE00020128, WBGENE00017892, WBGENE00016048, WBGENE00014047, WBGENE00010605, WBGENE00009396, WBGENE00018237, WBGENE00017322, WBGENE00012018
	PROSITE	PS01186:EGF_2	29	0.0377266	672	179	6037	1.45545	WBGENE00012134, WBGENE00003547, WBGENE00000033, WBGENE00012018, WBGENE00019957, WBGENE00004174, WBGENE00019958, WBGENE00002983, WBGENE00017032, WBGENE00008993, WBGENE00003001, WBGENE00003550, WBGENE00013746, WBGENE00002248, WBGENE00003554, WBGENE00011723, WBGENE00001107, WBGENE00013485, WBGENE00018237, WBGENE00001980, WBGENE00011540, WBGENE00003539, WBGENE00001328, WBGENE00017892, WBGENE00022858,…
	PROSITE	PS00022:EGF_1	29	0.0377266	672	179	6037	1.45545	WBGENE00012134, WBGENE00003547, WBGENE00000033, WBGENE00012018, WBGENE00019957, WBGENE00004174, WBGENE00019958, WBGENE00002983, WBGENE00017032, WBGENE00008993, WBGENE00003001, WBGENE00003550, WBGENE00013746, WBGENE00002248, WBGENE00003554, WBGENE00011723, WBGENE00001107, WBGENE00013485, WBGENE00018237, WBGENE00001980, WBGENE00011540, WBGENE00003539, WBGENE00001328, WBGENE00017892, WBGENE00022858,…
	INTERPRO	IPR002035:von Willebrand factor, type A	12	0.0419715	1638	52	13633	1.92068	WBGENE00011222, WBGENE00010396, WBGENE00022858, WBGENE00020128, WBGENE00017892, WBGENE00016048, WBGENE00014047, WBGENE00010605, WBGENE00009396, WBGENE00018237, WBGENE00017322, WBGENE00012018
	PFAM	PF00092:VWA	12	0.0425191	1580	52	13122	1.91655	WBGENE00011222, WBGENE00010396, WBGENE00022858, WBGENE00020128, WBGENE00017892, WBGENE00016048, WBGENE00014047, WBGENE00010605, WBGENE00009396, WBGENE00018237, WBGENE00017322, WBGENE00012018
1.71	GOTERM_BP_ALL	GO:0034728~nucleosome organization	9	0.0139776	896	32	8655	2.71676	WBGENE00001941, WBGENE00001934, WBGENE00001936, WBGENE00001875, WBGENE00001905, WBGENE00001885, WBGENE00001898, WBGENE00022228, WBGENE00001913, WBGENE00014240, WBGENE00001854, WBGENE00001944
	GOTERM_BP_ALL	GO:0031497~chromatin assembly	9	0.0139776	896	32	8655	2.71676	WBGENE00001941, WBGENE00001934, WBGENE00001936, WBGENE00001875, WBGENE00001905, WBGENE00001885, WBGENE00001898, WBGENE00022228, WBGENE00001913, WBGENE00014240, WBGENE00001854, WBGENE00001944
	GOTERM_BP_ALL	GO:0006334~nucleosome assembly	9	0.0139776	896	32	8655	2.71676	WBGENE00001941, WBGENE00001934, WBGENE00001936, WBGENE00001875, WBGENE00001905, WBGENE00001885, WBGENE00001898, WBGENE00022228, WBGENE00001913, WBGENE00014240, WBGENE00001854, WBGENE00001944
	GOTERM_CC_ALL	GO:0000786~nucleosome	9	0.0184081	1125	30	9662	2.57653	WBGENE00001941, WBGENE00001934, WBGENE00001936, WBGENE00001875, WBGENE00001905, WBGENE00001885, WBGENE00001898, WBGENE00022228, WBGENE00001913, WBGENE00014240, WBGENE00001854, WBGENE00001944
	GOTERM_CC_ALL	GO:0032993~protein-DNA complex	9	0.0319607	1125	33	9662	2.3423	WBGENE00001941, WBGENE00001934, WBGENE00001936, WBGENE00001875, WBGENE00001905, WBGENE00001885, WBGENE00001898, WBGENE00022228, WBGENE00001913, WBGENE00014240, WBGENE00001854, WBGENE00001944
	GOTERM_BP_ALL	GO:0065004~protein-DNA complex assembly	9	0.0324136	896	37	8655	2.34963	WBGENE00001941, WBGENE00001934, WBGENE00001936, WBGENE00001875, WBGENE00001905, WBGENE00001885, WBGENE00001898, WBGENE00022228, WBGENE00001913, WBGENE00014240, WBGENE00001854, WBGENE00001944
1.66	PROFILE	PS50262:G_PROTEIN_RECEP_F1_2	59	0.00469481	575	416	5741	1.41605	WBGENE00005915, WBGENE00005866, WBGENE00014248, WBGENE00005953, WBGENE00021124, WBGENE00005955, WBGENE00020525, WBGENE00005957, WBGENE00009707, WBGENE00018924, WBGENE00004779, WBGENE00021497, WBGENE00005764, WBGENE00015214, WBGENE00011582, WBGENE00005820, WBGENE00017338, WBGENE00015299, WBGENE00010802, WBGENE00001518, WBGENE00005947, WBGENE00005879, WBGENE00005945, WBGENE00018312, WBGENE00005785,…
	INTERPRO	IPR019430:7TM GPCR, serpentine receptor class x (Srx)	21	0.0343375	1638	109	13633	1.60351	WBGENE00005915, WBGENE00005953, WBGENE00005929, WBGENE00005955, WBGENE00005947, WBGENE00005957, WBGENE00005945, WBGENE00005926, WBGENE00005930, WBGENE00005895, WBGENE00005984, WBGENE00006001, WBGENE00005996, WBGENE00005893, WBGENE00005995, WBGENE00006025, WBGENE00006022, WBGENE00005950, WBGENE00005989, WBGENE00005988, WBGENE00006002
	PFAM	PF10328:7TM_GPCR_Srx	21	0.03499	1580	109	13122	1.60006	WBGENE00005915, WBGENE00005953, WBGENE00005929, WBGENE00005955, WBGENE00005947, WBGENE00005957, WBGENE00005945, WBGENE00005926, WBGENE00005930, WBGENE00005895, WBGENE00005984, WBGENE00006001, WBGENE00005996, WBGENE00005893, WBGENE00005995, WBGENE00006025, WBGENE00006022, WBGENE00005950, WBGENE00005989, WBGENE00005988, WBGENE00006002
	PANTHER_SUBFAMILY	PTHR23017:SF7~SERPENTINE RECEPTOR, CLASS X_SERPENTINE RECEPTOR, CLASS X PROTEIN 56-66	5	0.0423622	945	11	7353	3.5368	WBGENE00005953, WBGENE00005955, WBGENE00005947, WBGENE00005957, WBGENE00005950
1.63	GOTERM_BP_ALL	GO:0006637~acyl-CoA metabolic process	5	0.0206917	896	11	8655	4.39073	WBGENE00013594, WBGENE00019404, WBGENE00020989, WBGENE00017781, WBGENE00015889
	GOTERM_MF_ALL	GO:0016291~acyl-CoA thioesterase activity	5	0.0207249	1101	10	9556	4.33969	WBGENE00013594, WBGENE00019404, WBGENE00020989, WBGENE00017781, WBGENE00015889
	GOTERM_MF_ALL	GO:0016289~CoA hydrolase activity	5	0.0296563	1101	11	9556	3.94517	WBGENE00013594, WBGENE00019404, WBGENE00020989, WBGENE00017781, WBGENE00015889
1.58	INTERPRO	IPR006149:Nematode-specific EB region	7	0.0259957	1638	20	13633	2.91303	WBGENE00017937, WBGENE00020704, WBGENE00016915, WBGENE00002983, WBGENE00017032, WBGENE00012942, WBGENE00019759
	PFAM	PF01683:EB	7	0.0262402	1580	20	13122	2.90677	WBGENE00017937, WBGENE00020704, WBGENE00016915, WBGENE00002983, WBGENE00017032, WBGENE00012942, WBGENE00019759
	SMART	SM00289:WR1	11	0.0263023	563	50	5537	2.16366	WBGENE00017937, WBGENE00010573, WBGENE00012186, WBGENE00020704, WBGENE00002983, WBGENE00018713, WBGENE00018176, WBGENE00017032, WBGENE00019839, WBGENE00007938, WBGENE00019759
1.55	SMART	SM00613:PAW	7	0.0192645	563	22	5537	3.12926	WBGENE00015435, WBGENE00021742, WBGENE00020610, WBGENE00015433, WBGENE00015434, WBGENE00020609, WBGENE00020611, WBGENE00015879
	PANTHER_SUBFAMILY	PTHR12143:SF9~PEPTIDE N-GLYCANASE (PNGASE)-RELATED_gb def: Hypothetical protein C04E12.5	5	0.0199496	945	9	7353	4.32275	WBGENE00015435, WBGENE00020610, WBGENE00020609, WBGENE00020611, WBGENE00015879
	PANTHER_FAMILY	PTHR12143~PEPTIDE N-GLYCANASE (PNGASE)-RELATED	7	0.0291759	1463	20	11862	2.8378	WBGENE00015435, WBGENE00021742, WBGENE00020610, WBGENE00015433, WBGENE00015434, WBGENE00020609, WBGENE00020611, WBGENE00015879
	INTERPRO	IPR006588:Protein of unknown function PAW	7	0.0406601	1638	22	13633	2.64821	WBGENE00015435, WBGENE00021742, WBGENE00020610, WBGENE00015433, WBGENE00015434, WBGENE00020609, WBGENE00020611, WBGENE00015879
	PFAM	PF04721:DUF750	7	0.041025	1580	22	13122	2.64252	WBGENE00015435, WBGENE00021742, WBGENE00020610, WBGENE00015433, WBGENE00015434, WBGENE00020609, WBGENE00020611, WBGENE00015879
1.46	PANTHER_SUBFAMILY	PTHR11695:SF38~ALCOHOL DEHYDROGENASE RELATED_ZINC-TYPE ALCOHOL DEHYDROGENASE-RELATED	4	0.0312461	945	6	7353	5.1873	WBGENE00015533, WBGENE00014093, WBGENE00015535, WBGENE00010790, WBGENE00011003, WBGENE00020154, WBGENE00010791
	BLOCKS	IPB002328:Zinc-containing alcohol dehydrogenase	4	0.0338536	441	7	3961	5.13249	WBGENE00015533, WBGENE00014093, WBGENE00015535, WBGENE00010790, WBGENE00011003, WBGENE00020154, WBGENE00010791
	PROSITE	PS00059:Zinc-containing alcohol dehydrogenases signature.	4	0.0339529	672	7	6037	5.1335	WBGENE00015533, WBGENE00014093, WBGENE00015535, WBGENE00010790, WBGENE00011003, WBGENE00020154, WBGENE00010791
	PROSITE	PS00059:ADH_ZINC	4	0.0339529	672	7	6037	5.1335	WBGENE00015533, WBGENE00014093, WBGENE00015535, WBGENE00010790, WBGENE00011003, WBGENE00020154, WBGENE00010791
	INTERPRO	IPR002328:Alcohol dehydrogenase, zinc-containing, conserved site	4	0.0416654	1638	7	13633	4.75597	WBGENE00015533, WBGENE00014093, WBGENE00015535, WBGENE00010790, WBGENE00011003, WBGENE00020154, WBGENE00010791
1.43	PROSITE	PS00061:ADH_SHORT	16	0.0230505	672	78	6037	1.8428	WBGENE00015533, WBGENE00015535, WBGENE00017937, WBGENE00018885, WBGENE00008333, WBGENE00009383, WBGENE00016274, WBGENE00018692, WBGENE00010762, WBGENE00014093, WBGENE00000992, WBGENE00000972, WBGENE00020154, WBGENE00016350, WBGENE00019153, WBGENE00000988, WBGENE00000979, WBGENE00000175, WBGENE00000989
	INTERPRO	IPR002198:Short-chain dehydrogenase/reductase SDR	16	0.0428372	1638	78	13633	1.70727	WBGENE00015533, WBGENE00015535, WBGENE00017937, WBGENE00018885, WBGENE00008333, WBGENE00009383, WBGENE00016274, WBGENE00018692, WBGENE00010762, WBGENE00014093, WBGENE00000992, WBGENE00000972, WBGENE00020154, WBGENE00016350, WBGENE00019153, WBGENE00000988, WBGENE00000979, WBGENE00000175, WBGENE00000989
	PFAM	PF00106:adh_short	16	0.0435064	1580	78	13122	1.7036	WBGENE00015533, WBGENE00015535, WBGENE00017937, WBGENE00018885, WBGENE00008333, WBGENE00009383, WBGENE00016274, WBGENE00018692, WBGENE00010762, WBGENE00014093, WBGENE00000992, WBGENE00000972, WBGENE00020154, WBGENE00016350, WBGENE00019153, WBGENE00000988, WBGENE00000979, WBGENE00000175, WBGENE00000989
	PRINTS	PR00080:SDRFAMILY	16	0.0444531	355	78	2918	1.6861	WBGENE00015533, WBGENE00015535, WBGENE00017937, WBGENE00018885, WBGENE00008333, WBGENE00009383, WBGENE00016274, WBGENE00018692, WBGENE00010762, WBGENE00014093, WBGENE00000992, WBGENE00000972, WBGENE00020154, WBGENE00016350, WBGENE00019153, WBGENE00000988, WBGENE00000979, WBGENE00000175, WBGENE00000989
