# Supplementary material for: Molecular Strategies of the Caenorhabditis elegans Dauer Larva to Survive Extreme Desiccation
Source: PLoS One. 2013 Dec 4;8(12):e82473. doi: 10.1371/journal.pone.0082473 (PMC3853187; doi:10.1371/journal.pone.0082473)
Supplement: Dataset S3 — List of genes that were significantly upregulated and downregulated at the translational level during preconditioning. The column names refer to: ID, the common name of the gene, if applicable, otherwise the systematic name of the gene; Class, gene class; Fold change, differential expression (for 1 and 4 days of preconditioning); q-value, Benjamini-Hochberg adjusted p-value for the comparison of three replicates (for 1 and 4 days of preconditioning); Description, annotated function of the gene; WormbaseID, the unique WormBase ID code assigned to the gene. (XLSX) [file pone.0082473.s012.xlsx]

## Sheet: Proteins
		1 day		4 days
ID	Class	Fold change	q-value	Fold change	q-value	Description	WormbaseID
F11F1.1c		328.252	0.0110779	5869.8	0.000588132	Fatty acid/retinol binding protein (predicted).	WBGene00008714
cex-1	CalEXcitin	1318.58	4.79867e-09	1209.19	6.13698e-09	calcium binding protein (weak)	WBGene00023407
ZK970.7		870.891	0.000229638	849.096	0.000239693	ZK970.7 encodes, along with C06A8.3, one of two C. elegans proteins with similarity to the Onchocerca volvulus Ov17 hypodermal antigen; ZK970.7 expression increases in lin-35; slr-2 doubly mutant animals and in response to stressors such as ionizing radiation and bacterial infection.	WBGene00014173
ttr-31	TransThyretin-Related family domain	N/A	N/A	305.6	0.0294934		WBGene00010225
Y39A3CL.4		N/A	N/A	204.832	0.0194163		WBGene00021442
T21F4.1		112.71	0.000827124	184.954	0.000303813	T21F4.1 is orthologous to the human gene Arginase Type I Erythroid Variant (ARG1), which contributes most of the arginase activity in the liver.	WBGene00020658
sod-5	SOD (superoxide dismutase)	25.6871	0.00260082	90.3057	5.51476e-05	sod-5 encodes one of five superoxide (SOD) isozymes in C. elegans; along with SOD-1, SOD-5 is predicted to be one of two cytoplasmic Cu/Zn SODs in C. elegans; sod-5 expression is increased in sod-1 mutant animals and likewise, sod-1 expression is increased in sod-5 mutants, suggesting a possible mechanism of functional compensation between these two genes; the sod-5 promoter contains one copy of …	WBGene00007036
ttr-25	TransThyretin-Related family domain	N/A	N/A	25.3165	0.0143365		WBGene00013078
ttr-17	TransThyretin-Related family domain	12.2367	0.0258157	15.3242	0.0148743		WBGene00012383
lea-1	plant Late Embryo Abundant (LEA) related	3.93584	1.67181e-08	7.07124	8.29704e-12	The lea-1 gene encodes a protein that is predicted to be hydrophilic and heat-resistant, and that might participate in anhydrobiosis.	WBGene00002263
far-3	Fatty Acid/Retinol binding protein	2.12896	0.0128212	4.03337	6.00971e-06		WBGene00001387
F57H12.6		3.06731	0.00089035	3.14034	0.000763803		WBGene00019021
hsp-12.6	Heat Shock Protein	1.51985	0.0325718	2.86984	2.18294e-07	hsp-12.6 encodes a small heat-shock protein with very short N- and C-terminal domains flanking its central region of similarity to alpha-crystallins; HSP-12.6 is required in vivo for normal lifespan; HSP-12.6 is predominantly and ubiquitously expressed in L1 larvae without any obvious induction by stressors; but, in adult hermaphrodites, at least one HSP-12 is also expressed in spermatids (and pe…	WBGene00002013
glod-4	GLyOxalase Domain containing	N/A	N/A	2.79504	0.0221549	glod-4 encodes a glyoxalase required for normal lifespan, orthologous to human GLOD4; GLOD-4 is expressed in the larval and adult pharynx, pharyngeal-intestinal valve, intestine, anal sphincter, seam cells, amphids, and neurons, and in the adult reproductive system; overexpression of GLOD-4 increases glyoxalase activity 200-fold, reduces oxidative stress markers, and extends lifespan, probably by…	WBGene00006448
M60.4		N/A	N/A	2.51728	0.00151965		WBGene00019780
gyg-1	GlYcoGenin like	1.73551	0.00407572	2.36748	1.91442e-05		WBGene00006863
R05A10.1		1.94305	0.00151965	2.34132	6.21925e-05		WBGene00011018
W05H9.1		1.73407	0.00122546	2.15433	1.2002e-05		WBGene00021048
gpx-5	Glutathione PeroXidase	1.76899	0.0112896	2.11779	0.00101541		WBGene00007516
C16E9.1		N/A	N/A	2.10906	0.00170225		WBGene00015865
osm-11	OSMotic avoidance abnormal	1.67623	0.00017701	2.08779	2.10635e-06	osm-11 encodes a protein required for normal osmosensation, osmotic resistance, and defecation rhythm, and for fully normal growth rate; OSM-11 has no clear orthologs outside of nematodes, but is paralogous to DOS-1, OSM-7, and K02F3.7, has a predicted signal sequence with 12 conserved cysteine residues, and may be secreted; osm-11 mutants have abnormally high levels of internal glycerol, defecti…	WBGene00003891
cbs-1	Cystathionine Beta-Synthase	N/A	N/A	2.00211	0.0389836	The ZC373.1 gene encodes an ortholog of the human gene CYSTATHIONINE-BETA-SYNTHASE (CBS), which when mutated leads to homocystinuria (OMIM:236200).	WBGene00013866
E01A2.2		N/A	N/A	1.99755	0.00687658		WBGene00017085
copb-1	COP (COat Protomer) Beta subunit	N/A	N/A	1.84847	0.00780696	Y25C1A.5 encodes a beta subunit of the coatomer (COPI) complex; in mass RNAi assays, Y25C1A.5 is required for fertility, adult viability, osmoregulation, and general health.	WBGene00021292
rme-1	Receptor Mediated Endocytosis	N/A	N/A	1.77803	0.0074481	rme-1 encodes a conserved, EPS15 homology (EH) domain-containing protein; RME-1 is required for endocytosis, specifically for modulating endocytic transport through the endosomal recycling compartment (ERC); RME-1 is ubiquitously expressed and, in the polarized intestinal epithelium, is found on basolateral recycling endosomes.	WBGene00004373
agl-1	AGL (Amylo-1,6-GLucosidase, 4-alpha-glucanotransferase) glycogen debranching enzyme	N/A	N/A	1.74981	0.0348996	agl-1 encodes a protein orthologous to human GLYCOGEN DEBRANCHING ENZYME ISOFORM 6 (AGL; OMIM:232400), which when mutated leads to glycogen storage disease, type III.	WBGene00011050
dig-1	DIsplaced Gonad	N/A	N/A	1.74169	0.0245401	dig-1 encodes a giant member of the immunoglobulin superfamily; dig-1 functions cell non-autonomously to mediate axon fasciculation and maintenance of cell body position within ganglia; dig-1 is also required for proper placement of the gonad; dig-1 is initially expressed in the developing embryonic gut and then expressed by a number of different muscle cells, including the body wall, head, vulva…	WBGene00000998
epi-1	abnormal EPIthelia	N/A	N/A	1.73188	0.00403918	epi-1 encodes one of two C. elegans laminin alpha chains; epi-1 affects oogenesis due to its affect on gonad development, and also affects cell migrations, axon extension and GABAergic defasciculation, morphology of the VD and DD motor neurons, body morphology, locomotion, gonad sheath epithelialization, body muscle structure, and germ cell proliferation.	WBGene00001328
dur-1	Dauer Up-Regulated	1.56404	4.98902e-05	1.65925	6.55284e-06	The dur-1 ('Dauer UpRegulated') gene encodes proteins (DUR-1A and DUR-1C) that are predicted to be hydrophilic and heat-resistant, and that might participate in anhydrobiosis; expression of at least one dur-1 transcript is upregulated in dauer larvae and other transcripts may be specifically expressed in dauer larvae.	WBGene00001113
hpd-1	4-HydroxyPhenylpyruvate Dioxygenase (HPD)	N/A	N/A	1.63341	0.0122872	hpd-1 encodes a putative 4-hydroxyphenylpyruvate dioxygenase required for normally short lifespan and for negative regulation of the dauer larval stage, with loss of hpd-1 function prolonging lifespan and promoting dauer formation; hpd-1 is a (perhaps evolutionarily conserved) target of transcriptional activation by DAF-16; HPD-1 is orthologous to human HPD (OMIM:609695, mutated in tyrosinemia ty…	WBGene00001993
dhc-1	Dynein Heavy Chain	N/A	N/A	1.61747	0.00917124	dhc-1 encodes a cytoplasmic dynein heavy chain homolog required in one-cell embryos for pronuclear migration, centrosome separation, centrosome proximity to the male pronucleus, and mitotic spindle orientation, suggesting that DHC-1 helps position the microtubule organizing center; DHC-1 genetically interacts with SPD-5, a coiled-coil centrosomal protein.	WBGene00000962
anc-1	abnormal nuclear ANChorage	N/A	N/A	1.58839	0.0471632	anc-1 encodes a protein, orthologous to Drosophila MSP 300 and mammalian SYNE1 and SYNE2 proteins; ANC-1 has coiled regions, a nuclear envelope localization domain (the KASH domain) and an actin-binding domain; ANC-1 affects the positioning of nuclei and mitochondria within the cytoskeleton; ANC-1 is expressed in the cytoplasm, but is localized to the nuclear periphery in an UNC-84 dependent mann…	WBGene00000140
sod-1	SOD (superoxide dismutase)	N/A	N/A	1.58001	0.0263023	sod-1 encodes the copper/zinc superoxide dismustase, an enzyme that is known to protect cells from oxidative damage; superoxide dismutase activity can be detected in worm extracts; sod-1 activity has been implicated in the increased life-span of dauer larvae where this enzyme demonstrates the highest activity compared to other life-stages as well as in the increased life span of age-1 mutants and…	WBGene00004930
vars-2	Valyl Amino-acyl tRNA Synthetase	N/A	N/A	1.51042	0.00398701	vrs-2 encodes a predicted cytoplasmic valyl-tRNA synthetase (ValRS), a class I aminoacyl-tRNA synthetase that catalyzes the attachment of valine to its cognate tRNA and is thus required for protein biosynthesis; in C. elegans, VRS-2 activity is required for embryonic and germline development.	WBGene00006936
gcn-1	GCN (yeast General Control Nondrepressible) homolog	N/A	N/A	1.46927	0.0343411		WBGene00021697
iars-1	Isoleucyl Amino-acyl tRNA Synthetase	N/A	N/A	1.37566	0.0393547	irs-1 encodes a predicted cytoplasmic isoleucyl-tRNA synthetase (IleRS), an aminoacyl-tRNA synthetase that catalyzes the attachment of isoleucine to its cognate tRNA and is thus required for protein biosynthesis; loss of irs-1 activity via RNA-mediated interference (RNAi) results in sterility, embryonic lethality, and slower rates of growth, indicating that IRS-1 is essential for development.	WBGene00002152
ifb-1	Intermediate Filament, B	1.28016	0.0494737	1.35405	0.012676	ifb-1 (also known as vab-21) encodes two isoforms of an essential intermediate filament protein that is coexpressed with the essential IF proteins IFA-1, IFA-2, and IFA-3, along with IFA-4; IFB-1 is required for embryonic development and epidermal morphogenesis; IFB-1 forms heteropolymeric intermediate filaments in vitro with an equimolar mixture of IFA-1, IFA-2, or IFA-3, and binds IFA-4 in blot…	WBGene00002053
ttr-16	TransThyretin-Related family domain	N/A	N/A	1.33649	0.028767		WBGene00012382
tbb-2	TuBulin, Beta	N/A	N/A	1.31501	0.0299602	tbb-2 encodes a homolog of mammalian beta-tubulin (TUBB) that is expressed at high levels in the germline; TBB-2 is redundant for embryonic viability, due to its paralog TBB-1; however, unlike its paralog TBB-1 it is preferred for normal microtubule severing by the katanin complex MEI-1/MEI-2; TBB-2 is required together with TBB-1, TBA-1, and tba-2 to make spindle structures in embryos and TBB-2 …	WBGene00006537
F15E11.15		N/A	N/A	-1.24429	0.0258157		WBGene00017501
ard-1	Alcohol/Ribitol Dehydrogenase family	N/A	N/A	-1.27883	0.0468711	ard-1 encodes a homolog of mammalian 3-hydroxyacyl-CoA dehydrogenase (HADH II)/amyloid-beta binding alcohol dehydrogenase (ABAD) that is predicted to be mitochondrial.	WBGene00000181
acdh-7	Acyl CoA DeHydrogenase	N/A	N/A	-1.30467	0.0216134		WBGene00020812
F35G2.2		N/A	N/A	-1.4512	0.00831493	E.coli YCAC like (predicted)	WBGene00009436
gst-28	Glutathione S-Transferase	N/A	N/A	-1.51583	0.0115288		WBGene00001776
gst-26	Glutathione S-Transferase	N/A	N/A	-1.55814	0.0160141		WBGene00001774
umps-1	Uridine MonoPhosphate Synthetase	N/A	N/A	-43.4624	0.0202681	umps-1 encodes an ortholog of the bifunctional mammalian enzyme uridine-5'-monophosphate synthase (UMPS); UMPS-1 catalyzes the conversion of orotic acid to UMP during pyrimidine biosynthesis; C. elegans UMPS-1 demonstrates both the orotate phosphoribosyltransferase and orotidine 5'-monophosphate decarboxylase activities invitro, that are required for the conversion of orotic acid to UMP; umps-1 i…	WBGene00011559
ant-1.3	Adenine Nucleotide Translocator	N/A	N/A	-154.99	0.0342073	ant-1.3 encodes an ortholog of the human adenine nucleotide translocase ANT genes, the other ANT genes in C. elegans include ant-1.1, ant-1.2 and ant-1.4; by homology, ANT-1.3 is predicted to mediate the exchange of ATP generated in the mitochondria for cytosolic ADP; ANT-1.3 GFP fusion protein is expressed in the intestine and the anterior of the elongating embryo, and in a pair of head neurons …	WBGene00010485
C30H6.7		N/A	N/A	-1062.16	0.0128599	C30H6.7 encodes a dihydrolipoamide acetyltransferase that is the second enzyme (E2) of the mitochondrial pyruvate dehydrogenase complex; by homology, the product of C30H6.7 is predicted to function in the transfer of an acetyl group to coenzyme A to generate acetyl-CoA for the citric acid cycle.	WBGene00007824
